# Supplementary material for: Pathway-targeting gene matrix for Drosophila gene set enrichment analysis
Source: PLoS One. 2021 Oct 28;16(10):e0259201. doi: 10.1371/journal.pone.0259201 (PMC8553153; doi:10.1371/journal.pone.0259201)
Supplement: S1 File — (GMT) [file pone.0259201.s001.gmt]

Label	description	CGID
Interleukin-6 signaling	R-DME-1059683	CG4257
Apoptosis	R-DME-109581	CG12223	CG5227	CG11579	CG42349	CG45110	CG32251	CG9699	CG3210	CG17484	CG2976	CG6944	CG8049	CG9414	CG17903	CG42829	CG10473	CG2637	CG8581	CG18076	CG10119	CG8293	CG43443	CG17950	CG5799	CG13887	CG1977	CG8091	CG10083	CG12284	CG8548	CG32217	CG14902	CG5169	CG7045	CG7046	CG6193	CG7788	CG9774	CG1451
Hemostasis	R-DME-109582	CG32396	CG30054	CG30281	CG30378	CG33458	CG33459	CG7727	CG14791	CG4376	CG3299	CG2845	CG8590	CG3024	CG3249	CG4027	CG3869	CG10763	CG32203	CG42667	CG8989	CG31613	CG31832	CG31875	CG1354	CG1791	CG1889	CG32683	CG1453	CG11759	CG1841	CG42349	CG33174	CG9095	CG10545	CG4200	CG9623	CG4880	CG6788	CG6186	CG7103	CG7893	CG42687	CG12530	CG11940	CG11376	CG2699	CG2762	CG17158
Intrinsic Pathway for Apoptosis	R-DME-109606	CG9699	CG17903	CG8293	CG8091	CG12284	CG14902
PI3K Cascade	R-DME-109704	CG2699	CG8222	CG13398	CG10702	CG6033	CG1210	CG1044	CG32134	CG9701	CG4006	CG7223	CG4608	CG4141	CG5408	CG5686
MAPK3 (ERK1) activation	R-DME-110056	CG15793	CG12559	CG5363
Translesion synthesis by REV1	R-DME-110312	CG15220	CG32744	CG8142	CG2960	CG5271	CG5313	CG6258	CG9273	CG9193	CG12189	CG11624	CG14999	CG1119	CG2948	CG9633	CG1925
Translesion synthesis by Y family DNA polymerases bypasses lesions on DNA template	R-DME-110313	CG15220	CG9203	CG32744	CG8142	CG2960	CG16947	CG5271	CG5313	CG6258	CG9273	CG2331	CG9193	CG11301	CG13399	CG30421	CG12189	CG11624	CG14999	CG10489	CG6233	CG7143	CG1119	CG2948	CG7602	CG9633	CG6768	CG4673	CG1925
Recognition of DNA damage by PCNA-containing replication complex	R-DME-110314	CG16982	CG15220	CG32744	CG8142	CG2960	CG5271	CG5313	CG6258	CG9273	CG8711	CG9062	CG9193	CG11301	CG13399	CG11624	CG14999	CG10489	CG1119	CG9633	CG7769	CG6768	CG15817	CG11295
Translesion Synthesis by POLH	R-DME-110320	CG15220	CG9203	CG32744	CG8142	CG2960	CG16947	CG5271	CG5313	CG6258	CG9273	CG2331	CG9193	CG11624	CG14999	CG6233	CG7143	CG1119	CG9633	CG4673
Cleavage of the damaged pyrimidine	R-DME-110329	CG1795	CG9272	CG6014	CG5285	CG1981
Recognition and association of DNA glycosylase with site containing an affected purine	R-DME-110330	CG1795
Cleavage of the damaged purine	R-DME-110331	CG1795	CG6014
Displacement of DNA glycosylase by APEX1	R-DME-110357	CG1795	CG3178	CG9272	CG5285	CG1981
POLB-Dependent Long Patch Base Excision Repair	R-DME-110362	CG2864	CG40411
Resolution of AP sites via the multiple-nucleotide patch replacement pathway	R-DME-110373	CG2864	CG15220	CG8142	CG3178	CG40411	CG5313	CG6258	CG9273	CG8648	CG9193	CG11301	CG13399	CG5602	CG14999	CG10489	CG1119	CG9633	CG6768
Insulin signaling pathway	R-DME-110478	CG33273	CG14049	CG13317	CG1210	CG14173	CG8167	CG14167	CG6736	CG3143	CG4006	CG4141	CG18402	CG5671	CG5686
TOR signaling pathway	R-DME-110523	CG1081	CG8846	CG1210	CG4006	CG4035
Insulin receptor mediated signaling	R-DME-110526	CG1081	CG33273	CG14049	CG13317	CG8846	CG1210	CG14173	CG8167	CG14167	CG6736	CG3143	CG4006	CG4141	CG18402	CG5671	CG4035	CG5686
SLBP independent Processing of Histone Pre-mRNAs	R-DME-111367	CG9742	CG18591	CG5352	CG12924	CG12938	CG8427	CG16792	CG12357	CG7035
Release of apoptotic factors from the mitochondria	R-DME-111457	CG9699	CG17903
Apoptotic cleavage of cellular proteins	R-DME-111465	CG11579	CG42349	CG45110	CG32251	CG17484	CG2976	CG6944	CG8049	CG42829	CG10473	CG18076	CG10119	CG8293	CG43443	CG5799	CG13887	CG1977	CG8091	CG10083	CG12284	CG32217	CG14902	CG5169	CG6193	CG7788	CG9774	CG1451
SMAC, XIAP-regulated apoptotic response	R-DME-111469	CG9699	CG8293	CG8091	CG12284	CG14902
Apoptotic factor-mediated response	R-DME-111471	CG9699	CG17903	CG8293	CG8091	CG12284	CG14902
Opioid Signalling	R-DME-111885	CG30054	CG30378	CG32498	CG3620	CG10763	CG32305	CG42349	CG9533	CG9210	CG10545	CG4574	CG40129	CG17528	CG6514	CG4379	CG44007	CG5983	CG1506	CG2981	CG12408	CG8261	CG15862	CG9073	CG8472	CG17759	CG17760	CG6518	CG9406	CG2835	CG5712	CG32301	CG10060	CG5638	CG43373	CG12232	CG7930	CG13702	CG7285	CG8770	CG7978	CG42341	CG10564	CG17272	CG5024	CG17770	CG12069	CG12066	CG2872
PKA-mediated phosphorylation of CREB	R-DME-111931	CG30378	CG32305	CG9533	CG9210	CG6514	CG4379	CG5983	CG1506	CG2981	CG12408	CG15862	CG9073	CG8472	CG9406	CG5712	CG32301	CG43373	CG7930	CG7978	CG42341	CG10564	CG17272	CG5024	CG17770	CG12069	CG12066	CG17769	CG15855	CG17178	CG17174	CG17176
CaMK IV-mediated phosphorylation of CREB	R-DME-111932	CG30378	CG17528	CG6514	CG2981	CG12408	CG9073	CG8472	CG9406	CG7930	CG17272	CG5024	CG17770	CG17769	CG15855
Calmodulin induced events	R-DME-111933	CG30378	CG32305	CG42349	CG9533	CG9210	CG40129	CG17528	CG6514	CG4379	CG44007	CG5983	CG1506	CG2981	CG12408	CG15862	CG9073	CG8472	CG6518	CG9406	CG5712	CG32301	CG43373	CG7930	CG7978	CG42341	CG10564	CG17272	CG5024	CG17770	CG12069	CG12066	CG17769	CG15855	CG6622	CG17178	CG17174	CG17176
Cam-PDE 1 activation	R-DME-111957	CG30378	CG6514	CG44007	CG2981	CG12408	CG9073	CG8472	CG9406	CG7930	CG17272	CG5024	CG17770	CG17769	CG15855
Ca-dependent events	R-DME-111996	CG30378	CG32305	CG42349	CG9533	CG9210	CG40129	CG17528	CG6514	CG4379	CG44007	CG5983	CG1506	CG2981	CG12408	CG15862	CG9073	CG8472	CG6518	CG9406	CG5712	CG32301	CG43373	CG7930	CG7978	CG42341	CG10564	CG17272	CG5024	CG17770	CG12069	CG12066	CG17769	CG15855	CG6622	CG17178	CG17174	CG17176
CaM pathway	R-DME-111997	CG30378	CG32305	CG42349	CG9533	CG9210	CG40129	CG17528	CG6514	CG4379	CG44007	CG5983	CG1506	CG2981	CG12408	CG15862	CG9073	CG8472	CG6518	CG9406	CG5712	CG32301	CG43373	CG7930	CG7978	CG42341	CG10564	CG17272	CG5024	CG17770	CG12069	CG12066	CG17769	CG15855	CG6622	CG17178	CG17174	CG17176
G-protein mediated events	R-DME-112040	CG30054	CG30378	CG3620	CG32305	CG42349	CG9533	CG9210	CG4574	CG40129	CG17528	CG6514	CG4379	CG44007	CG5983	CG1506	CG2981	CG12408	CG15862	CG9073	CG8472	CG17759	CG17760	CG6518	CG9406	CG2835	CG5712	CG32301	CG10060	CG43373	CG12232	CG7930	CG7978	CG42341	CG10564	CG17272	CG5024	CG17770	CG12069	CG12066	CG17769	CG15855	CG6622	CG17178	CG17174	CG17176
PLC beta mediated events	R-DME-112043	CG30054	CG30378	CG3620	CG32305	CG42349	CG9533	CG9210	CG4574	CG40129	CG17528	CG6514	CG4379	CG44007	CG5983	CG1506	CG2981	CG12408	CG15862	CG9073	CG8472	CG17759	CG17760	CG6518	CG9406	CG5712	CG32301	CG43373	CG7930	CG7978	CG42341	CG10564	CG17272	CG5024	CG17770	CG12069	CG12066	CG17769	CG15855	CG6622	CG17178	CG17174	CG17176
Presynaptic depolarization and calcium channel opening	R-DME-112308	CG33670	CG43368	CG42403	CG4587	CG42817
Neurotransmitter release cycle	R-DME-112310	CG11199	CG5675	CG32677	CG3159	CG9887	CG33528	CG3139	CG40452	CG10373	CG12210	CG7576	CG42708	CG8394	CG8654	CG17248	CG43955	CG14994	CG15811	CG7433	CG6395	CG44098	CG9474	CG3985	CG4264	CG7708	CG12345	CG4465	CG4462	CG4459	CG6703	CG32848	CG31136	CG7662	CG4685	CG2999	CG32490
Neurotransmitter clearance	R-DME-112311	CG3752	CG4382	CG12869	CG8424	CG8654	CG4545	CG9704	CG44098	CG4757	CG4465	CG4462	CG4459
Neurotransmitter uptake and metabolism In glial cells	R-DME-112313	CG1743	CG2718	CG3159
Neurotransmitter receptors and postsynaptic signal transmission	R-DME-112314	CG30378	CG33513	CG4376	CG6927	CG10763	CG2302	CG32305	CG31201	CG32704	CG1725	CG9533	CG9210	CG10545	CG8916	CG17336	CG6103	CG17596	CG2657	CG4574	CG11822	CG4226	CG17528	CG15627	CG6514	CG6992	CG7234	CG4379	CG5983	CG15274	CG10369	CG8681	CG1506	CG2981	CG12408	CG8261	CG15862	CG12344	CG9073	CG8472	CG9406	CG2835	CG43976	CG5712	CG32301	CG11348	CG10633	CG8442	CG10060
Transmission across Chemical Synapses	R-DME-112315	CG30378	CG11199	CG5675	CG33513	CG4376	CG6927	CG10763	CG2302	CG32305	CG33670	CG31201	CG32704	CG32677	CG1725	CG1743	CG43368	CG9533	CG9210	CG10545	CG8916	CG17336	CG6103	CG17596	CG2657	CG2718	CG4574	CG11822	CG3159	CG4226	CG9887	CG33528	CG3139	CG40452	CG17528	CG15627	CG6514	CG6992	CG7234	CG3752	CG4382	CG4379	CG42403	CG5983	CG15274	CG4587	CG42817	CG10373	CG10369
Neuronal System	R-DME-112316	CG30378	CG11199	CG5675	CG33513	CG4376	CG6927	CG10706	CG10763	CG2302	CG32305	CG33670	CG31201	CG32704	CG43388	CG32677	CG1615	CG1725	CG1743	CG43368	CG9533	CG32593	CG10952	CG9210	CG10545	CG8916	CG17336	CG12348	CG6103	CG12199	CG17596	CG2657	CG2718	CG4574	CG11822	CG3159	CG4226	CG9887	CG33528	CG3139	CG40452	CG17528	CG2822	CG15627	CG33113	CG6514	CG6992	CG7234	CG13772
Formation of RNA Pol II elongation complex	R-DME-112382	CG43662	CG31155	CG3319	CG32721	CG1554	CG9915	CG9984	CG5041	CG8817	CG7885	CG3710	CG6840	CG11166	CG7614	CG11979	CG12372	CG8151	CG9291	CG9433	CG10955	CG5179	CG4817	CG12252	CG2469	CG1828	CG5994	CG8019	CG7764	CG6292	CG32217	CG11246	CG7405	CG11115	CG2503	CG1433	CG10281	CG11990	CG3909	CG6538	CG3180	CG3284	CG4204	CG5874	CG6755	CG13628	CG12225	CG1163	CG15218
IRS-mediated signalling	R-DME-112399	CG2699	CG8222	CG13398	CG7793	CG10702	CG6033	CG1210	CG1044	CG32134	CG9701	CG4006	CG7223	CG4608	CG4141	CG5408	CG5686
RAF-independent MAPK1/3 activation	R-DME-112409	CG15793	CG12559	CG5363	CG14080	CG7850
MAPK1 (ERK2) activation	R-DME-112411	CG15793	CG12559
SOS-mediated signalling	R-DME-112412	CG7793	CG6033	CG5686
Formation of the Early Elongation Complex	R-DME-113418	CG43662	CG31155	CG3319	CG32721	CG1554	CG9984	CG5041	CG7885	CG6840	CG7614	CG11979	CG12372	CG8151	CG9433	CG12252	CG5994	CG8019	CG7764	CG11246	CG7405	CG11115	CG10281	CG6538	CG3180	CG3284	CG12357	CG5874	CG13628	CG7035	CG1163	CG7626	CG34186	CG42373
Inhibition of replication initiation of damaged DNA by RB1/E2F1	R-DME-113501	CG7108	CG6349	CG5923	CG5553
E2F mediated regulation of DNA replication	R-DME-113510	CG7108	CG6349	CG5923	CG5553
Effects of PIP2 hydrolysis	R-DME-114508	CG42667	CG42349	CG33174	CG5996	CG34361	CG18345	CG8657	CG15111	CG1063	CG1954	CG7875	CG34384
Disinhibition of SNARE formation	R-DME-114516	CG6518	CG15811	CG6622
GPVI-mediated activation cascade	R-DME-114604	CG4200	CG7893	CG12530	CG2699	CG8416	CG1210	CG2248	CG8556	CG4141
Platelet degranulation	R-DME-114608	CG30281	CG30378	CG7727	CG14791	CG4376	CG3299	CG3024	CG4027	CG32203	CG31832	CG1354	CG1791	CG1889	CG1841	CG9095	CG4880	CG6788	CG6186	CG7103	CG9885	CG12547	CG6514	CG9500	CG11326	CG6717	CG7052	CG7068	CG31902	CG7219	CG7356	CG8460	CG7627	CG9494	CG4804	CG5367	CG4977	CG12283	CG16974	CG9431	CG4170	CG4192	CG18480	CG18096	CG10186	CG10363	CG8666	CG3305	CG2981
Downstream signaling events of B Cell Receptor (BCR)	R-DME-1168372	CG30378	CG30382	CG18341	CG3455	CG31742	CG16916	CG12096	CG1591	CG11172	CG3422	CG9842	CG1489	CG18174	CG6514	CG4904	CG5848	CG17331	CG6794	CG6667	CG42641	CG2981	CG12408	CG1341	CG1519	CG9073	CG8979	CG8472	CG10149	CG6518	CG10938	CG11001	CG9327	CG9406	CG9868	CG3416	CG4569	CG3329	CG4157	CG4097	CG7930	CG7762	CG7619	CG12161	CG12000	CG1100	CG11981	CG11992	CG5266
Activation of NF-kappaB in B cells	R-DME-1169091	CG30382	CG18341	CG3455	CG31742	CG16916	CG12096	CG1591	CG3422	CG1489	CG18174	CG4904	CG5848	CG17331	CG6794	CG6667	CG42641	CG1341	CG1519	CG8979	CG10149	CG6518	CG10938	CG9327	CG9868	CG3416	CG4569	CG3329	CG4157	CG4097	CG7762	CG7619	CG12161	CG12000	CG1100	CG11981	CG11992	CG5266	CG9588	CG17268	CG5378	CG10230	CG10370	CG5289	CG11888	CG12323	CG18495	CG8392	CG6622
ISG15 antiviral mechanism	R-DME-1169408	CG33100	CG5659	CG9075	CG5788	CG9153	CG17030	CG10124	CG12799	CG7483	CG10192	CG10811	CG4035
Antiviral mechanism by IFN-stimulated genes	R-DME-1169410	CG31759	CG33100	CG5659	CG9075	CG5788	CG9153	CG17030	CG10124	CG12799	CG7483	CG10192	CG10811	CG4035
Signaling by NODAL	R-DME-1181150	CG2262	CG3143	CG1775
Fertilization	R-DME-1187000	CG10693
ROS and RNS production in phagocytes	R-DME-1222556	CG30329	CG2934	CG6713	CG12602	CG17332	CG8210	CG8048	CG12002	CG11589	CG1268	CG7625	CG1088	CG17369	CG14909	CG7678	CG18617	CG6213	CG3671	CG4624	CG1709	CG3161	CG8186	CG3762	CG7007
Signaling by ERBB2	R-DME-1227986	CG42349	CG32744	CG2699	CG2960	CG5271	CG5203	CG7793	CG1768	CG6033	CG8416	CG10079	CG12019	CG1044	CG1242	CG11624	CG17033	CG9375	CG42317	CG8031	CG4006	CG5798	CG1954	CG1401	CG3715	CG5912	CG6622	CG7524
Regulation of gene expression by Hypoxia-inducible Factor	R-DME-1234158	CG11987	CG45051	CG15319
Cellular response to hypoxia	R-DME-1234174	CG30382	CG16982	CG18341	CG3455	CG31742	CG16916	CG12096	CG1591	CG11063	CG3422	CG32744	CG1489	CG2960	CG15437	CG18174	CG4904	CG5271	CG17331	CG42641	CG1512	CG1341	CG1519	CG8979	CG10149	CG10938	CG9291	CG9327	CG9868	CG3416	CG4569	CG11624	CG3329	CG4157	CG4097	CG7762	CG7619	CG12161	CG44015	CG12000	CG1100	CG11981	CG11987	CG5266	CG9588	CG7425	CG4204	CG17268	CG5378
Oxygen-dependent proline hydroxylation of Hypoxia-inducible Factor Alpha	R-DME-1234176	CG30382	CG16982	CG18341	CG3455	CG31742	CG16916	CG12096	CG1591	CG11063	CG3422	CG32744	CG1489	CG2960	CG15437	CG18174	CG4904	CG5271	CG17331	CG42641	CG1512	CG1341	CG1519	CG8979	CG10149	CG10938	CG9291	CG9327	CG9868	CG3416	CG4569	CG11624	CG3329	CG4157	CG4097	CG7762	CG7619	CG12161	CG44015	CG12000	CG1100	CG11981	CG5266	CG9588	CG7425	CG4204	CG17268	CG5378	CG10230
Signaling by ERBB4	R-DME-1236394	CG33198	CG32744	CG4244	CG2855	CG2960	CG7221	CG5271	CG7793	CG6033	CG10079	CG4005	CG11624	CG7404	CG42279	CG18803	CG9375	CG4257	CG7012	CG3715	CG7524
Antigen processing-Cross presentation	R-DME-1236975	CG30382	CG18341	CG3455	CG31742	CG16916	CG12096	CG1591	CG3422	CG1489	CG18174	CG4904	CG17331	CG42641	CG1341	CG1519	CG8979	CG10149	CG10938	CG9327	CG9868	CG3416	CG4569	CG3329	CG4157	CG4097	CG7762	CG7619	CG12161	CG12000	CG1100	CG11981	CG5266	CG9588	CG17268	CG5378	CG10230	CG10370	CG5289	CG11888	CG12323	CG18495	CG8392
Cross-presentation of soluble exogenous antigens (endosomes)	R-DME-1236978	CG30382	CG18341	CG3455	CG31742	CG16916	CG12096	CG1591	CG3422	CG1489	CG18174	CG4904	CG17331	CG42641	CG1341	CG1519	CG8979	CG10149	CG10938	CG9327	CG9868	CG3416	CG4569	CG3329	CG4157	CG4097	CG7762	CG7619	CG12161	CG12000	CG1100	CG11981	CG5266	CG9588	CG17268	CG5378	CG10230	CG10370	CG5289	CG11888	CG12323	CG18495	CG8392
Erythrocytes take up carbon dioxide and release oxygen	R-DME-1237044	CG11284	CG7820	CG9023	CG7499	CG8177	CG3940
Methionine salvage pathway	R-DME-1237112	CG32068	CG4802	CG12173	CG11334
Erythrocytes take up oxygen and release carbon dioxide	R-DME-1247673	CG11284	CG7820	CG9023	CG7499	CG8177	CG3940
SHC1 events in ERBB2 signaling	R-DME-1250196	CG42349	CG10079	CG1954	CG3715	CG5912	CG6622
SHC1 events in ERBB4 signaling	R-DME-1250347	CG7793	CG6033	CG9375	CG3715
Nuclear signaling by ERBB4	R-DME-1251985	CG33198	CG2855	CG7221	CG10079	CG4005	CG7404	CG18803	CG4257	CG7012	CG7524
Downregulation of ERBB4 signaling	R-DME-1253288	CG32744	CG4244	CG2960	CG5271	CG10079	CG11624	CG42279	CG7524
PIP3 activates AKT signaling	R-DME-1257604	CG1081	CG30382	CG46146	CG17291	CG7486	CG14812	CG18412	CG18341	CG4320	CG3455	CG31742	CG3004	CG16916	CG15224	CG1490	CG12096	CG1591	CG3422	CG32744	CG32568	CG6103	CG7103	CG8002	CG7893	CG1489	CG2699	CG4244	CG40196	CG2960	CG18174	CG7392	CG8222	CG13398	CG4904	CG5271	CG5203	CG31868	CG4881	CG6464	CG5202	CG17331	CG5110	CG31753	CG42641	CG10702	CG1864	CG44128	CG1341
Interleukin-7 signaling	R-DME-1266695	CG31613	CG1594	CG33836	CG33842	CG33815	CG33830	CG33806	CG33839	CG33803	CG33809	CG33863	CG33866	CG33854	CG33818	CG33857	CG33821	CG33824	CG33845	CG33812	CG33860	CG33851	CG33833	CG33827	CG33848	CG5942	CG31132
Developmental Biology	R-DME-1266738	CG33198	CG33338	CG5227	CG33513	CG11579	CG4380	CG32796	CG2621	CG2681	CG32791	CG4027	CG3595	CG2262	CG10701	CG31003	CG31091	CG15793	CG31814	CG42349	CG1848	CG18657	CG9012	CG9209	CG9901	CG5870	CG6103	CG7893	CG12530	CG12532	CG42343	CG4260	CG3727	CG9881	CG33543	CG2855	CG12559	CG2772	CG15630	CG14010	CG5972	CG9211	CG7123	CG18405	CG31708	CG5387	CG5102	CG6113	CG18301
Mitochondrial protein import	R-DME-1268020	CG3192	CG31229	CG16944	CG1683	CG1660	CG1724	CG40042	CG40451	CG3107	CG8766	CG9878	CG17767	CG14666	CG1158	CG9613	CG10090	CG1746	CG11154	CG15257
Cytokine Signaling in Immune system	R-DME-1280215	CG30382	CG33338	CG17291	CG7486	CG16982	CG16983	CG18341	CG3455	CG42328	CG10961	CG31613	CG31742	CG16916	CG1594	CG12244	CG12096	CG1591	CG18319	CG3422	CG31759	CG32744	CG33100	CG5659	CG6103	CG7378	CG7893	CG1489	CG17596	CG2699	CG12559	CG40452	CG2960	CG18174	CG9075	CG8222	CG8049	CG4904	CG5271	CG7393	CG7793	CG3473	CG5848	CG17331	CG6794	CG6667	CG42641	CG10702	CG2615
Adaptive Immune System	R-DME-1280218	CG30378	CG30382	CG30496	CG17291	CG13374	CG16982	CG16983	CG2924	CG2845	CG2681	CG18341	CG3455	CG3929	CG14444	CG14435	CG2257	CG1440	CG32707	CG17754	CG31742	CG3004	CG42797	CG9806	CG2111	CG16916	CG1749	CG2247	CG2574	CG42349	CG12096	CG1591	CG11172	CG9941	CG10992	CG18319	CG1839	CG9198	CG8184	CG9126	CG3422	CG4200	CG31343	CG31445	CG31926	CG31928	CG32744	CG9842	CG33128
Spry regulation of FGF signaling	R-DME-1295596	CG17291	CG2845	CG32744	CG12559	CG2960	CG5271	CG6033	CG1921	CG11624	CG7037	CG17342	CG7109	CG7524
Activation of G protein gated Potassium channels	R-DME-1296041	CG10763	CG10545	CG15274	CG10369	CG8261	CG8770	CG3694
Ca2+ activated K+ channels	R-DME-1296052	CG10706
Classical Kir channels	R-DME-1296053	CG10369
G protein gated Potassium channels	R-DME-1296059	CG10763	CG10545	CG15274	CG10369	CG8261	CG8770	CG3694
HCN channels	R-DME-1296061	CG8585
Inwardly rectifying K+ channels	R-DME-1296065	CG10763	CG10545	CG15274	CG10369	CG8261	CG8770	CG3694
Potassium transport channels	R-DME-1296067	CG10369
Potassium Channels	R-DME-1296071	CG10706	CG10763	CG43388	CG1615	CG10952	CG10545	CG12348	CG2822	CG15274	CG10369	CG8261	CG33135	CG8585	CG5076	CG34396	CG3182	CG43128	CG9262	CG8770	CG9361	CG9637	CG3694	CG34366
Voltage gated Potassium channels	R-DME-1296072	CG43388	CG10952	CG12348	CG2822	CG33135	CG5076	CG3182	CG43128	CG9262	CG34366
Tandem pore domain potassium channels	R-DME-1296346	CG1615	CG34396	CG9361	CG9637
TWIK-releated acid-sensitive K+ channel (TASK)	R-DME-1299316	CG9361	CG9637
TWIK-related spinal cord K+ channel (TRESK)	R-DME-1299344	CG34396
TWIK-related alkaline pH activated K+ channel (TALK)	R-DME-1299361	CG1615
TWIK related potassium channel (TREK)	R-DME-1299503	CG9361	CG9637
Sperm Motility And Taxes	R-DME-1300642	CG10693
betaKlotho-mediated ligand binding	R-DME-1307965	CG32134	CG9701	CG7223	CG4608
Downregulation of ERBB2:ERBB3 signaling	R-DME-1358803	CG32744	CG2960	CG5271	CG10079	CG11624	CG17033	CG4006	CG5798
Mitochondrial iron-sulfur cluster biogenesis	R-DME-1362409	CG3717	CG8971	CG14407	CG8198	CG12264	CG12390	CG1319	CG4205	CG9836	CG13623	CG34246
Mitochondrial ABC transporters	R-DME-1369007	CG3156	CG1824	CG7955	CG4225
ABC transporters in lipid homeostasis	R-DME-1369062	CG43672	CG31689	CG12703	CG1718	CG4822	CG3164	CG17646	CG9664	CG9663	CG2969	CG5853	CG5325	CG17632	CG32091	CG6859	CG4314	CG31121	CG11069	CG2316
Elevation of cytosolic Ca2+ levels	R-DME-139853	CG5996	CG18345	CG1063	CG7875
Amine Oxidase reactions	R-DME-140179	CG7460	CG8032
Apoptosis induced DNA fragmentation	R-DME-140342	CG12223	CG9414	CG2637	CG17950	CG8091	CG8548	CG7045	CG7046
Extrinsic Pathway of Fibrin Clot Formation	R-DME-140834	CG33458	CG33459
Intrinsic Pathway of Fibrin Clot Formation	R-DME-140837	CG33458	CG33459	CG32203	CG6717	CG31902	CG7219	CG4804	CG43366	CG9454	CG9455	CG9460	CG1859	CG7722	CG10956	CG3801	CG6680	CG6663	CG6289	CG12807	CG6687	CG1342	CG1865	CG12172	CG11331	CG1857	CG10913	CG18525	CG9453	CG9334	CG8137	CG9456
Common Pathway of Fibrin Clot Formation	R-DME-140875	CG33458	CG33459	CG32203	CG6717	CG31902	CG7219	CG4804	CG43366	CG9454	CG9455	CG9460	CG1859	CG7722	CG10956	CG3801	CG6680	CG6663	CG6289	CG12807	CG6687	CG1342	CG1865	CG12172	CG11331	CG1857	CG10913	CG18525	CG9453	CG9334	CG8137	CG9456
Formation of Fibrin Clot (Clotting Cascade)	R-DME-140877	CG33458	CG33459	CG32203	CG6717	CG31902	CG7219	CG4804	CG43366	CG9454	CG9455	CG9460	CG1859	CG7722	CG10956	CG3801	CG6680	CG6663	CG6289	CG12807	CG6687	CG1342	CG1865	CG12172	CG11331	CG1857	CG10913	CG18525	CG9453	CG9334	CG8137	CG9456
PAOs oxidise polyamines to amines	R-DME-141334	CG7460	CG8032
Inhibition of the proteolytic activity of APC/C required for the onset of anaphase by mitotic spindle checkpoint components	R-DME-141405	CG14444	CG32707	CG9198	CG8188	CG15437	CG6720	CG4274	CG2508	CG7838	CG11419	CG17498	CG8610	CG7425	CG6759	CG7581	CG10682	CG10850	CG3060	CG34440
Inactivation of APC/C via direct inhibition of the APC/C complex	R-DME-141430	CG14444	CG32707	CG9198	CG8188	CG15437	CG6720	CG4274	CG2508	CG7838	CG11419	CG17498	CG8610	CG7425	CG6759	CG7581	CG10682	CG10850	CG3060	CG34440
The citric acid (TCA) cycle and respiratory electron transport	R-DME-1428517	CG43346	CG34063	CG34067	CG34069	CG34073	CG34074	CG34076	CG34083	CG34085	CG34089	CG34090	CG34092	CG4380	CG3835	CG3621	CG3626	CG7010	CG7024	CG3446	CG3861	CG3192	CG4094	CG12151	CG18624	CG2286	CG32230	CG33791	CG2968	CG15738	CG5548	CG9172	CG3560	CG5703	CG6492	CG12203	CG12233	CG14235	CG3214	CG12400	CG40002	CG8885	CG8680	CG31648	CG9140	CG11015	CG5261	CG13392	CG4957
Metabolism	R-DME-1430728	CG1049	CG33102	CG5887	CG43346	CG34063	CG34067	CG34069	CG34073	CG34074	CG34076	CG34083	CG34085	CG34089	CG34090	CG34092	CG30005	CG30008	CG30036	CG30037	CG30054	CG30062	CG30104	CG30290	CG30339	CG30344	CG30345	CG30378	CG30382	CG30392	CG30410	CG30503	CG4919	CG8824	CG13969	CG32775	CG46149	CG31683	CG42271	CG3038	CG2945	CG17896	CG13369	CG5254	CG3573	CG11596	CG4380	CG3835	CG3724
Signaling by SCF-KIT	R-DME-1433557	CG1594	CG7893	CG8222	CG7793	CG7180	CG10702	CG6033	CG18243	CG2248	CG7037	CG9375	CG4257	CG6622	CG7524
Regulation of KIT signaling	R-DME-1433559	CG8222	CG7793	CG10702	CG6033	CG7037	CG6622
Collagen degradation	R-DME-1442490	CG8745
Tetrahydrobiopterin (BH4) synthesis, recycling, salvage and regulation	R-DME-1474151	CG30378	CG12117	CG3324	CG6514	CG4839	CG6713	CG16784	CG2981	CG12408	CG9073	CG8472	CG9406	CG9441	CG1242	CG7930	CG4006	CG17272	CG5024	CG17770	CG10033	CG17769	CG15855
Reproduction	R-DME-1474165	CG10693
Degradation of the extracellular matrix	R-DME-1474228	CG30083	CG30088	CG30281	CG30287	CG30288	CG30289	CG33226	CG31832	CG1791	CG1889	CG42252	CG33160	CG9673	CG6788	CG14227	CG3355	CG9500	CG7052	CG7068	CG7123	CG31728	CG7147	CG18095	CG18096	CG42829	CG10363	CG8642	CG1794	CG6347	CG6692	CG4847	CG4386	CG9294	CG30414	CG7649	CG4859	CG10359	CG10236	CG3322	CG8745	CG4613	CG4914	CG6865	CG3066	CG6281	CG4920	CG6378	CG9733
Extracellular matrix organization	R-DME-1474244	CG30083	CG30088	CG30281	CG30287	CG30288	CG30289	CG33226	CG7727	CG11409	CG32203	CG31832	CG31915	CG1791	CG1889	CG1771	CG1372	CG18657	CG42252	CG33160	CG9673	CG9623	CG6788	CG14227	CG3355	CG9500	CG11326	CG6717	CG7052	CG7068	CG7123	CG31902	CG7219	CG4804	CG31728	CG7147	CG18095	CG18096	CG42829	CG10363	CG1762	CG43366	CG9454	CG9455	CG9460	CG1859	CG8642	CG1794	CG7722
Collagen formation	R-DME-1474290	CG31915	CG4402	CG6199	CG5225	CG6863	CG6868	CG11335
Reversible hydration of carbon dioxide	R-DME-1475029	CG11284	CG7820	CG6906	CG3940	CG5379	CG10899	CG6074	CG3669	CG18673
O2/CO2 exchange in erythrocytes	R-DME-1480926	CG11284	CG7820	CG9023	CG7499	CG8177	CG3940
Acyl chain remodelling of PC	R-DME-1482788	CG30503	CG3009	CG1583	CG32699	CG42237	CG2839	CG17797	CG11124	CG18445	CG6718	CG17035	CG9655	CG7365	CG14507	CG7582	CG17011
Acyl chain remodeling of CL	R-DME-1482798	CG4389	CG8766	CG4581
Acyl chain remodelling of PS	R-DME-1482801	CG2839	CG17797	CG18445	CG17035	CG9655	CG14507	CG17011
Acyl chain remodelling of PE	R-DME-1482839	CG30503	CG3009	CG1583	CG42237	CG2839	CG17797	CG11124	CG1882	CG18445	CG6718	CG17035	CG9655	CG14507	CG17011
Acyl chain remodeling of DAG and TAG	R-DME-1482883	CG5560	CG1941	CG1942	CG1946	CG5295	CG31991
Acyl chain remodelling of PI	R-DME-1482922	CG2839	CG9526	CG17797	CG17035	CG14507	CG17011
Acyl chain remodelling of PG	R-DME-1482925	CG30503	CG3009	CG1583	CG32699	CG42237	CG2839	CG17797	CG11124	CG17035	CG4774	CG14507	CG17011
Synthesis of CL	R-DME-1483076	CG4774
Synthesis of PS	R-DME-1483101	CG4825
Hydrolysis of LPC	R-DME-1483115	CG31683	CG18858
Synthesis of PG	R-DME-1483148	CG7962
Synthesis of PA	R-DME-1483166	CG5966	CG12125	CG32699	CG1986	CG2979	CG2985	CG3812	CG11129	CG8105	CG18258	CG5162	CG6847	CG15450	CG2839	CG14034	CG9042	CG7367	CG17292	CG17797	CG17608	CG6431	CG12314	CG13282	CG16771	CG12110	CG1809	CG6472	CG3292	CG3290	CG3264	CG3215	CG10357	CG10592	CG5150	CG10163	CG10116	CG17035	CG4753	CG4729	CG5665	CG5656	CG8147	CG5361	CG4979	CG10827	CG43343	CG4582	CG6296
Synthesis of PC	R-DME-1483191	CG1049	CG14212	CG12237	CG4382	CG6565	CG2201	CG8709	CG8058	CG12869	CG8424	CG18330	CG1311	CG9704	CG4757	CG12345	CG11880
Glycerophospholipid biosynthesis	R-DME-1483206	CG1049	CG30503	CG31683	CG3009	CG5966	CG1583	CG12125	CG32699	CG1986	CG2979	CG2985	CG3812	CG42237	CG11129	CG11111	CG5560	CG8105	CG9245	CG3525	CG18858	CG31873	CG33116	CG18258	CG5162	CG6847	CG14212	CG12237	CG15450	CG2839	CG14034	CG9042	CG9526	CG7149	CG7367	CG8552	CG17292	CG17797	CG17608	CG4389	CG4382	CG6431	CG12314	CG5547	CG6565	CG13282	CG16771	CG2201	CG12110
Synthesis of PE	R-DME-1483213	CG3525	CG33116	CG14212	CG12237	CG7149	CG5547	CG2201	CG8709	CG8745
Synthesis of PI	R-DME-1483226	CG11111	CG9245	CG8552	CG7962
Synthesis of PIPs at the ER membrane	R-DME-1483248	CG10260	CG9115	CG9128	CG2929	CG6939
Inositol phosphate metabolism	R-DME-1483249	CG30378	CG42271	CG3573	CG3620	CG45017	CG4200	CG42283	CG9784	CG14616	CG4574	CG13688	CG6514	CG4026	CG9248	CG43345	CG2981	CG12408	CG11143	CG9073	CG8472	CG30295	CG9406	CG10082	CG6562	CG6391	CG6910	CG17026	CG17029	CG17028	CG17027	CG4123	CG7930	CG9391	CG9389	CG3028	CG17272	CG5024	CG17770	CG5671	CG17769	CG15855
PI Metabolism	R-DME-1483255	CG42271	CG3573	CG10260	CG2212	CG14411	CG6299	CG3632	CG9784	CG2699	CG9115	CG6805	CG6542	CG9985	CG6562	CG3682	CG3530	CG5373	CG4091	CG9128	CG17471	CG5026	CG6707	CG11621	CG8385	CG2929	CG9746	CG6939	CG14883	CG4141	CG7956	CG5671
Phospholipid metabolism	R-DME-1483257	CG1049	CG30503	CG31683	CG42271	CG3573	CG10260	CG3009	CG5966	CG2212	CG1583	CG12125	CG32699	CG1986	CG2979	CG2985	CG3812	CG42237	CG11129	CG11111	CG14411	CG5560	CG6299	CG8105	CG9245	CG3525	CG3632	CG18858	CG31873	CG33116	CG9784	CG18258	CG5162	CG6847	CG14212	CG12237	CG15450	CG2699	CG2839	CG14034	CG9042	CG9115	CG9526	CG7149	CG7367	CG8552	CG17292	CG17797	CG17608
DAG and IP3 signaling	R-DME-1489509	CG30378	CG32305	CG42349	CG9533	CG9210	CG40129	CG17528	CG6514	CG4379	CG44007	CG5983	CG1506	CG2981	CG12408	CG15862	CG9073	CG8472	CG6518	CG9406	CG5712	CG32301	CG43373	CG7930	CG7978	CG42341	CG10564	CG17272	CG5024	CG17770	CG1954	CG12069	CG12066	CG17769	CG15855	CG6622	CG17178	CG17174	CG17176
Cell-Cell communication	R-DME-1500931	CG32136	CG11579	CG4376	CG4125	CG3653	CG4027	CG32018	CG1771	CG32528	CG3727	CG17484	CG31774	CG12676	CG7123	CG9031	CG42829	CG31794	CG10043	CG1762	CG8247	CG18076	CG8095	CG16827	CG5409	CG15112	CG10067	CG5372	CG14991	CG42540	CG10236	CG3322	CG7729	CG7478	CG17947	CG7954	CG5178	CG3937	CG6027	CG17957	CG42677	CG33141	CG1560	CG33950	CG18290	CG7524	CG10504
Signaling by Activin	R-DME-1502540	CG2262	CG8224	CG1775	CG11062
G0 and Early G1	R-DME-1538133	CG7413	CG3480	CG15929	CG42273	CG3938	CG1071	CG4654	CG6061	CG15119	CG10308	CG7471	CG5940	CG4236	CG5083	CG10498
Phase II - Conjugation of compounds	R-DME-156580	CG30005	CG4919	CG32196	CG1492	CG2540	CG15743	CG1681	CG11654	CG4829	CG6461	CG1702	CG17337	CG30000	CG6704	CG8938	CG4752	CG9960	CG5428	CG12766	CG10072	CG6776	CG6781	CG6673	CG6662	CG4347	CG7853	CG3874	CG5485	CG8363	CG12975	CG16733	CG9363	CG7623	CG4390	CG7789	CG1742	CG2259	CG17636
Methylation	R-DME-156581	CG11654	CG9960	CG6781	CG12975
Cytosolic sulfonation of small molecules	R-DME-156584	CG15743	CG6704	CG5428	CG7853	CG5485	CG8363	CG16733	CG7623	CG7789
Glucuronidation	R-DME-156588	CG10072	CG4347	CG3874
Glutathione conjugation	R-DME-156590	CG30005	CG4919	CG32196	CG1492	CG2540	CG1681	CG4829	CG6461	CG1702	CG17337	CG30000	CG8938	CG4752	CG12766	CG6776	CG6781	CG6673	CG6662	CG9363	CG4390	CG1742	CG2259	CG17636
Elastic fibre formation	R-DME-1566948	CG1372	CG9623	CG5562	CG31999	CG1901	CG1560	CG31695
Fibronectin matrix formation	R-DME-1566977	CG30281	CG31832	CG1791	CG1889	CG9623	CG6788	CG9500	CG8642	CG10359	CG1560
Polo-like kinase mediated events	R-DME-156711	CG4488	CG4965	CG32417	CG12306	CG1395
L13a-mediated translational silencing of Ceruloplasmin expression	R-DME-156827	CG7622	CG7434	CG14792	CG8636	CG4111	CG3314	CG3203	CG10944	CG2998	CG9091	CG9946	CG4464	CG8922	CG14206	CG4087	CG2986	CG17420	CG17489	CG18001	CG2960	CG15442	CG8882	CG9075	CG7424	CG13389	CG5920	CG4651	CG4897	CG5271	CG6141	CG9282	CG10305	CG12775	CG1821	CG12131	CG8857	CG8309	CG8415	CG8332	CG4918	CG4878	CG6510	CG4954	CG5119	CG7726	CG8900	CG10071	CG10306
Eukaryotic Translation Elongation	R-DME-156842	CG4912	CG2238	CG8280	CG1873	CG11901	CG6341
Peptide chain elongation	R-DME-156902	CG2238
Signaling by NOTCH	R-DME-157118	CG3564	CG3929	CG32744	CG31665	CG4244	CG2960	CG5271	CG17870	CG11624	CG4006
Telomere Maintenance	R-DME-157579	CG8142	CG9537	CG5313	CG6258	CG8290	CG11788	CG3333	CG14999	CG34001	CG10055	CG33122
Gap junction trafficking and regulation	R-DME-157858	CG4027	CG9012	CG5409	CG10067	CG9695	CG6948	CG7478	CG5178	CG7057	CG5695	CG18102	CG18290
Metabolism of nucleotides	R-DME-15869	CG30104	CG2151	CG2194	CG3989	CG32626	CG18572	CG32549	CG3059	CG3181	CG17224	CG15441	CG8891	CG9127	CG31628	CG8360	CG9541	CG31884	CG5371	CG4584	CG8975	CG8816	CG4798	CG5757	CG3788	CG18128	CG3140	CG3362	CG16758	CG11811	CG17146	CG11255	CG45070	CG4098	CG11401	CG18143	CG1411	CG3027	CG2867	CG9741	CG11994	CG6612	CG10898	CG7642	CG3590	CG5452	CG17273	CG3593	CG6364
Mitochondrial biogenesis	R-DME-1592230	CG34073	CG3187	CG2968	CG8905	CG3612	CG10731	CG4692	CG32343	CG8189	CG9390	CG3321	CG4307	CG6030	CG5085	CG4434	CG4412	CG5320	CG6338	CG7610	CG1746	CG11154	CG9032	CG6105
Transport of the SLBP independent Mature mRNA	R-DME-159227	CG18789	CG16892	CG4453	CG6540	CG11943	CG6743	CG4579	CG4738	CG7897	CG8722	CG2158	CG8274	CG8831	CG6251	CG5733	CG9862	CG10124	CG6819	CG7262	CG12357	CG7671	CG7360	CG6958	CG10198	CG5857	CG11875	CG1664	CG1101	CG7035	CG6773	CG4035	CG3820	CG18787
Transport of the SLBP Dependant Mature mRNA	R-DME-159230	CG18789	CG16892	CG4453	CG6540	CG11943	CG6743	CG4579	CG4738	CG7897	CG8722	CG2158	CG8274	CG8831	CG6251	CG5733	CG9862	CG10124	CG6819	CG7262	CG12357	CG7671	CG7360	CG6958	CG10198	CG5857	CG11875	CG11886	CG1664	CG1101	CG7035	CG6773	CG4035	CG3820	CG18787
Transport of Mature mRNA Derived from an Intronless Transcript	R-DME-159231	CG18789	CG16892	CG4453	CG6540	CG11943	CG3642	CG6743	CG4579	CG4738	CG7897	CG8722	CG2158	CG8274	CG8831	CG6251	CG5733	CG9862	CG10124	CG1078	CG1109	CG2097	CG6819	CG7262	CG12357	CG7671	CG7698	CG7360	CG6958	CG10198	CG5857	CG11875	CG1957	CG1664	CG1101	CG10110	CG7035	CG6773	CG4035	CG3820	CG18787
Transport of Mature mRNAs Derived from Intronless Transcripts	R-DME-159234	CG18789	CG16892	CG4453	CG6540	CG11943	CG3642	CG6743	CG4579	CG4738	CG7897	CG8722	CG2158	CG8274	CG8831	CG6251	CG5733	CG9862	CG10124	CG1078	CG1109	CG2097	CG6819	CG7262	CG12357	CG7671	CG7698	CG7360	CG6958	CG10198	CG5857	CG11875	CG1957	CG11886	CG1664	CG1101	CG10110	CG7035	CG6773	CG4035	CG3820	CG18787
Transport of Mature mRNA derived from an Intron-Containing Transcript	R-DME-159236	CG18789	CG32135	CG16892	CG32604	CG9998	CG31671	CG4453	CG6540	CG18259	CG6961	CG11943	CG3582	CG7269	CG10203	CG4602	CG6743	CG4579	CG4738	CG7897	CG8722	CG2158	CG14749	CG8781	CG8274	CG8831	CG6251	CG5733	CG9401	CG9862	CG12752	CG11184	CG2980	CG17143	CG5632	CG11274	CG4118	CG2031	CG9615	CG7483	CG8149	CG16788	CG17136	CG6819	CG10851	CG7262	CG5213	CG12357	CG7671
Activation of Matrix Metalloproteinases	R-DME-1592389	CG30083	CG30088	CG30287	CG30288	CG30289	CG33226	CG33160	CG9673	CG14227	CG3355	CG31728	CG1794	CG6347	CG6692	CG4847	CG4386	CG9294	CG30414	CG4859	CG4613	CG4914	CG6865	CG3066	CG6281	CG4920	CG6378	CG9733	CG11313	CG10772	CG18735
Recycling of bile acids and salts	R-DME-159418	CG46149	CG4380	CG11655	CG9903	CG13109	CG1765	CG44252	CG6783	CG3394
Gamma-carboxylation of protein precursors	R-DME-159740	CG33458	CG33459	CG13927
Transport of gamma-carboxylated protein precursors from the endoplasmic reticulum to the Golgi apparatus	R-DME-159763	CG33458	CG33459	CG2086
Removal of aminoterminal propeptides from gamma-carboxylated proteins	R-DME-159782	CG33458	CG33459	CG2086	CG10772
Gamma-carboxylation, transport, and amino-terminal cleavage of proteins	R-DME-159854	CG33458	CG33459	CG13927	CG2086	CG10772
ZBP1(DAI) mediated induction of type I IFNs	R-DME-1606322	CG6794	CG6667	CG11680	CG2078	CG11992
Sulfide oxidation to sulfate	R-DME-1614517	CG7280	CG30022	CG14997	CG8790
Degradation of cysteine and homocysteine	R-DME-1614558	CG7280	CG7811	CG30022	CG5493	CG5345	CG14997	CG7550	CG5618	CG8790
Cysteine formation from homocysteine	R-DME-1614603	CG1753	CG5345
Sulfur amino acid metabolism	R-DME-1614635	CG11654	CG32068	CG7280	CG1753	CG7811	CG30022	CG4802	CG5493	CG5345	CG14997	CG7550	CG5618	CG12173	CG8790	CG11334
Signal Transduction	R-DME-162582	CG1081	CG3171	CG43662	CG30054	CG30173	CG30281	CG30329	CG30378	CG30382	CG33198	CG46146	CG31155	CG33338	CG33310	CG17291	CG42458	CG33275	CG7369	CG7727	CG7486	CG16982	CG16983	CG16785	CG7413	CG14622	CG14812	CG14804	CG3848	CG11579	CG3573	CG4380	CG4376	CG4322	CG4313	CG18412	CG3299	CG2845	CG32796	CG2621	CG32498	CG32791	CG2934	CG5014	CG6121	CG3620	CG3564	CG17592	CG7010
Golgi Cisternae Pericentriolar Stack Reorganization	R-DME-162658	CG12559	CG3269	CG11061	CG12015	CG7809	CG12306	CG9356	CG3320
Synthesis of dolichyl-phosphate mannose	R-DME-162699	CG10166	CG33977	CG42456
Synthesis of glycosylphosphatidylinositol (GPI)	R-DME-162710	CG32578	CG44239	CG45068	CG2144	CG2292	CG6401	CG18173	CG12006	CG9376	CG14463	CG14550	CG42456
Glycosaminoglycan metabolism	R-DME-1630316	CG30036	CG30037	CG8824	CG32775	CG3038	CG6903	CG1787	CG43313	CG18657	CG9220	CG31743	CG7890	CG14024	CG9550	CG31637	CG8673	CG8668	CG3881	CG6201	CG18095	CG10275	CG8734	CG12913	CG33145	CG18278	CG8536	CG10117	CG33147	CG15117	CG10497	CG8433	CG3253	CG13937	CG32300	CG12014	CG1318	CG11357	CG8339	CG4974	CG6207	CG32146	CG7853	CG3874	CG5485	CG9614	CG8363	CG3132	CG7623
Post-translational modification: synthesis of GPI-anchored proteins	R-DME-163125	CG32578	CG44239	CG45068	CG10166	CG2144	CG2292	CG6401	CG18173	CG12006	CG33977	CG9376	CG14463	CG14550	CG42456
Respiratory electron transport, ATP synthesis by chemiosmotic coupling, and heat production by uncoupling proteins.	R-DME-163200	CG43346	CG34063	CG34067	CG34069	CG34073	CG34074	CG34076	CG34083	CG34085	CG34089	CG34090	CG34092	CG3621	CG3446	CG3192	CG18624	CG2286	CG32230	CG2968	CG15738	CG5548	CG9172	CG3560	CG5703	CG6492	CG12203	CG14235	CG3214	CG12400	CG40002	CG8885	CG8680	CG31648	CG9140	CG11015	CG13392	CG4957	CG9306	CG17903	CG10302	CG10664	CG3262	CG10396	CG9410	CG12140	CG7712	CG8996	CG4627
Formation of ATP by chemiosmotic coupling	R-DME-163210	CG34073	CG2968	CG3612	CG10731	CG4692	CG8189	CG3321	CG4307	CG6030	CG4412	CG7610	CG1746	CG11154	CG9032	CG6105
Macroautophagy	R-DME-1632852	CG1081	CG46275	CG46276	CG46277	CG33497	CG14812	CG14816	CG6998	CG4320	CG3869	CG4523	CG1643	CG32823	CG31802	CG3004	CG32672	CG1938	CG15224	CG18319	CG6170	CG3632	CG31033	CG31793	CG32744	CG7053	CG4428	CG5450	CG17493	CG2960	CG7627	CG5676	CG5271	CG17139	CG17137	CG6647	CG6116	CG3473	CG5110	CG31792	CG10360	CG9270	CG8678	CG12548	CG8707	CG8057	CG8055	CG6542	CG5189
Mitochondrial transcription termination	R-DME-163316	CG18124
PKA-mediated phosphorylation of key metabolic factors	R-DME-163358	CG18362
Glucagon signaling in metabolic regulation	R-DME-163359	CG4379	CG15862	CG42341	CG12069	CG12066
Triglyceride catabolism	R-DME-163560	CG5560	CG6783	CG5295	CG8256
PKA activation	R-DME-163615	CG30378	CG32305	CG9533	CG9210	CG6514	CG4379	CG5983	CG1506	CG2981	CG12408	CG15862	CG9073	CG8472	CG9406	CG5712	CG32301	CG43373	CG7930	CG7978	CG42341	CG10564	CG17272	CG5024	CG17770	CG12069	CG12066	CG17769	CG15855	CG17178	CG17174	CG17176
AMPK inhibits chREBP transcriptional activation activity	R-DME-163680	CG8057	CG17299	CG3051
Integration of energy metabolism	R-DME-163685	CG30054	CG10763	CG32305	CG43368	CG3812	CG10545	CG4574	CG3523	CG2822	CG17608	CG4379	CG42403	CG5983	CG4587	CG4894	CG42817	CG18362	CG7882	CG34392	CG11198	CG8714	CG8261	CG8057	CG15862	CG17759	CG17760	CG2827	CG43946	CG1956	CG5712	CG32301	CG43128	CG10060	CG7422	CG43373	CG8770	CG7978	CG42341	CG1063	CG8036	CG7485	CG17299	CG3350	CG12069	CG12066	CG3051	CG17976	CG17975
Insulin effects increased synthesis of Xylulose-5-Phosphate	R-DME-163754	CG2827	CG8036
ChREBP activates metabolic gene expression	R-DME-163765	CG3812	CG3523	CG17608	CG18362	CG11198	CG3350
Keratan sulfate/keratin metabolism	R-DME-1638074	CG30036	CG30037	CG8824	CG3038	CG1787	CG9550	CG31637	CG8673	CG8668	CG18095	CG33145	CG18278	CG8536	CG3253	CG1318	CG11357	CG3874	CG3132	CG14517
Heparan sulfate/heparin (HS-GAG) metabolism	R-DME-1638091	CG32775	CG6903	CG18657	CG7890	CG3881	CG6201	CG18095	CG10275	CG8734	CG10117	CG33147	CG15117	CG10497	CG8433	CG32300	CG12014	CG8339	CG4974	CG6207	CG32146	CG3874	CG3132	CG14309	CG14291	CG4451	CG11780	CG10234	CG13397
Gamma carboxylation, hypusine formation and arylsulfatase activation	R-DME-163841	CG33458	CG33459	CG32191	CG1578	CG2238	CG8646	CG3186	CG7049	CG13927	CG2086	CG8005	CG11652	CG11268	CG7408	CG7402	CG14701	CG7265	CG31289	CG2245	CG10772
Cell Cycle	R-DME-1640170	CG30382	CG33336	CG17291	CG16982	CG16983	CG7413	CG3658	CG3480	CG3707	CG3319	CG4206	CG15929	CG18341	CG3455	CG14444	CG4039	CG17256	CG18789	CG32707	CG16892	CG31742	CG2990	CG2222	CG16916	CG1594	CG15220	CG15224	CG12096	CG1591	CG9198	CG9096	CG3422	CG4252	CG32251	CG32744	CG9802	CG4453	CG8465	CG8188	CG8142	CG42273	CG6842	CG6540	CG14215	CG11943	CG1489	CG1696	CG3240
PKA activation in glucagon signalling	R-DME-164378	CG4379	CG15862	CG42341	CG12069	CG12066
Collagen biosynthesis and modifying enzymes	R-DME-1650814	CG31915	CG6199	CG5225	CG6863	CG6868
Activation of AKT2	R-DME-165158	CG1210	CG4006	CG5408
MTOR signalling	R-DME-165159	CG1081	CG46146	CG14812	CG4320	CG10944	CG3004	CG8846	CG5110	CG8707	CG8057	CG17870	CG5189	CG11001	CG14977	CG10539	CG10124	CG14184	CG6975	CG11968	CG4006	CG17299	CG10192	CG6147	CG6036	CG1906	CG10811	CG3051	CG4035	CG7001	CG5092
Inhibition of TSC complex formation by PKB	R-DME-165181	CG6975	CG4006	CG6147
Regulation of cholesterol biosynthesis by SREBP (SREBF)	R-DME-1655829	CG2637	CG33131	CG8988	CG8522	CG7169	CG1404
Toll Like Receptor 4 (TLR4) Cascade	R-DME-166016	CG33338	CG17291	CG12244	CG6103	CG7378	CG17596	CG12559	CG7393	CG5848	CG6794	CG6667	CG2275	CG8878	CG33956	CG44246	CG6297	CG14080	CG9738	CG11992	CG7913	CG5475	CG6386	CG11405	CG3086	CG5680	CG7109
Synthesis of PIPs at the plasma membrane	R-DME-1660499	CG42271	CG3573	CG6299	CG3632	CG9784	CG2699	CG9115	CG6805	CG6542	CG9985	CG6562	CG3682	CG3530	CG17471	CG5026	CG11621	CG8385	CG2929	CG4141	CG5671
Synthesis of PIPs at the Golgi membrane	R-DME-1660514	CG3573	CG10260	CG5373	CG9128	CG11621	CG8385	CG2929	CG9746
Synthesis of PIPs at the early endosome membrane	R-DME-1660516	CG42271	CG14411	CG3632	CG9115	CG5373	CG11621	CG2929	CG9746	CG7956
Synthesis of PIPs at the late endosome membrane	R-DME-1660517	CG3632	CG9115	CG3530	CG5373	CG11621	CG9746
MyD88:MAL(TIRAP) cascade initiated on plasma membrane	R-DME-166058	CG33338	CG17291	CG12244	CG6103	CG7378	CG17596	CG12559	CG7393	CG5848	CG6794	CG6667	CG2275	CG8878	CG33956	CG44246	CG6297	CG14080	CG9738	CG11992	CG7913	CG5475	CG6386	CG11405	CG3086	CG5680	CG7109
Sphingolipid de novo biosynthesis	R-DME-1660661	CG13969	CG5014	CG1747	CG32484	CG9078	CG7115	CG4162	CG30502	CG8804	CG4016	CG32380	CG7207	CG14577	CG11440	CG11438	CG11437	CG11426	CG11425	CG6708	CG10425	CG8428	CG8946	CG3576	CG8805	CG34194
Glycosphingolipid metabolism	R-DME-1660662	CG30392	CG8824	CG4934	CG32191	CG1787	CG31414	CG6299	CG5731	CG33090	CG8646	CG7997	CG6437	CG3376	CG7049	CG12034	CG1318	CG9701	CG7408	CG7402	CG16708	CG6962	CG3132	CG1471	CG12070	CG4739
MyD88-independent TLR4 cascade	R-DME-166166	CG33338	CG17291	CG12244	CG6103	CG7378	CG17596	CG12559	CG7393	CG5848	CG6794	CG6667	CG2275	CG8878	CG33956	CG44246	CG6297	CG14080	CG9738	CG11992	CG7913	CG5475	CG6386	CG11405	CG3086	CG5680	CG7109
Mitochondrial Uncoupling	R-DME-166187	CG6492	CG7314
mTORC1-mediated signalling	R-DME-166208	CG1081	CG46146	CG14812	CG4320	CG10944	CG3004	CG8846	CG5110	CG8707	CG17870	CG5189	CG11001	CG14977	CG10539	CG10124	CG14184	CG11968	CG10192	CG10811	CG4035	CG7001	CG5092
The activation of arylsulfatases	R-DME-1663150	CG32191	CG8646	CG7049	CG7408	CG7402
Signaling by NTRKs	R-DME-166520	CG33338	CG17291	CG2845	CG15793	CG9012	CG6103	CG7378	CG12532	CG17596	CG2699	CG4260	CG12559	CG7393	CG7793	CG17870	CG8878	CG8407	CG6033	CG8416	CG1956	CG6297	CG14080	CG6948	CG9375	CG7913	CG14296	CG4141	CG6056	CG7057	CG5475	CG6386	CG3715	CG8865	CG3086	CG7109	CG5686
Complement cascade	R-DME-166658	CG3097	CG42264	CG3108	CG1500	CG9095	CG32379	CG8945	CG18585	CG7025	CG7052	CG7068	CG4017	CG17633	CG18096	CG10186	CG10363	CG2105	CG2915	CG8213	CG34350	CG8172	CG13744	CG8170	CG2040	CG12374	CG1299	CG6462	CG14820	CG8564	CG8563	CG8562	CG18417	CG8560	CG8539	CG4316	CG4408	CG7586
Initial triggering of complement	R-DME-166663	CG7052	CG7068	CG18096	CG10363	CG7586
Signalling to RAS	R-DME-167044	CG33338	CG7393	CG7793	CG6033	CG9375	CG5475	CG3715	CG8865	CG3086
The fatty acid cycling model	R-DME-167826	CG6492	CG7314
The proton buffering model	R-DME-167827	CG6492	CG7314
Toll Like Receptor 9 (TLR9) Cascade	R-DME-168138	CG33338	CG17291	CG12244	CG6103	CG7378	CG17596	CG12559	CG7393	CG5848	CG6794	CG6667	CG2275	CG8878	CG33956	CG44246	CG6297	CG14080	CG9738	CG11992	CG7913	CG5475	CG6386	CG11405	CG3086	CG5680	CG7109
Toll Like Receptor 10 (TLR10) Cascade	R-DME-168142	CG33338	CG17291	CG12244	CG6103	CG7378	CG17596	CG12559	CG7393	CG5848	CG6794	CG6667	CG2275	CG8878	CG33956	CG44246	CG6297	CG14080	CG5528	CG9738	CG11992	CG7913	CG5475	CG6386	CG11405	CG3086	CG5680	CG7109
Toll Like Receptor 3 (TLR3) Cascade	R-DME-168164	CG33338	CG17291	CG12244	CG6103	CG7378	CG17596	CG12559	CG7393	CG5848	CG6794	CG6667	CG2275	CG8878	CG33956	CG44246	CG6297	CG14080	CG9738	CG11992	CG7913	CG5475	CG6386	CG11405	CG3086	CG5680	CG7109
Toll Like Receptor 5 (TLR5) Cascade	R-DME-168176	CG33338	CG17291	CG12244	CG6103	CG7378	CG17596	CG12559	CG7393	CG5848	CG6794	CG6667	CG2275	CG8878	CG33956	CG44246	CG6297	CG14080	CG9738	CG11992	CG7913	CG5475	CG6386	CG11405	CG3086	CG5680	CG7109
Toll Like Receptor TLR1:TLR2 Cascade	R-DME-168179	CG33338	CG17291	CG12244	CG6103	CG7378	CG17596	CG12559	CG7393	CG5848	CG6794	CG6667	CG2275	CG8878	CG33956	CG44246	CG6297	CG14080	CG9738	CG11992	CG7913	CG5475	CG6386	CG11405	CG3086	CG5680	CG7109
Toll Like Receptor 7/8 (TLR7/8) Cascade	R-DME-168181	CG33338	CG17291	CG12244	CG6103	CG7378	CG17596	CG12559	CG7393	CG5848	CG6794	CG6667	CG2275	CG8878	CG33956	CG44246	CG6297	CG14080	CG9738	CG11992	CG7913	CG5475	CG6386	CG11405	CG3086	CG5680	CG7109
Toll Like Receptor TLR6:TLR2 Cascade	R-DME-168188	CG33338	CG17291	CG12244	CG6103	CG7378	CG17596	CG12559	CG7393	CG5848	CG6794	CG6667	CG2275	CG8878	CG33956	CG44246	CG6297	CG14080	CG9738	CG11992	CG7913	CG5475	CG6386	CG11405	CG3086	CG5680	CG7109
Innate Immune System	R-DME-168249	CG42780	CG12223	CG33102	CG5247	CG43055	CG43797	CG30016	CG30062	CG30173	CG30281	CG30329	CG30378	CG30382	CG30486	CG8824	CG46149	CG33338	CG17291	CG14791	CG11579	CG3299	CG2845	CG32796	CG2934	CG3556	CG11444	CG6998	CG6903	CG16756	CG12730	CG3097	CG42264	CG3108	CG18341	CG4027	CG3455	CG14442	CG32039	CG32155	CG32203	CG12111	CG1787	CG32679	CG7033	CG9022	CG12106	CG31296	CG31742
Immune System	R-DME-168256	CG42780	CG12223	CG33102	CG5247	CG43055	CG43797	CG30016	CG30062	CG30173	CG30281	CG30329	CG30378	CG30382	CG30486	CG30496	CG8824	CG46149	CG33338	CG17291	CG13374	CG7486	CG16982	CG16983	CG14791	CG11579	CG3299	CG2924	CG2845	CG32796	CG2681	CG2934	CG3556	CG11444	CG6998	CG6903	CG16756	CG12730	CG3097	CG42264	CG3108	CG18341	CG4027	CG3455	CG3929	CG14444	CG14442	CG42328	CG14435
NOD1/2 Signaling Pathway	R-DME-168638	CG33338	CG12244	CG7393	CG5475
Nucleotide-binding domain, leucine rich repeat containing receptor (NLR) signaling pathways	R-DME-168643	CG33338	CG12244	CG31884	CG7393	CG7047	CG1105	CG10086	CG2641	CG3014	CG18268	CG14696	CG4674	CG5475	CG18744	CG18745	CG18746	CG18747	CG18748
Toll-like Receptor Cascades	R-DME-168898	CG12223	CG33338	CG17291	CG12244	CG6103	CG7378	CG17596	CG12559	CG7393	CG5848	CG6794	CG6667	CG2275	CG8878	CG17950	CG33956	CG44246	CG6297	CG14080	CG5528	CG9738	CG11992	CG7913	CG7045	CG7046	CG5475	CG6386	CG11405	CG3086	CG5680	CG7109
DDX58/IFIH1-mediated induction of interferon-alpha/beta	R-DME-168928	CG6794	CG6667	CG11992
Prolonged ERK activation events	R-DME-169893	CG2845	CG15793	CG12559	CG17870	CG1956
Adenylate cyclase activating pathway	R-DME-170660	CG32305	CG9533	CG9210	CG5983	CG1506	CG2835	CG5712	CG32301	CG43373	CG12232	CG7978	CG10564	CG17178	CG17174	CG17176
Adenylate cyclase inhibitory pathway	R-DME-170670	CG32305	CG9533	CG9210	CG5983	CG1506	CG2835	CG5712	CG32301	CG10060	CG43373	CG12232	CG7978	CG10564	CG17178	CG17174	CG17176
Regulation of Glucokinase by Glucokinase Regulatory Protein	R-DME-170822	CG33102	CG32849	CG8094	CG3001
Signaling by TGF-beta Receptor Complex	R-DME-170834	CG33310	CG7413	CG2262	CG8264	CG12653	CG1343	CG3632	CG32744	CG5055	CG5884	CG4427	CG40411	CG2960	CG15437	CG9258	CG9261	CG13778	CG5271	CG5203	CG10188	CG1071	CG8663	CG8224	CG4654	CG8416	CG4943	CG5179	CG5562	CG3065	CG4005	CG11624	CG10572	CG42279	CG6292	CG7425	CG7281	CG11703	CG5250	CG6036	CG1906	CG1775	CG1945	CG1901	CG15667	CG31695	CG10772	CG42783	CG15218
Frs2-mediated activation	R-DME-170968	CG2845	CG15793	CG12559	CG17870	CG1956
p38MAPK events	R-DME-171007	CG33338	CG7393	CG9375	CG5475	CG8865	CG3086
Telomere Extension By Telomerase	R-DME-171319	CG3333	CG10055
Formation of the active cofactor, UDP-glucuronate	R-DME-173599	CG10072	CG4347	CG3874
Alternative complement activation	R-DME-173736	CG7052	CG7068	CG18096	CG10363	CG7586
APC/C:Cdc20 mediated degradation of Cyclin B	R-DME-174048	CG14444	CG32707	CG9198	CG32744	CG8188	CG2960	CG15437	CG5363	CG5271	CG6720	CG4274	CG2508	CG11419	CG3510	CG11624	CG8610	CG7425	CG6759	CG10682	CG10850	CG3060	CG34440
Autodegradation of Cdh1 by Cdh1:APC/C	R-DME-174084	CG30382	CG18341	CG3455	CG14444	CG32707	CG31742	CG16916	CG12096	CG1591	CG9198	CG3422	CG32744	CG8188	CG1489	CG2960	CG15437	CG18174	CG4904	CG5271	CG6720	CG17331	CG42641	CG2508	CG1341	CG1519	CG8979	CG10149	CG10938	CG11419	CG9327	CG9868	CG3416	CG11624	CG8610	CG3329	CG4157	CG4097	CG7762	CG7619	CG12161	CG12000	CG1100	CG11981	CG5266	CG9588	CG7425	CG5378	CG6759
APC/C-mediated degradation of cell cycle proteins	R-DME-174143	CG30382	CG18341	CG3455	CG14444	CG17256	CG32707	CG31742	CG16916	CG12096	CG1591	CG9198	CG3422	CG32744	CG8188	CG1489	CG2960	CG15437	CG18174	CG10800	CG7134	CG4904	CG5363	CG5271	CG6720	CG6620	CG4274	CG17331	CG42641	CG2508	CG7838	CG1341	CG1519	CG8979	CG10149	CG10938	CG11419	CG9327	CG3510	CG9868	CG3416	CG4569	CG10308	CG11624	CG17498	CG8610	CG5940	CG3329	CG4157
APC/C:Cdc20 mediated degradation of Securin	R-DME-174154	CG30382	CG18341	CG3455	CG14444	CG32707	CG31742	CG16916	CG12096	CG1591	CG9198	CG3422	CG32744	CG8188	CG1489	CG2960	CG15437	CG18174	CG4904	CG5271	CG6720	CG4274	CG17331	CG42641	CG2508	CG1341	CG1519	CG8979	CG10149	CG10938	CG11419	CG9327	CG9868	CG3416	CG4569	CG11624	CG8610	CG3329	CG4157	CG4097	CG7762	CG7619	CG12161	CG12000	CG1100	CG11981	CG5266	CG9588	CG7425
APC/C:Cdh1 mediated degradation of Cdc20 and other APC/C:Cdh1 targeted proteins in late mitosis/early G1	R-DME-174178	CG30382	CG18341	CG3455	CG14444	CG32707	CG31742	CG16916	CG12096	CG1591	CG9198	CG3422	CG32744	CG8188	CG1489	CG2960	CG15437	CG18174	CG4904	CG5271	CG6720	CG6620	CG4274	CG17331	CG42641	CG2508	CG1341	CG1519	CG8979	CG10149	CG10938	CG11419	CG9327	CG9868	CG3416	CG4569	CG11624	CG8610	CG3329	CG4157	CG4097	CG7762	CG12306	CG7619	CG12161	CG12000	CG1100	CG11981	CG3068
Cdc20:Phospho-APC/C mediated degradation of Cyclin A	R-DME-174184	CG30382	CG18341	CG3455	CG14444	CG32707	CG31742	CG16916	CG12096	CG1591	CG9198	CG3422	CG32744	CG8188	CG1489	CG2960	CG15437	CG18174	CG4904	CG5363	CG5271	CG6720	CG4274	CG17331	CG42641	CG2508	CG7838	CG1341	CG1519	CG8979	CG10149	CG10938	CG11419	CG9327	CG9868	CG3416	CG4569	CG10308	CG11624	CG17498	CG8610	CG5940	CG3329	CG4157	CG4097	CG7762	CG7619	CG12161	CG12000
Transport and synthesis of PAPS	R-DME-174362	CG7853	CG5485	CG8363	CG7623
Glutathione synthesis and recycling	R-DME-174403	CG4919	CG32196	CG1492	CG2540	CG4829	CG6461	CG17337	CG4752	CG2259	CG17636
Polymerase switching on the C-strand of the telomere	R-DME-174411	CG8142	CG5313	CG6258	CG11788	CG14999	CG34001	CG33122
Telomere C-strand (Lagging Strand) Synthesis	R-DME-174417	CG8142	CG5313	CG6258	CG11788	CG14999	CG34001	CG33122
Plasma lipoprotein assembly, remodeling, and clearance	R-DME-174824	CG31683	CG31094	CG5966	CG1986	CG2979	CG2985	CG11129	CG9012	CG18858	CG31410	CG31689	CG18258	CG5162	CG6847	CG12532	CG4822	CG3164	CG4260	CG17646	CG7291	CG9664	CG9663	CG2969	CG14034	CG7367	CG17292	CG4382	CG5853	CG5722	CG6431	CG13282	CG12869	CG8424	CG6472	CG10357	CG10163	CG32091	CG10116	CG9704	CG6948	CG5665	CG8112	CG12813	CG3934	CG4757	CG3153	CG4979	CG6056
Activation of ATR in response to replication stress	R-DME-176187	CG3658	CG4206	CG4039	CG15220	CG4252	CG32251	CG8142	CG3240	CG5313	CG6258	CG7833	CG4965	CG5813	CG17161	CG5790	CG9273	CG9241	CG1616	CG10667	CG1584	CG4088	CG2917	CG14999	CG5971	CG4978	CG7347	CG3945	CG2525	CG9633	CG7538	CG4082	CG3041	CG7825	CG10498	CG1395	CG31293
Conversion from APC/C:Cdc20 to APC/C:Cdh1 in late anaphase	R-DME-176407	CG14444	CG32707	CG9198	CG8188	CG15437	CG7134	CG6720	CG4274	CG2508	CG11419	CG8610	CG7425	CG6759	CG10682	CG10850	CG3060	CG3000	CG34440
Regulation of APC/C activators between G1/S and early anaphase	R-DME-176408	CG14444	CG32707	CG9198	CG8188	CG15437	CG10800	CG5363	CG6720	CG4274	CG2508	CG7838	CG11419	CG3510	CG10308	CG17498	CG8610	CG5940	CG12306	CG7425	CG10498	CG6759	CG7581	CG10682	CG10850	CG3060	CG3000	CG34440
APC/C:Cdc20 mediated degradation of mitotic proteins	R-DME-176409	CG30382	CG18341	CG3455	CG14444	CG17256	CG32707	CG31742	CG16916	CG12096	CG1591	CG9198	CG3422	CG32744	CG8188	CG1489	CG2960	CG15437	CG18174	CG4904	CG5363	CG5271	CG6720	CG4274	CG17331	CG42641	CG2508	CG7838	CG1341	CG1519	CG8979	CG10149	CG10938	CG11419	CG9327	CG3510	CG9868	CG3416	CG4569	CG10308	CG11624	CG17498	CG8610	CG5940	CG3329	CG4157	CG4097	CG7762	CG7619
Phosphorylation of the APC/C	R-DME-176412	CG14444	CG32707	CG9198	CG8188	CG15437	CG5363	CG6720	CG2508	CG11419	CG3510	CG8610	CG12306	CG7425	CG6759	CG10682	CG10850	CG3060	CG34440
Phosphorylation of Emi1	R-DME-176417	CG10800	CG5363	CG4274	CG3510	CG12306	CG3000
Activation of APC/C and APC/C:Cdc20 mediated degradation of mitotic proteins	R-DME-176814	CG30382	CG18341	CG3455	CG14444	CG17256	CG32707	CG31742	CG16916	CG12096	CG1591	CG9198	CG3422	CG32744	CG8188	CG1489	CG2960	CG15437	CG18174	CG4904	CG5363	CG5271	CG6720	CG4274	CG17331	CG42641	CG2508	CG7838	CG1341	CG1519	CG8979	CG10149	CG10938	CG11419	CG9327	CG3510	CG9868	CG3416	CG4569	CG10308	CG11624	CG17498	CG8610	CG5940	CG3329	CG4157	CG4097	CG7762	CG12306
Unwinding of DNA	R-DME-176974	CG2222	CG18013	CG9187	CG14549
Retrograde neurotrophin signalling	R-DME-177504	CG9012	CG12532	CG4260	CG8407	CG6948	CG14296	CG6056	CG7057
Signaling by EGFR	R-DME-177929	CG4200	CG32744	CG12530	CG2699	CG2903	CG2960	CG5271	CG6521	CG7793	CG7180	CG31794	CG10043	CG6033	CG8434	CG10079	CG16932	CG1228	CG1044	CG1921	CG11624	CG8532	CG7037	CG5114	CG9375	CG42317	CG14296	CG3715	CG5912	CG7524
Chondroitin sulfate/dermatan sulfate metabolism	R-DME-1793185	CG8824	CG32775	CG1787	CG43313	CG18657	CG9220	CG31743	CG14024	CG9550	CG31637	CG3881	CG6201	CG18095	CG10275	CG8734	CG12913	CG10497	CG13937	CG32300	CG12014	CG1318	CG4974	CG6207	CG32146	CG9614	CG11780
APC-Cdc20 mediated degradation of Nek2A	R-DME-179409	CG14444	CG17256	CG32707	CG9198	CG32744	CG8188	CG2960	CG15437	CG5271	CG6720	CG4274	CG2508	CG7838	CG11419	CG11624	CG17498	CG8610	CG7425	CG6759	CG7581	CG10682	CG10850	CG3060	CG34440
APC:Cdc20 mediated degradation of cell cycle proteins prior to satisfation of the cell cycle checkpoint	R-DME-179419	CG30382	CG18341	CG3455	CG14444	CG17256	CG32707	CG31742	CG16916	CG12096	CG1591	CG9198	CG3422	CG32744	CG8188	CG1489	CG2960	CG15437	CG18174	CG4904	CG5363	CG5271	CG6720	CG4274	CG17331	CG42641	CG2508	CG7838	CG1341	CG1519	CG8979	CG10149	CG10938	CG11419	CG9327	CG9868	CG3416	CG4569	CG10308	CG11624	CG17498	CG8610	CG5940	CG3329	CG4157	CG4097	CG7762	CG7619	CG12161
GRB2 events in EGFR signaling	R-DME-179812	CG7793	CG6033	CG10079	CG9375	CG5912
SRP-dependent cotranslational protein targeting to membrane	R-DME-1799339	CG7622	CG7434	CG14792	CG4111	CG3314	CG3203	CG10944	CG2998	CG9091	CG4464	CG8922	CG14206	CG4087	CG2986	CG17420	CG17489	CG18001	CG2960	CG15442	CG7424	CG13389	CG5920	CG4651	CG4897	CG5271	CG6141	CG9282	CG10305	CG12775	CG1821	CG8857	CG8415	CG8332	CG4918	CG6510	CG7726	CG8900	CG10071	CG4046	CG3751	CG3661	CG9871	CG3997	CG2746	CG7977	CG12740	CG4659	CG8615
DARPP-32 events	R-DME-180024	CG32498	CG4379	CG15862	CG42341	CG12069	CG12066
GAB1 signalosome	R-DME-180292	CG2699	CG31794	CG6033	CG10079	CG1044	CG42317	CG5912	CG7524
SHC1 events in EGFR signaling	R-DME-180336	CG7793	CG6033	CG10079	CG9375	CG3715	CG5912
Extension of Telomeres	R-DME-180786	CG8142	CG5313	CG6258	CG11788	CG3333	CG14999	CG34001	CG10055	CG33122
RIP-mediated NFkB activation via ZBP1	R-DME-1810476	CG6794	CG6667	CG11680	CG2078	CG11992
Serotonin Neurotransmitter Release Cycle	R-DME-181429	CG11199	CG33528	CG3139	CG40452	CG12210	CG7576	CG17248	CG43955	CG15811	CG9474	CG3985	CG31136	CG2999	CG32490
Norepinephrine Neurotransmitter Release Cycle	R-DME-181430	CG11199	CG33528	CG3139	CG40452	CG12210	CG7576	CG8654	CG17248	CG43955	CG15811	CG44098	CG9474	CG4465	CG4462	CG4459	CG31136	CG2999	CG32490
Acetylcholine binding and downstream events	R-DME-181431	CG2302	CG11822	CG11348	CG12414	CG5610	CG6844	CG6798	CG6698
Toll Like Receptor 2 (TLR2) Cascade	R-DME-181438	CG33338	CG17291	CG12244	CG6103	CG7378	CG17596	CG12559	CG7393	CG5848	CG6794	CG6667	CG2275	CG8878	CG33956	CG44246	CG6297	CG14080	CG9738	CG11992	CG7913	CG5475	CG6386	CG11405	CG3086	CG5680	CG7109
EGFR downregulation	R-DME-182971	CG32744	CG12530	CG2903	CG2960	CG5271	CG6521	CG7180	CG10043	CG6033	CG10079	CG16932	CG1228	CG1921	CG11624	CG8532	CG7037	CG14296	CG5912
STING mediated induction of host immune responses	R-DME-1834941	CG14637	CG4257
Cytosolic sensors of pathogen-associated DNA	R-DME-1834949	CG11579	CG16928	CG6794	CG6667	CG9323	CG11680	CG2078	CG14637	CG11992	CG4257
Organelle biogenesis and maintenance	R-DME-1852241	CG34073	CG30441	CG6998	CG3187	CG32673	CG32678	CG2968	CG2885	CG9807	CG32670	CG11759	CG32671	CG17599	CG11561	CG13691	CG11838	CG5450	CG10838	CG15399	CG8843	CG8853	CG9595	CG3769	CG6504	CG5780	CG5142	CG15148	CG15161	CG9333	CG12548	CG30372	CG13232	CG8487	CG42701	CG8905	CG10751	CG5341	CG7735	CG9277	CG11237	CG15666	CG17922	CG3612	CG10731	CG3401	CG4692	CG32343	CG2069
Synthesis of pyrophosphates in the cytosol	R-DME-1855167	CG14616	CG30295	CG10082	CG6391
Synthesis of IP2, IP, and Ins in the cytosol	R-DME-1855183	CG42271	CG3573	CG42283	CG9784	CG11143	CG6562	CG6910	CG17026	CG17029	CG17028	CG17027	CG9391	CG9389	CG3028
Synthesis of IPs in the nucleus	R-DME-1855191	CG13688	CG30295	CG10082
Synthesis of IP3 and IP4 in the cytosol	R-DME-1855204	CG30378	CG3573	CG3620	CG45017	CG4200	CG9784	CG4574	CG6514	CG4026	CG9248	CG43345	CG2981	CG12408	CG9073	CG8472	CG9406	CG6562	CG7930	CG17272	CG5024	CG17770	CG5671	CG17769	CG15855
Synthesis of IPs in the ER lumen	R-DME-1855231	CG4123
Regulation of beta-cell development	R-DME-186712	CG3143	CG4006
Downstream signal transduction	R-DME-186763	CG42328	CG9209	CG4200	CG7103	CG2699	CG3727	CG8222	CG7793	CG10702	CG6033	CG1212	CG9375	CG4257	CG4141	CG1587	CG7524
Signaling by PDGF	R-DME-186797	CG42328	CG9209	CG4200	CG7103	CG2699	CG3727	CG8222	CG7793	CG10702	CG6033	CG1212	CG9375	CG4257	CG4141	CG1587	CG10772	CG7524
Signaling by NTRK1 (TRKA)	R-DME-187037	CG33338	CG17291	CG2845	CG15793	CG9012	CG6103	CG7378	CG12532	CG17596	CG2699	CG4260	CG12559	CG7393	CG7793	CG17870	CG8878	CG8407	CG6033	CG8416	CG1956	CG6297	CG14080	CG6948	CG9375	CG7913	CG14296	CG4141	CG6056	CG7057	CG5475	CG6386	CG3715	CG8865	CG3086	CG7109	CG5686
SCF(Skp2)-mediated degradation of p27/p21	R-DME-187577	CG30382	CG16983	CG18341	CG3455	CG31742	CG16916	CG12096	CG1591	CG3422	CG32744	CG1489	CG2960	CG18174	CG3738	CG4904	CG5271	CG3938	CG17331	CG42641	CG1341	CG1877	CG1772	CG1519	CG8979	CG10149	CG10938	CG9327	CG9868	CG3416	CG10308	CG11624	CG5940	CG3329	CG4157	CG4097	CG7762	CG7619	CG12161	CG12000	CG1100	CG11981	CG5266	CG9588	CG10498	CG5378	CG10230	CG10370	CG5289
Signalling to ERKs	R-DME-187687	CG33338	CG2845	CG15793	CG12559	CG7393	CG7793	CG17870	CG6033	CG1956	CG9375	CG5475	CG3715	CG8865	CG3086
Digestion of dietary carbohydrate	R-DME-189085	CG1780	CG4472	CG4475	CG4559	CG8221	CG5210	CG17876	CG5154	CG2054	CG1869	CG9701	CG18730
Cellular hexose transport	R-DME-189200	CG33281	CG33282	CG4607	CG15406	CG3285	CG15408	CG7882	CG8714	CG1380	CG30035	CG8234	CG8249	CG6484	CG4797	CG43946	CG10960	CG1208	CG1213	CG14606	CG14605	CG3853	CG4608	CG17976	CG17975
Metabolism of porphyrins	R-DME-189445	CG1885	CG3811	CG5037	CG6214	CG1818	CG6783	CG17632	CG3803	CG3017	CG10335	CG4314	CG9471	CG14716	CG5796	CG31121	CG2098	CG3433	CG9165
Heme biosynthesis	R-DME-189451	CG1885	CG5037	CG1818	CG17632	CG3803	CG3017	CG10335	CG4314	CG5796	CG31121	CG2098	CG3433	CG9165
Heme degradation	R-DME-189483	CG3811	CG6214	CG6783	CG17632	CG4314	CG9471	CG14716	CG31121
Signaling by FGFR	R-DME-190236	CG43662	CG31155	CG17291	CG2845	CG1554	CG4200	CG32744	CG2699	CG12559	CG2960	CG13398	CG5271	CG7793	CG7885	CG18095	CG6840	CG11979	CG6033	CG8182	CG7879	CG1044	CG1921	CG11624	CG7037	CG32062	CG32134	CG9701	CG11246	CG10281	CG9373	CG9375	CG6538	CG6946	CG3180	CG3284	CG7223	CG12357	CG4608	CG5422	CG6173	CG13628	CG34362	CG1915	CG3715	CG8205	CG7035	CG17342	CG7109
FGFR3 ligand binding and activation	R-DME-190239	CG8182	CG32134	CG7223	CG4608
FGFR2 ligand binding and activation	R-DME-190241	CG32134	CG4608
FGFR1 ligand binding and activation	R-DME-190242	CG32134	CG9701	CG7223	CG4608	CG6173
FGFR4 ligand binding and activation	R-DME-190322	CG32134	CG9701	CG7223	CG4608
FGFR1b ligand binding and activation	R-DME-190370	CG32134	CG7223	CG4608
FGFR3b ligand binding and activation	R-DME-190371	CG32134	CG7223	CG4608
FGFR3c ligand binding and activation	R-DME-190372	CG8182	CG32134	CG7223	CG4608
FGFR1c ligand binding and activation	R-DME-190373	CG32134	CG7223	CG4608	CG6173
FGFR1c and Klotho ligand binding and activation	R-DME-190374	CG32134	CG9701	CG7223	CG4608
FGFR2c ligand binding and activation	R-DME-190375	CG32134	CG4608
FGFR2b ligand binding and activation	R-DME-190377	CG32134	CG4608
Gap junction trafficking	R-DME-190828	CG4027	CG9012	CG5409	CG10067	CG9695	CG6948	CG7478	CG5178	CG7057	CG5695	CG18102	CG18290
Gap junction degradation	R-DME-190873	CG4027	CG9012	CG5409	CG10067	CG9695	CG6948	CG7478	CG5178	CG7057	CG5695	CG18102	CG18290
Pre-NOTCH Processing in Golgi	R-DME-1912420	CG3564	CG31665
Pre-NOTCH Expression and Processing	R-DME-1912422	CG3564	CG31665
Cholesterol biosynthesis	R-DME-191273	CG32442	CG31717	CG8239	CG10268	CG12389	CG17952	CG33671	CG9149	CG8593	CG5919	CG10367	CG4311
Synthesis of bile acids and bile salts	R-DME-192105	CG46149	CG4586	CG3415	CG9319	CG1513	CG5009	CG9707	CG9709	CG44252	CG3394	CG6084	CG6083	CG7724	CG6708
Digestion of dietary lipid	R-DME-192456	CG31091	CG2772	CG13772	CG6113	CG18301	CG18302	CG7329	CG31872	CG18284	CG17097	CG31871	CG3903	CG3635	CG8093	CG10339	CG11406	CG5932	CG34127	CG31146	CG11598	CG11600	CG11608	CG6753	CG8823	CG31089	CG7279	CG17116	CG18530
Androgen biosynthesis	R-DME-193048	CG1444	CG7840	CG7724
Estrogen biosynthesis	R-DME-193144	CG3656	CG3466	CG10755	CG2254	CG1488	CG9081	CG15629	CG14032	CG17970	CG14031	CG6730	CG4105	CG14946	CG9265	CG2110	CG2060	CG1944	CG10843	CG8302	CG3484	CG16761	CG8540	CG4321	CG6084	CG6083	CG5137	CG13833	CG17121	CG2062	CG14728	CG10842	CG3540
Synthesis of bile acids and bile salts via 7alpha-hydroxycholesterol	R-DME-193368	CG46149	CG4586	CG3415	CG9319	CG5009	CG9707	CG9709	CG44252	CG3394	CG6084	CG6083	CG7724
Axonal growth inhibition (RHOA activation)	R-DME-193634	CG33113	CG30440	CG8416	CG8595	CG3413	CG7509	CG32372	CG7823	CG1744
p75NTR signals via NF-kB	R-DME-193639	CG32744	CG2960	CG5271	CG5848	CG6794	CG6667	CG11624	CG11992
NRAGE signals death through JNK	R-DME-193648	CG33275	CG43658	CG7893	CG17678	CG7793	CG10188	CG10043	CG1099	CG30440	CG9635	CG30115	CG43976	CG2248	CG8114	CG42665	CG42674	CG34418	CG5680	CG40494
p75NTR regulates axonogenesis	R-DME-193697	CG33113	CG30440	CG8416	CG8595	CG3413	CG7509	CG32372	CG7823	CG1744
p75 NTR receptor-mediated signalling	R-DME-193704	CG33275	CG32744	CG43658	CG7893	CG17678	CG2960	CG33113	CG5271	CG7793	CG5848	CG6794	CG6667	CG10188	CG10043	CG1099	CG30440	CG8416	CG9635	CG30115	CG8595	CG3413	CG43976	CG2248	CG11624	CG7509	CG32372	CG8114	CG42665	CG7823	CG42674	CG11992	CG1744	CG34418	CG5680	CG40494
Synthesis of bile acids and bile salts via 24-hydroxycholesterol	R-DME-193775	CG46149	CG9319	CG44252	CG3394	CG6084	CG6083	CG7724
Synthesis of bile acids and bile salts via 27-hydroxycholesterol	R-DME-193807	CG6084	CG6083	CG7724
Mineralocorticoid biosynthesis	R-DME-193993	CG7724
Glucocorticoid biosynthesis	R-DME-194002	CG32203	CG6717	CG31902	CG7219	CG4804	CG43366	CG9454	CG9455	CG9460	CG1859	CG7722	CG10956	CG3484	CG7724	CG3801	CG6680	CG6663	CG6289	CG12807	CG6687	CG1342	CG1865	CG12172	CG11331	CG1857	CG10913	CG18525	CG9453	CG9334	CG8137	CG9456
Bile acid and bile salt metabolism	R-DME-194068	CG46149	CG4380	CG4586	CG11655	CG3415	CG9903	CG13109	CG9319	CG1765	CG1513	CG5009	CG9707	CG9709	CG44252	CG6783	CG3394	CG6084	CG6083	CG7724	CG6708
Signaling by VEGF	R-DME-194138	CG30173	CG30378	CG33338	CG11579	CG4027	CG3004	CG1747	CG42349	CG9209	CG8002	CG7893	CG14207	CG12530	CG2699	CG3727	CG17484	CG6514	CG8222	CG4379	CG6713	CG4636	CG7393	CG42829	CG10702	CG2981	CG12408	CG8247	CG9073	CG8472	CG10105	CG8416	CG5409	CG6518	CG10067	CG9406	CG1210	CG2248	CG1242	CG32082	CG7930	CG7478	CG5837	CG17947	CG9375	CG4931	CG5178	CG4006	CG4141
Signaling by Rho GTPases	R-DME-194315	CG30173	CG42458	CG33275	CG14622	CG11579	CG3573	CG4376	CG5014	CG34435	CG3208	CG3201	CG4027	CG3595	CG7033	CG16892	CG34104	CG18361	CG1848	CG32593	CG5599	CG8231	CG8948	CG33172	CG8497	CG9012	CG9066	CG9212	CG9901	CG33098	CG18582	CG4937	CG43658	CG32555	CG5870	CG5884	CG42274	CG12359	CG7893	CG14217	CG14228	CG12530	CG12703	CG1412	CG14617	CG11376	CG2699	CG3159	CG3727
Degradation of beta-catenin by the destruction complex	R-DME-195253	CG30382	CG17291	CG16982	CG16983	CG11579	CG2621	CG18341	CG3455	CG31003	CG31742	CG16916	CG2577	CG2028	CG12096	CG1591	CG3422	CG32744	CG32568	CG1489	CG2960	CG18174	CG4904	CG5271	CG17331	CG7094	CG42641	CG1341	CG1877	CG1519	CG8979	CG10149	CG10938	CG9327	CG9868	CG3416	CG4569	CG11624	CG3329	CG4157	CG4097	CG7762	CG7619	CG12161	CG12000	CG12147	CG1100	CG11981	CG9448
RHO GTPase Effectors	R-DME-195258	CG30173	CG14622	CG34435	CG3201	CG4027	CG3595	CG18361	CG1848	CG8497	CG9901	CG33098	CG14228	CG12530	CG17237	CG9881	CG12559	CG5972	CG13109	CG17124	CG4636	CG8978	CG4965	CG10954	CG1768	CG2049	CG17870	CG8416	CG5409	CG10067	CG5373	CG3411	CG15792	CG1210	CG43772	CG2248	CG32296	CG13293	CG7558	CG7404	CG32082	CG32138	CG7478	CG5837	CG9746	CG4931	CG5178	CG4560	CG3937
Signaling by WNT	R-DME-195721	CG30378	CG30382	CG17291	CG16982	CG16983	CG16785	CG14622	CG14804	CG3848	CG11579	CG2621	CG18341	CG3455	CG4626	CG10763	CG31003	CG31742	CG42797	CG32683	CG16916	CG18361	CG15224	CG2577	CG2028	CG12096	CG1591	CG11172	CG9053	CG9012	CG10545	CG3422	CG32744	CG9842	CG32568	CG5884	CG6407	CG12532	CG1489	CG3696	CG4574	CG4260	CG4764	CG2960	CG18174	CG6514	CG13778	CG4698	CG4889
Formation of annular gap junctions	R-DME-196025	CG4027	CG9012	CG5409	CG10067	CG9695	CG6948	CG7478	CG5178	CG7057	CG18102	CG18290
Metabolism of steroid hormones	R-DME-196071	CG3656	CG3466	CG10755	CG1444	CG2254	CG32203	CG1488	CG9081	CG15629	CG14032	CG17970	CG14031	CG6717	CG6730	CG31902	CG7219	CG7840	CG4105	CG4804	CG14946	CG9265	CG43366	CG9454	CG9455	CG9460	CG1859	CG2110	CG2060	CG1944	CG10843	CG7722	CG8302	CG10956	CG3484	CG16761	CG8540	CG4321	CG6084	CG6083	CG7724	CG5137	CG3801	CG6680	CG6663	CG6289	CG12807	CG6687	CG13833
Pregnenolone biosynthesis	R-DME-196108	CG6084
Beta-catenin phosphorylation cascade	R-DME-196299	CG17291	CG11579	CG2621	CG31003	CG2577	CG2028	CG32568	CG7094	CG12147	CG7913	CG6193	CG7926	CG1451	CG7109
GRB2 events in ERBB2 signaling	R-DME-1963640	CG7793	CG6033	CG9375
PI3K events in ERBB2 signaling	R-DME-1963642	CG2699	CG6033	CG10079	CG1044	CG5912
Cobalamin (Cbl, vitamin B12) transport and metabolism	R-DME-196741	CG3556	CG11592	CG6214	CG34402
Metabolism of folate and pterines	R-DME-196757	CG30344	CG30345	CG3011	CG31321	CG2543	CG15890	CG17036	CG8665	CG8008	CG8046	CG8026	CG34424	CG7560	CG4067	CG14694	CG6574	CG14887	CG15553	CG18466	CG42514
Biotin transport and metabolism	R-DME-196780	CG32754	CG1516	CG2118	CG3267
Coenzyme A biosynthesis	R-DME-196783	CG30290	CG10575	CG5725
Vitamin D (calciferol) metabolism	R-DME-196791	CG3656	CG3466	CG10755	CG1488	CG9081	CG6578	CG3018	CG14032	CG17970	CG14031	CG4494	CG6730	CG4105	CG2110	CG2060	CG8068	CG1944	CG10843	CG8302	CG16761	CG8540	CG4321	CG5137	CG34402	CG11783	CG2062	CG14728	CG10842	CG3540
Nicotinate metabolism	R-DME-196807	CG30104	CG2974	CG9940	CG3714	CG6145	CG15925	CG10444	CG12016	CG10424	CG13610	CG13645
Vitamin B1 (thiamin) metabolism	R-DME-196819	CG17036	CG14694	CG6574	CG6608	CG14721
Vitamin C (ascorbate) metabolism	R-DME-196836	CG3566	CG6870	CG7882	CG2140	CG8714	CG6776	CG6781	CG6673	CG6662	CG5946	CG5157	CG6293	CG17976	CG17975
Vitamin B2 (riboflavin) metabolism	R-DME-196843	CG4407	CG2846	CG11576
Metabolism of water-soluble vitamins and cofactors	R-DME-196849	CG30104	CG30290	CG30344	CG30345	CG2945	CG3556	CG3011	CG32754	CG3566	CG32099	CG31321	CG2974	CG2543	CG4407	CG9940	CG15890	CG1692	CG11592	CG3523	CG3714	CG13090	CG12264	CG17036	CG6214	CG6870	CG8665	CG7882	CG2140	CG8714	CG8008	CG8046	CG8026	CG1516	CG6145	CG15925	CG10444	CG34424	CG12016	CG10575	CG6776	CG6781	CG6673	CG6662	CG34455	CG33048	CG7560	CG5946	CG5157
Metabolism of vitamins and cofactors	R-DME-196854	CG30104	CG30290	CG30339	CG30344	CG30345	CG30378	CG2945	CG3191	CG3091	CG3556	CG3011	CG32754	CG3566	CG3823	CG12117	CG32099	CG31321	CG31636	CG2974	CG2543	CG4407	CG9940	CG15890	CG31826	CG1692	CG11592	CG3324	CG33544	CG33514	CG3523	CG3714	CG6514	CG5958	CG5973	CG13090	CG4839	CG6713	CG12264	CG17036	CG6214	CG5876	CG6870	CG10237	CG10026	CG16784	CG9249	CG8665	CG2981
A tetrasaccharide linker sequence is required for GAG synthesis	R-DME-1971475	CG32775	CG18657	CG3881	CG18095	CG10275	CG8734	CG10497	CG32300	CG4974	CG6207	CG32146	CG11780
Nicotinamide salvaging	R-DME-197264	CG2974	CG3714	CG15925	CG10444	CG10424	CG13610
Signaling by NOTCH1	R-DME-1980143	CG3929	CG32744	CG4244	CG2960	CG5271	CG11624
PI3K/AKT activation	R-DME-198203	CG2699	CG8416	CG4141	CG5686
AKT phosphorylates targets in the cytosol	R-DME-198323	CG46146	CG7486	CG1772	CG8091	CG6975	CG4006	CG7184	CG4201
AKT phosphorylates targets in the nucleus	R-DME-198693	CG6103	CG1864	CG10539	CG3143	CG4006
Nuclear Events (kinase and transcription factor activation)	R-DME-198725	CG33338	CG17291	CG6103	CG7378	CG17596	CG12559	CG7393	CG8878	CG6297	CG14080	CG7913	CG5475	CG6386	CG3086	CG7109
ERK/MAPK targets	R-DME-198753	CG33338	CG17291	CG7378	CG17596	CG12559	CG7393	CG8878	CG6297	CG14080	CG7913	CG5475	CG6386	CG7109
Immunoregulatory interactions between a Lymphoid and a non-Lymphoid cell	R-DME-198933	CG9623	CG1560
Vitamin B5 (pantothenate) metabolism	R-DME-199220	CG30290	CG32099	CG3523	CG10575	CG5725
Negative regulation of the PI3K/AKT network	R-DME-199418	CG17291	CG32568	CG7103	CG7893	CG2699	CG7392	CG8222	CG13398	CG10702	CG6033	CG9985	CG10079	CG3682	CG3494	CG1044	CG17471	CG7404	CG32134	CG9701	CG31317	CG4006	CG7223	CG7913	CG4608	CG4141	CG5671	CG5408	CG5912	CG7109	CG7524	CG5686
CREB phosphorylation	R-DME-199920	CG6103	CG17596	CG6297	CG3086
ER to Golgi Anterograde Transport	R-DME-199977	CG32396	CG7700	CG46275	CG46276	CG46277	CG33497	CG7359	CG3564	CG6998	CG1422	CG1515	CG32203	CG32823	CG33105	CG1938	CG1967	CG9095	CG5870	CG6223	CG12235	CG5450	CG17158	CG10882	CG3539	CG17883	CG3248	CG9175	CG9536	CG9543	CG11098	CG6717	CG31902	CG7219	CG8552	CG9298	CG4804	CG5183	CG7456	CG6488	CG10846	CG4214	CG5855	CG6549	CG17347	CG10186	CG2478	CG43366	CG9454
Membrane Trafficking	R-DME-199991	CG32396	CG3171	CG30077	CG7700	CG46275	CG46276	CG46277	CG8176	CG9132	CG33497	CG4122	CG17828	CG16785	CG7359	CG14791	CG3573	CG4322	CG4313	CG8590	CG11427	CG3564	CG3024	CG6998	CG3309	CG4027	CG4557	CG4626	CG12156	CG1422	CG1515	CG32203	CG12737	CG32673	CG32678	CG32823	CG7039	CG9113	CG31528	CG33105	CG3002	CG32683	CG2885	CG34414	CG9807	CG32672	CG32670	CG1453	CG1938
trans-Golgi Network Vesicle Budding	R-DME-199992	CG30077	CG9132	CG4122	CG3573	CG11427	CG9113	CG32683	CG1837	CG4349	CG9012	CG12532	CG3664	CG2903	CG2774	CG3652	CG8282	CG5711	CG1599	CG12210	CG8487	CG18278	CG9958	CG17248	CG10546	CG5962	CG6757	CG11621	CG10657	CG10971	CG6948	CG7324	CG8385	CG1107	CG2520	CG9755	CG9388	CG14296	CG42250	CG5864	CG14542	CG3029	CG18102	CG7129	CG7780	CG1487
Carnitine metabolism	R-DME-200425	CG4380	CG3057	CG11198	CG8057	CG12891	CG2765	CG2107	CG8127	CG7442	CG7458	CG6006	CG8925	CG6126	CG17299	CG7084	CG6356	CG3051
Signaling by BMP	R-DME-201451	CG9885	CG12399	CG15437	CG14026	CG4943	CG7425	CG1775	CG10776	CG15667	CG34421
TCF dependent signaling in response to WNT	R-DME-201681	CG30382	CG16982	CG3848	CG11579	CG2621	CG18341	CG3455	CG31003	CG31742	CG42797	CG16916	CG18361	CG15224	CG12096	CG1591	CG3422	CG32744	CG6407	CG1489	CG3696	CG2960	CG18174	CG13778	CG4889	CG6739	CG13387	CG4904	CG5271	CG42616	CG17331	CG42641	CG17559	CG1341	CG1519	CG17870	CG8979	CG6553	CG8404	CG10149	CG8293	CG10938	CG4943	CG9985	CG9327	CG3682	CG9868	CG3090	CG3416
WNT mediated activation of DVL	R-DME-201688	CG18361	CG15224	CG9985	CG3682	CG2048	CG17520
Formation of the beta-catenin:TCF transactivating complex	R-DME-201722	CG3848	CG11579	CG13778	CG7471	CG5585	CG1433	CG11990	CG6677	CG8384	CG11518	CG34403	CG2041	CG15319
G-protein activation	R-DME-202040	CG30054	CG10763	CG10545	CG8261	CG17759	CG17760	CG5638	CG13702	CG7285	CG8770	CG2872	CG3694
Metabolism of nitric oxide: NOS3 activation and regulation	R-DME-202131	CG30378	CG12117	CG1764	CG6179	CG6514	CG6713	CG2981	CG12408	CG9073	CG8472	CG4676	CG9406	CG10344	CG1242	CG13029	CG7930	CG4006	CG17272	CG17198	CG17197	CG17196	CG17195	CG4956	CG5024	CG17770	CG17769	CG15855	CG18810	CG18815
Assembly of collagen fibrils and other multimeric structures	R-DME-2022090	CG4402	CG5225	CG6863	CG6868	CG11335
Metabolism of Angiotensinogen to Angiotensins	R-DME-2022377	CG13374	CG3097	CG42264	CG3108	CG32203	CG31926	CG31928	CG32379	CG33128	CG8945	CG9565	CG31661	CG6717	CG18585	CG7025	CG31902	CG7219	CG13095	CG10593	CG4017	CG17633	CG4804	CG6508	CG17134	CG8827	CG16869	CG17988	CG43366	CG9454	CG9455	CG9460	CG1859	CG2915	CG8196	CG7722	CG12374	CG10104	CG10956	CG10142	CG14820	CG8564	CG8563	CG8562	CG18417	CG8560	CG8539	CG9704	CG3801
Keratan sulfate biosynthesis	R-DME-2022854	CG30036	CG30037	CG3038	CG9550	CG31637	CG8673	CG8668	CG18095	CG33145	CG8536	CG3253	CG11357	CG3874	CG14517
Keratan sulfate degradation	R-DME-2022857	CG8824	CG1787	CG18095	CG18278	CG1318	CG3132
Chondroitin sulfate biosynthesis	R-DME-2022870	CG43313	CG9220	CG31743	CG14024	CG9550	CG31637	CG18095	CG10275	CG12913	CG13937
Dermatan sulfate biosynthesis	R-DME-2022923	CG18095	CG10275	CG9614
HS-GAG biosynthesis	R-DME-2022928	CG18657	CG7890	CG10117	CG33147	CG10497	CG8433	CG8339	CG4974	CG32146	CG3874	CG4451	CG10234
TCR signaling	R-DME-202403	CG30382	CG18341	CG3455	CG31742	CG16916	CG42349	CG12096	CG1591	CG3422	CG4200	CG1489	CG18174	CG4904	CG5848	CG17331	CG6794	CG6667	CG42641	CG1341	CG1519	CG8979	CG10149	CG10938	CG9327	CG9868	CG3416	CG4569	CG1210	CG3329	CG4157	CG4097	CG7762	CG7619	CG12161	CG12000	CG1100	CG11981	CG11992	CG5266	CG9588	CG17268	CG5378	CG10230	CG10370	CG5289	CG11888	CG5671	CG12323
HS-GAG degradation	R-DME-2024096	CG6903	CG18657	CG6201	CG15117	CG10497	CG12014	CG4974	CG32146	CG3132	CG14309	CG14291	CG13397
CS/DS degradation	R-DME-2024101	CG8824	CG1787	CG6201	CG18095	CG10275	CG12014	CG1318
Downstream TCR signaling	R-DME-202424	CG30382	CG18341	CG3455	CG31742	CG16916	CG42349	CG12096	CG1591	CG3422	CG1489	CG18174	CG4904	CG5848	CG17331	CG6794	CG6667	CG42641	CG1341	CG1519	CG8979	CG10149	CG10938	CG9327	CG9868	CG3416	CG4569	CG1210	CG3329	CG4157	CG4097	CG7762	CG7619	CG12161	CG12000	CG1100	CG11981	CG11992	CG5266	CG9588	CG17268	CG5378	CG10230	CG10370	CG5289	CG11888	CG5671	CG12323	CG18495
Generation of second messenger molecules	R-DME-202433	CG4200
Calcineurin activates NFAT	R-DME-2025928	CG30378	CG11172	CG9842	CG6514	CG2981	CG12408	CG9073	CG8472	CG11001	CG9406	CG7930	CG17272	CG5024	CG17770	CG1455	CG17769	CG11217	CG15855	CG9819
ERKs are inactivated	R-DME-202670	CG17291	CG7378	CG12559	CG8878	CG14080	CG7913	CG6386	CG7109
Cell surface interactions at the vascular wall	R-DME-202733	CG30281	CG31832	CG1791	CG1889	CG9095	CG9623	CG6788	CG9500	CG7793	CG10186	CG8642	CG6033	CG30280	CG10359	CG33214	CG9375	CG1560	CG41520
Signaling by Hippo	R-DME-2028269	CG18361	CG17870	CG4005	CG33967	CG31196	CG13852	CG12072
Fcgamma receptor (FCGR) dependent phagocytosis	R-DME-2029480	CG30173	CG4027	CG42349	CG1848	CG9901	CG14228	CG12530	CG9881	CG12559	CG5972	CG4636	CG8978	CG10954	CG9248	CG43345	CG12110	CG5409	CG10067	CG2248	CG1242	CG7558	CG6718	CG32082	CG7478	CG5837	CG12746	CG4931	CG5178	CG4560	CG1954	CG10295	CG4032	CG18290	CG31043
Regulation of actin dynamics for phagocytic cup formation	R-DME-2029482	CG30173	CG4027	CG1848	CG9901	CG14228	CG12530	CG9881	CG12559	CG5972	CG4636	CG8978	CG10954	CG5409	CG10067	CG2248	CG1242	CG7558	CG32082	CG7478	CG5837	CG4931	CG5178	CG4560	CG10295	CG4032	CG18290	CG31043
Role of phospholipids in phagocytosis	R-DME-2029485	CG42349	CG9248	CG43345	CG12110	CG6718	CG12746	CG1954
YAP1- and WWTR1 (TAZ)-stimulated gene expression	R-DME-2032785	CG11202	CG8544	CG4005	CG4107
eNOS activation	R-DME-203615	CG30378	CG12117	CG1764	CG6514	CG6713	CG2981	CG12408	CG9073	CG8472	CG4676	CG9406	CG10344	CG1242	CG13029	CG7930	CG4006	CG17272	CG17198	CG17197	CG17196	CG17195	CG4956	CG5024	CG17770	CG17769	CG15855	CG18810	CG18815
NOSIP mediated eNOS trafficking	R-DME-203754	CG6179	CG6713
MicroRNA (miRNA) biogenesis	R-DME-203927	CG7138	CG6866	CG6671	CG7439	CG4792
COPII-mediated vesicle transport	R-DME-204005	CG7359	CG1422	CG1515	CG32203	CG10882	CG3539	CG17883	CG9175	CG6717	CG31902	CG7219	CG8552	CG9298	CG4804	CG4214	CG5855	CG2478	CG43366	CG9454	CG9455	CG9460	CG1859	CG1472	CG7722	CG9067	CG6337	CG10153	CG10956	CG11061	CG3988	CG12015	CG4780	CG10633	CG8442	CG3911	CG5161	CG14585	CG42642	CG14076	CG3801	CG14084	CG7809	CG6625	CG6680	CG6663	CG6289	CG10101	CG12807
Regulation of pyruvate dehydrogenase (PDH) complex	R-DME-204174	CG4380	CG3626	CG7010	CG7024	CG12151	CG5261	CG8808	CG7430	CG8127	CG9363	CG11876
alpha-linolenic (omega3) and linoleic (omega6) acid metabolism	R-DME-2046104	CG30008	CG31141	CG3415	CG31523	CG5009	CG18609	CG17821	CG3971	CG2781	CG8534	CG16905	CG16904	CG9459	CG9458	CG5326	CG6921	CG5278	CG33110	CG6660	CG2316
Linoleic acid (LA) metabolism	R-DME-2046105	CG30008	CG31141	CG31523	CG18609	CG17821	CG3971	CG2781	CG8534	CG16905	CG16904	CG9459	CG9458	CG5326	CG6921	CG5278	CG33110	CG6660	CG2316
alpha-linolenic acid (ALA) metabolism	R-DME-2046106	CG30008	CG31141	CG3415	CG31523	CG5009	CG18609	CG17821	CG3971	CG2781	CG8534	CG16905	CG16904	CG9459	CG9458	CG5326	CG6921	CG5278	CG33110	CG6660	CG2316
Hypusine synthesis from eIF5A-lysine	R-DME-204626	CG3186	CG8005	CG2245
Cell death signalling via NRAGE, NRIF and NADE	R-DME-204998	CG33275	CG43658	CG7893	CG17678	CG7793	CG10188	CG10043	CG1099	CG30440	CG9635	CG30115	CG43976	CG2248	CG8114	CG42665	CG42674	CG34418	CG5680	CG40494
Phosphorylation of AXN and APC	R-DME-209155	CG17291	CG2621	CG2028	CG6193	CG7926	CG2048	CG7109	CG6235
Assembly of the CI containing complexes	R-DME-209159	CG30476	CG17291	CG2845	CG2621	CG15793	CG15224	CG2028	CG6551	CG4379	CG1708	CG6556	CG6193	CG7926	CG2048	CG2125	CG7109	CG6235	CG17520
Peptidoglycans (PGN) bind to a peptidoglycan recognition protein receptor, PGRP-LC/LE	R-DME-209171	CG8995	CG4432
Phosphorylation of CI	R-DME-209190	CG30476	CG17291	CG2845	CG2621	CG15793	CG15224	CG2028	CG6551	CG4379	CG1708	CG6556	CG6193	CG7926	CG2048	CG2125	CG7109	CG6235	CG17520
Formation of the activated receptor complex	R-DME-209209	CG1594	CG1594	CG14226	CG14226	CG33542
Phosphorylation of SMO	R-DME-209214	CG30476	CG17291	CG11579	CG2845	CG2621	CG15793	CG15224	CG2028	CG6551	CG11561	CG1708	CG6556	CG6193	CG7926	CG2048	CG2125	CG7109	CG6235	CG17520
Formation of the activated STAT92E dimer and transport to the nucleus	R-DME-209228	CG1594	CG14226	CG33542	CG4257
Peptidoglycan bound PGRP-LC/LE oligomerises	R-DME-209266	CG8995	CG4432
Assembly of the 'signalling complexes'	R-DME-209338	CG32796	CG6551	CG11561	CG9211	CG1708	CG2411	CG4637	CG2125
Ubiquitination and proteolysis of phosphorylated CI	R-DME-209360	CG30382	CG17291	CG16982	CG16983	CG11579	CG2621	CG16916	CG2028	CG3422	CG6551	CG1489	CG2960	CG18174	CG4379	CG4904	CG5384	CG5271	CG17331	CG42641	CG1708	CG1341	CG1877	CG1519	CG10149	CG10938	CG3416	CG11624	CG3431	CG3297	CG3329	CG4157	CG4097	CG7762	CG7619	CG12000	CG1100	CG11981	CG5266	CG7425	CG5378	CG10230	CG10370	CG5289	CG6193	CG11888	CG7926	CG2048	CG2125
Phosphorylation of ARR	R-DME-209387	CG2621	CG4889	CG4889	CG9739	CG9739	CG17697	CG17697	CG6963	CG6963
Hedgehog pathway	R-DME-209392	CG30382	CG30476	CG17291	CG16982	CG16983	CG11579	CG2845	CG32796	CG2621	CG15793	CG16916	CG15224	CG2028	CG3422	CG6551	CG1489	CG11561	CG2960	CG18174	CG9211	CG4379	CG4904	CG5384	CG5271	CG42616	CG17331	CG42641	CG1708	CG1341	CG1877	CG2411	CG1519	CG10149	CG10938	CG6556	CG3416	CG11624	CG4974	CG3431	CG3297	CG3329	CG4157	CG4097	CG7762	CG7619	CG12000	CG1100	CG11981
Transcriptional activtion and repression of REL-68 target genes	R-DME-209394	CG12223	CG2275	CG33956	CG7471	CG11992	CG4257
Phosphorylation of ARM	R-DME-209396	CG17291	CG11579	CG2621	CG2028	CG6193	CG7926	CG2048	CG7109	CG6235
Formation of the cytosolic BSK 'scaffolding complex'	R-DME-209397	CG4353	CG7392	CG5680
Transcriptional activtion by phosphorylated DL/DIF dimer	R-DME-209400	CG6794	CG6667
JAK/STAT pathway	R-DME-209405	CG1594	CG1594	CG14226	CG14226	CG33542	CG8068	CG5575	CG9181	CG9181	CG4257	CG4257
Degradation of NF-kappa-B inhibitor, CACT	R-DME-209406	CG30382	CG16916	CG3422	CG1489	CG18174	CG4904	CG5384	CG5848	CG17331	CG6794	CG6667	CG42641	CG1341	CG2078	CG1519	CG10149	CG10938	CG3416	CG3431	CG3297	CG3329	CG4157	CG4097	CG7762	CG7619	CG10520	CG12000	CG1100	CG11981	CG5266	CG5378	CG10230	CG10370	CG5289	CG5490	CG6134	CG5974	CG11888	CG18495	CG4148	CG13779
Transport of ARM to the nucleus	R-DME-209407	CG11579	CG11518	CG2041
Formation of the nuclear AP-1 transcription factor 'scaffolding complex'	R-DME-209409	CG7392	CG2275	CG33956	CG5680	CG5680
Wingless pathway	R-DME-209412	CG30382	CG17291	CG17291	CG16982	CG16983	CG11579	CG11579	CG2621	CG2621	CG16916	CG18361	CG18361	CG2028	CG2028	CG3422	CG1489	CG2960	CG18174	CG4889	CG4889	CG4904	CG5384	CG5271	CG17331	CG42641	CG1341	CG1877	CG1519	CG10149	CG10938	CG3416	CG11624	CG3431	CG3297	CG3329	CG4157	CG4097	CG9739	CG9739	CG7762	CG7619	CG12000	CG1100	CG11981	CG5266	CG7425	CG5378	CG10230
Assembly of the 'destruction complex'	R-DME-209413	CG17291	CG17291	CG11579	CG2621	CG2621	CG2028	CG2028	CG6193	CG6193	CG7926	CG7926	CG2048	CG2048	CG7109	CG7109	CG6235	CG6235
Transcription activation by ARM	R-DME-209421	CG11579	CG8384	CG11518	CG34403	CG2041
Transcriptional activtion by AP-1 transcription factor	R-DME-209425	CG7392	CG2275	CG33956	CG5680
Formation of the PGN:PGRP-LC/LE receptor 'signalling complex'	R-DME-209438	CG7486	CG7486	CG8995	CG8995	CG4432	CG4432	CG11992	CG12297	CG12297	CG5576	CG5576
Recruitment of the 'destruction complex' to the receptor complex, the degradation of AXN and release of ARM	R-DME-209440	CG17291	CG17291	CG11579	CG11579	CG2621	CG2621	CG18361	CG18361	CG2028	CG2028	CG4889	CG4889	CG9739	CG9739	CG6193	CG6193	CG7926	CG7926	CG2048	CG2048	CG17697	CG17697	CG7109	CG7109	CG6235	CG6235	CG6963	CG6963
WG ligand not bound to FZ receptors	R-DME-209441	CG30382	CG17291	CG17291	CG16982	CG16983	CG11579	CG2621	CG2621	CG16916	CG2028	CG2028	CG3422	CG1489	CG2960	CG18174	CG4904	CG5384	CG5271	CG17331	CG42641	CG1341	CG1877	CG1519	CG10149	CG10938	CG3416	CG11624	CG3431	CG3297	CG3329	CG4157	CG4097	CG7762	CG7619	CG12000	CG1100	CG11981	CG5266	CG7425	CG5378	CG10230	CG10370	CG5289	CG6193	CG6193	CG8384	CG11888	CG7926
Formation of the trans-membrane 'signalling complex'	R-DME-209442	CG1505	CG2078	CG10520	CG7996	CG4920	CG16705	CG5490	CG6134	CG5974	CG11331	CG4148
N-HH ligand not bound to PTC receptor complex	R-DME-209446	CG30382	CG30476	CG17291	CG16982	CG16983	CG11579	CG2845	CG2621	CG15793	CG16916	CG15224	CG2028	CG3422	CG6551	CG1489	CG2960	CG18174	CG4379	CG4904	CG5384	CG5271	CG17331	CG42641	CG1708	CG1341	CG1877	CG1519	CG10149	CG10938	CG6556	CG3416	CG11624	CG3431	CG3297	CG3329	CG4157	CG4097	CG7762	CG7619	CG12000	CG1100	CG11981	CG5266	CG7425	CG5378	CG10230	CG10370	CG5289
Activation of the IkappaB kinase complex, KEY:IRD5 dimer:KEY	R-DME-209447	CG4353	CG18319	CG18319	CG2960	CG2960	CG5271	CG5271	CG8293	CG8293	CG16910	CG11624	CG11624	CG10640	CG10640	CG18492	CG18492	CG4201
Toll pathway	R-DME-209449	CG30382	CG16916	CG1505	CG3422	CG1489	CG18174	CG4904	CG5384	CG5848	CG17331	CG6794	CG6667	CG42641	CG1341	CG2078	CG1519	CG10149	CG10938	CG3416	CG3431	CG3297	CG3329	CG4157	CG4097	CG7762	CG7619	CG10520	CG12000	CG1100	CG11981	CG5266	CG7996	CG4920	CG5378	CG16705	CG10230	CG10370	CG5289	CG5490	CG6134	CG5974	CG11888	CG18495	CG11331	CG4148	CG13779
N-HH ligand bound to PTC receptor complex	R-DME-209452	CG30382	CG30476	CG17291	CG11579	CG2845	CG32796	CG2621	CG15793	CG16916	CG15224	CG2028	CG3422	CG6551	CG1489	CG11561	CG18174	CG9211	CG4904	CG5384	CG5271	CG42616	CG17331	CG42641	CG1708	CG1341	CG2411	CG1519	CG10149	CG10938	CG6556	CG3416	CG11624	CG3431	CG3297	CG3329	CG4157	CG4097	CG7762	CG7619	CG12000	CG1100	CG11981	CG5266	CG12537	CG5378	CG4637	CG10230	CG10370
Imd pathway	R-DME-209459	CG12223	CG7486	CG7486	CG4353	CG4353	CG18319	CG18319	CG8995	CG8995	CG2960	CG2960	CG7392	CG5271	CG5271	CG2275	CG8293	CG8293	CG33956	CG16910	CG11624	CG11624	CG7471	CG10640	CG10640	CG4432	CG4432	CG18492	CG18492	CG11992	CG4257	CG12297	CG12297	CG5576	CG5576	CG4201	CG5680	CG5680
Ubiquitination and degradation of phosphorylated ARM	R-DME-209461	CG30382	CG17291	CG16982	CG16983	CG11579	CG2621	CG16916	CG2028	CG3422	CG1489	CG2960	CG18174	CG4904	CG5384	CG5271	CG17331	CG42641	CG1341	CG1877	CG1519	CG10149	CG10938	CG3416	CG11624	CG3431	CG3297	CG3329	CG4157	CG4097	CG7762	CG7619	CG12000	CG1100	CG11981	CG5266	CG7425	CG5378	CG10230	CG10370	CG5289	CG6193	CG11888	CG7926	CG2048	CG18495	CG7109	CG6235	CG13779
Catalytic processing of the nuclear factor, REL	R-DME-209465	CG7486	CG8995	CG16910	CG4432	CG11992	CG12297	CG5576	CG4201
WG ligand bound to FZ receptors	R-DME-209469	CG17291	CG17291	CG11579	CG11579	CG2621	CG2621	CG18361	CG18361	CG2028	CG2028	CG4889	CG4889	CG9739	CG9739	CG6193	CG6193	CG8384	CG7926	CG7926	CG2048	CG2048	CG11518	CG34403	CG2041	CG17697	CG17697	CG7109	CG7109	CG6235	CG6235	CG6963	CG6963
Formation and transport of the N-HH ligand	R-DME-209471	CG4974	CG4637	CG11495	CG2019
Assembly of receptor complex	R-DME-209472	CG2621	CG4889	CG4889	CG9739	CG9739	CG17697	CG17697	CG6963	CG6963
NF-kB is activated and signals survival	R-DME-209560	CG32744	CG2960	CG5271	CG5848	CG6794	CG6667	CG11624	CG11992
Metabolism of amine-derived hormones	R-DME-209776	CG1543	CG32669	CG3131	CG10697	CG10444	CG9122	CG12002	CG10118
Catecholamine biosynthesis	R-DME-209905	CG1543	CG10697	CG10118
Serotonin and melatonin biosynthesis	R-DME-209931	CG10697	CG9122
Thyroxine biosynthesis	R-DME-209968	CG32669	CG3131	CG10444	CG12002
Astrocytic Glutamate-Glutamine Uptake And Metabolism	R-DME-210455	CG1743	CG2718	CG3159
Glutamate Neurotransmitter Release Cycle	R-DME-210500	CG11199	CG3159	CG9887	CG3139	CG40452	CG10373	CG12210	CG7576	CG42708	CG17248	CG43955	CG15811	CG9474	CG31136	CG2999	CG32490
Transcriptional repression by nuclear factors	R-DME-210671	CG8068	CG5575	CG4257
Dephosphorylation by PTP61F phosphatases	R-DME-210688	CG1594	CG14226	CG33542	CG9181	CG9181	CG4257
STAT92E dimer dephosphorylated in the nucleus and transported to the cytosol	R-DME-210693	CG9181	CG4257
Regulation of gene expression in beta cells	R-DME-210745	CG3143	CG4006
Tie2 Signaling	R-DME-210993	CG7793	CG6033	CG30280	CG9375	CG41520
Gene Silencing by RNA	R-DME-211000	CG18789	CG16892	CG4453	CG6540	CG11943	CG7138	CG6743	CG4579	CG4738	CG6866	CG7897	CG8722	CG2158	CG11761	CG8274	CG8831	CG6671	CG6251	CG5733	CG9862	CG7439	CG6819	CG7262	CG5063	CG7671	CG7360	CG6958	CG4792	CG10198	CG5857	CG11875	CG31992	CG1404	CG6773	CG7935	CG3820	CG18787
AKT-mediated inactivation of FOXO1A	R-DME-211163	CG3143	CG4006
Biological oxidations	R-DME-211859	CG30005	CG4919	CG3656	CG3466	CG10755	CG32196	CG1492	CG1488	CG2540	CG15743	CG1681	CG9081	CG11654	CG4829	CG6461	CG6578	CG6816	CG1702	CG14032	CG17970	CG14031	CG6730	CG3752	CG4382	CG4105	CG42750	CG17337	CG2140	CG2110	CG2060	CG1944	CG10843	CG30000	CG1665	CG6704	CG12869	CG8302	CG8424	CG8938	CG15102	CG4752	CG9960	CG5428	CG16761	CG1242	CG12766	CG10072	CG8540
Cytochrome P450 - arranged by substrate type	R-DME-211897	CG3656	CG3466	CG10755	CG1488	CG9081	CG6578	CG6816	CG14032	CG17970	CG14031	CG6730	CG4105	CG2110	CG2060	CG1944	CG10843	CG8302	CG16761	CG8540	CG4321	CG5137	CG1438	CG2062	CG14728	CG10842	CG3540
Vitamins	R-DME-211916	CG3656	CG3466	CG10755	CG1488	CG9081	CG6578	CG14032	CG17970	CG14031	CG6730	CG4105	CG2110	CG2060	CG1944	CG10843	CG8302	CG16761	CG8540	CG4321	CG5137	CG2062	CG14728	CG10842	CG3540
Fatty acids	R-DME-211935	CG3656	CG3466	CG10755	CG1488	CG9081	CG6578	CG6816	CG14032	CG17970	CG14031	CG6730	CG4105	CG2110	CG2060	CG1944	CG10843	CG8302	CG16761	CG8540	CG4321	CG5137	CG2062	CG14728	CG10842	CG3540
Phase I - Functionalization of compounds	R-DME-211945	CG3656	CG3466	CG10755	CG1488	CG9081	CG6578	CG6816	CG14032	CG17970	CG14031	CG6730	CG3752	CG4382	CG4105	CG2140	CG2110	CG2060	CG1944	CG10843	CG1665	CG12869	CG8302	CG8424	CG15102	CG16761	CG1242	CG8540	CG4321	CG5946	CG9704	CG7460	CG5137	CG9390	CG8032	CG11987	CG16817	CG6598	CG4757	CG6993	CG5377	CG1438	CG2062	CG14728	CG10842	CG3540
Miscellaneous substrates	R-DME-211958	CG3656	CG3466	CG10755	CG1488	CG9081	CG6578	CG6816	CG14032	CG17970	CG14031	CG6730	CG4105	CG2110	CG2060	CG1944	CG10843	CG8302	CG16761	CG8540	CG4321	CG5137	CG2062	CG14728	CG10842	CG3540
Endogenous sterols	R-DME-211976	CG3656	CG3466	CG10755	CG1488	CG9081	CG14032	CG17970	CG14031	CG6730	CG4105	CG2110	CG2060	CG1944	CG10843	CG8302	CG16761	CG8540	CG4321	CG5137	CG1438	CG2062	CG14728	CG10842	CG3540
Eicosanoids	R-DME-211979	CG3656	CG3466	CG10755	CG1488	CG9081	CG14032	CG17970	CG14031	CG6730	CG4105	CG2110	CG2060	CG1944	CG10843	CG8302	CG16761	CG8540	CG4321	CG5137	CG2062	CG14728	CG10842	CG3540
Xenobiotics	R-DME-211981	CG6578	CG6816
Epigenetic regulation of gene expression	R-DME-212165	CG1981
Activated NOTCH1 Transmits Signal to the Nucleus	R-DME-2122948	CG3929	CG32744	CG4244	CG2960	CG5271	CG11624
Generic Transcription Pathway	R-DME-212436	CG1081	CG43662	CG34067	CG34069	CG34074	CG30109	CG30382	CG31155	CG33336	CG33310	CG2995	CG16982	CG16983	CG7413	CG14812	CG3848	CG11579	CG4380	CG18412	CG2655	CG10798	CG2984	CG3319	CG18341	CG4320	CG3455	CG32721	CG2252	CG2262	CG2151	CG11202	CG32203	CG32230	CG8264	CG7055	CG8989	CG1689	CG31613	CG31742	CG3004	CG12653	CG1343	CG16916	CG1554	CG15224	CG1490	CG12244	CG4303
Dopamine Neurotransmitter Release Cycle	R-DME-212676	CG11199	CG5675	CG32677	CG33528	CG3139	CG40452	CG12210	CG7576	CG17248	CG43955	CG15811	CG9474	CG3985	CG6703	CG31136	CG7662	CG2999	CG32490
EGFR interacts with phospholipase C-gamma	R-DME-212718	CG4200	CG10079	CG5912
Molecules associated with elastic fibres	R-DME-2129379	CG1372	CG9623	CG5562	CG31999	CG1901	CG1560	CG31695
MHC class II antigen presentation	R-DME-2132295	CG13374	CG10992	CG31926	CG31928	CG33128	CG31661	CG13095	CG6508	CG17134	CG6337	CG6347	CG6692	CG10104	CG4847	CG12163	CG11459	CG9427	CG9796	CG5860	CG5863	CG13822	CG10157	CG1548
Synthesis of epoxy (EET) and dihydroxyeicosatrienoic acids (DHET)	R-DME-2142670	CG6578	CG6816
Synthesis of Leukotrienes (LT) and Eoxins (EX)	R-DME-2142691	CG3656	CG3466	CG10755	CG1492	CG1488	CG9081	CG4829	CG6461	CG14032	CG17970	CG14031	CG6730	CG4105	CG6214	CG42750	CG10602	CG2110	CG2060	CG1944	CG10843	CG8302	CG16761	CG8540	CG4321	CG5137	CG5282	CG6154	CG2062	CG14728	CG10842	CG3540	CG44837	CG17636
Synthesis of Lipoxins (LX)	R-DME-2142700	CG18814
Synthesis of 12-eicosatetraenoic acid derivatives	R-DME-2142712	CG12013
Arachidonic acid metabolism	R-DME-2142753	CG3656	CG3466	CG10755	CG33178	CG1492	CG1488	CG33177	CG9081	CG4829	CG6461	CG6578	CG6816	CG14032	CG17970	CG14031	CG6730	CG4105	CG6214	CG42750	CG10602	CG1941	CG1942	CG1946	CG2110	CG2060	CG1944	CG10843	CG8839	CG8302	CG8938	CG16761	CG12013	CG8540	CG4321	CG6084	CG6083	CG4086	CG5137	CG5282	CG16817	CG6154	CG1742	CG2062	CG14728	CG10842	CG3540	CG44837	CG17636
Ubiquinol biosynthesis	R-DME-2142789	CG9249	CG10585	CG9613	CG31005
Synthesis of (16-20)-hydroxyeicosatetraenoic acids (HETE)	R-DME-2142816	CG3656	CG3466	CG10755	CG1488	CG9081	CG6578	CG6816	CG14032	CG17970	CG14031	CG6730	CG4105	CG2110	CG2060	CG1944	CG10843	CG8302	CG16761	CG8540	CG4321	CG5137	CG2062	CG14728	CG10842	CG3540
Hyaluronan metabolism	R-DME-2142845	CG8824	CG1787	CG15117	CG1318
Assembly of the PGN:PGRP-LC/LE receptor 'signalling complex'	R-DME-214397	CG7486	CG8995	CG4432	CG12297	CG5576
Activated IkappaB kinase (IKK) complex, Phospho IRD5:KEY dimer, phosphorylates REL in the PGN:PGRP-LC/LE receptor 'signalling complex'	R-DME-214399	CG7486	CG8995	CG16910	CG4432	CG11992	CG12297	CG5576	CG4201
REL binds to DREDD in the PGN:PGRP-LC/LE receptor 'signalling complex'	R-DME-214411	CG7486	CG8995	CG4432	CG11992	CG12297	CG5576
Phosphorylated REL is cleaved by and dissociates from DREDD	R-DME-214416	CG7486	CG8995	CG4432	CG11992	CG12297	CG5576
DL and DIF homodimers bind to TUB and phosphorylated PLL in the TL receptor 'signalling complex'	R-DME-214842	CG5848	CG6794	CG6667	CG2078	CG10520	CG5490	CG6134	CG5974	CG4148
DL and DIF homodimers complexed with CACT are all phosphorylated in the TL receptor 'signalling complex'	R-DME-214844	CG5848	CG6794	CG6667	CG2078	CG10520	CG5490	CG6134	CG5974	CG4148
Activated PLL kinase is autophosphorylated in the TL receptor 'signalling complex'	R-DME-214862	CG2078	CG10520	CG5490	CG6134	CG5974	CG4148
Adaptor protein complex binds to TL receptor at the plasma membrane	R-DME-214863	CG2078	CG10520	CG5490	CG6134	CG4148
Phosphorylated CACT, DL and DIF homodimers dissociate from the TL receptor 'signalling complex'	R-DME-214869	CG5848	CG6794	CG6667	CG2078	CG10520	CG5490	CG6134	CG5974	CG4148
PLL kinase binds to TUB in the TL receptor 'signalling complex'	R-DME-214874	CG2078	CG10520	CG5490	CG6134	CG5974	CG4148
Transcriptional activation of mitochondrial biogenesis	R-DME-2151201	CG3187	CG8905	CG32343	CG9390	CG5085	CG4434	CG5320	CG6338
Integrin cell surface interactions	R-DME-216083	CG30281	CG31832	CG1791	CG1889	CG1771	CG9623	CG6788	CG9500	CG11326	CG18095	CG42829	CG1762	CG8642	CG8095	CG16827	CG5372	CG10359	CG1560
Hyaluronan uptake and degradation	R-DME-2160916	CG8824	CG1787	CG15117	CG1318
Activation of CI	R-DME-216119	CG6551	CG11561	CG1708	CG2125
Abacavir transmembrane transport	R-DME-2161517	CG8654	CG44098	CG4465	CG4462	CG4459
Abacavir transport and metabolism	R-DME-2161522	CG32549	CG8654	CG44098	CG11994	CG6598	CG4465	CG4462	CG4459
Abacavir metabolism	R-DME-2161541	CG32549	CG11994	CG6598
Nuclear CI is degraded	R-DME-216167	CG30382	CG16916	CG3422	CG1489	CG18174	CG4904	CG5384	CG5271	CG42616	CG17331	CG42641	CG1341	CG1519	CG10149	CG10938	CG3416	CG11624	CG3431	CG3297	CG3329	CG4157	CG4097	CG7762	CG7619	CG12000	CG1100	CG11981	CG5266	CG12537	CG5378	CG10230	CG10370	CG5289	CG11888	CG2125	CG18495	CG13779	CG16988
Synthesis of Prostaglandins (PG) and Thromboxanes (TX)	R-DME-2162123	CG33178	CG33177	CG8938	CG6084	CG6083	CG4086	CG16817	CG1742
Activation of SMO	R-DME-216217	CG30476	CG17291	CG11579	CG2845	CG2621	CG15793	CG15224	CG2028	CG6551	CG11561	CG1708	CG6556	CG6193	CG7926	CG2048	CG2125	CG7109	CG6235	CG17520
Scavenging of heme from plasma	R-DME-2168880	CG4859
DAP12 interactions	R-DME-2172127	CG7793	CG6033	CG9375	CG3715
Binding and Uptake of Ligands by Scavenger Receptors	R-DME-2173782	CG4859
Downregulation of TGF-beta receptor signaling	R-DME-2173788	CG2262	CG3632	CG32744	CG2960	CG5271	CG5203	CG4943	CG11624
TGF-beta receptor signaling activates SMADs	R-DME-2173789	CG2262	CG3632	CG32744	CG2960	CG5271	CG5203	CG8224	CG4943	CG5562	CG11624	CG1775	CG1901	CG15667	CG31695	CG10772
TGF-beta receptor signaling in EMT (epithelial to mesenchymal transition)	R-DME-2173791	CG32744	CG5055	CG5884	CG2960	CG5271	CG10188	CG8224	CG8416	CG4943	CG5562	CG11624	CG1901	CG31695	CG42783
Transcriptional activity of SMAD2/SMAD3:SMAD4 heterotrimer	R-DME-2173793	CG33310	CG7413	CG2262	CG8264	CG12653	CG1343	CG32744	CG4427	CG40411	CG2960	CG15437	CG9258	CG9261	CG13778	CG5271	CG1071	CG8663	CG4654	CG4943	CG5179	CG3065	CG4005	CG11624	CG10572	CG42279	CG6292	CG7425	CG7281	CG11703	CG5250	CG6036	CG1906	CG1775	CG1945	CG15218	CG34421
Downregulation of SMAD2/3:SMAD4 transcriptional activity	R-DME-2173795	CG2262	CG32744	CG40411	CG2960	CG15437	CG5271	CG4943	CG11624	CG42279	CG7425	CG6036	CG1906	CG1775	CG1945	CG34421
SMAD2/SMAD3:SMAD4 heterotrimer regulates transcription	R-DME-2173796	CG33310	CG7413	CG2262	CG8264	CG12653	CG1343	CG4427	CG9258	CG9261	CG13778	CG1071	CG8663	CG4654	CG5179	CG3065	CG4005	CG10572	CG6292	CG7281	CG11703	CG5250	CG1775	CG15218
EGFR Transactivation by Gastrin	R-DME-2179392	CG7793	CG6033	CG10079	CG4859	CG9375	CG6622
The retinoid cycle in cones (daylight vision)	R-DME-2187335	CG2254	CG15629	CG14946	CG9265	CG1941	CG1942	CG1946	CG10546	CG10657	CG13833	CG17121
Visual phototransduction	R-DME-2187338	CG30378	CG2254	CG15629	CG2976	CG6514	CG14946	CG7595	CG10947	CG9265	CG2981	CG12408	CG1941	CG1942	CG1946	CG8261	CG9073	CG8472	CG42701	CG9406	CG17922	CG6783	CG3484	CG10546	CG6084	CG6083	CG10657	CG7930	CG7641	CG7646	CG7365	CG9347	CG17565	CG17272	CG13833	CG17121	CG5024	CG17770	CG1438	CG17769	CG15855
Crosslinking of collagen fibrils	R-DME-2243919	CG4402	CG6863	CG6868	CG11335
Cellular responses to stress	R-DME-2262752	CG1081	CG32396	CG34067	CG34069	CG34074	CG30329	CG30344	CG30345	CG30382	CG46146	CG46275	CG46276	CG46277	CG33338	CG33497	CG2995	CG16982	CG14812	CG4380	CG2621	CG2947	CG2934	CG6121	CG6998	CG18341	CG4320	CG3455	CG14444	CG2151	CG18789	CG32230	CG32789	CG32823	CG32707	CG31003	CG31321	CG16892	CG31713	CG31742	CG3004	CG16916	CG1938	CG15220	CG4147	CG15725	CG12244	CG4303	CG12096
Condensation of Prophase Chromosomes	R-DME-2299718	CG31989	CG11397	CG42572	CG10212	CG14685	CG4299
Phosphate bond hydrolysis by NUDT proteins	R-DME-2393930	CG4098	CG10898
Electron transport from NADPH to Ferredoxin	R-DME-2395516	CG12390	CG1319	CG4205
Signaling by Type 1 Insulin-like Growth Factor 1 Receptor (IGF1R)	R-DME-2404192	CG2699	CG8222	CG13398	CG7793	CG10702	CG6033	CG1210	CG1044	CG32134	CG9701	CG4006	CG7223	CG4608	CG4141	CG5408	CG3715	CG5686
Selenoamino acid metabolism	R-DME-2408522	CG2151	CG8553	CG11401
Selenocysteine synthesis	R-DME-2408557	CG8553
DAP12 signaling	R-DME-2424491	CG7793	CG6033	CG9375	CG3715
IGF1R signaling cascade	R-DME-2428924	CG2699	CG8222	CG13398	CG7793	CG10702	CG6033	CG1210	CG1044	CG32134	CG9701	CG4006	CG7223	CG4608	CG4141	CG5408	CG3715	CG5686
IRS-related events triggered by IGF1R	R-DME-2428928	CG2699	CG8222	CG13398	CG7793	CG10702	CG6033	CG1210	CG1044	CG32134	CG9701	CG4006	CG7223	CG4608	CG4141	CG5408	CG5686
SHC-related events triggered by IGF1R	R-DME-2428933	CG7793	CG6033	CG3715
The canonical retinoid cycle in rods (twilight vision)	R-DME-2453902	CG2254	CG15629	CG14946	CG7595	CG9265	CG6783	CG3484	CG10546	CG10657	CG9347	CG13833	CG17121	CG1438
Fc epsilon receptor (FCERI) signaling	R-DME-2454202	CG30378	CG30382	CG18341	CG3455	CG31742	CG16916	CG42349	CG12096	CG1591	CG11172	CG3422	CG4200	CG9842	CG7893	CG1489	CG2699	CG12559	CG18174	CG6514	CG8049	CG4904	CG7793	CG5848	CG17331	CG6794	CG6667	CG42641	CG2981	CG12408	CG1341	CG1519	CG2275	CG9073	CG8979	CG8472	CG6033	CG10149	CG10938	CG9327	CG9406	CG9868	CG33956	CG3416	CG4569	CG1210	CG2248	CG1044	CG3329
MASTL Facilitates Mitotic Progression	R-DME-2465910	CG6513	CG7719
Separation of Sister Chromatids	R-DME-2467813	CG30382	CG18341	CG3455	CG14444	CG32707	CG31742	CG16916	CG12096	CG1591	CG9198	CG3422	CG32744	CG8188	CG1489	CG2960	CG15437	CG18174	CG4904	CG5271	CG6720	CG4274	CG17331	CG42641	CG2508	CG1341	CG1519	CG8979	CG10149	CG10938	CG11419	CG9327	CG9868	CG3416	CG4569	CG11624	CG8610	CG3329	CG4157	CG4097	CG7762	CG7619	CG12161	CG12000	CG1100	CG11981	CG5266	CG9588	CG7425
Establishment of Sister Chromatid Cohesion	R-DME-2468052	CG3707	CG9802	CG17436	CG3423	CG17509	CG13916	CG8598	CG6057
Cohesin Loading onto Chromatin	R-DME-2470946	CG3707	CG9802	CG17436	CG17704	CG3423	CG17509	CG13916	CG4203	CG6057
Activation of the phototransduction cascade	R-DME-2485179	CG42701	CG17922
Resolution of Sister Chromatid Cohesion	R-DME-2500257	CG3707	CG9802	CG17436	CG3423	CG5363	CG17509	CG3510	CG13916	CG12306	CG6057
Condensation of Prometaphase Chromosomes	R-DME-2514853	CG15224	CG11397	CG10726	CG34438	CG10212	CG1911	CG17520
The phototransduction cascade	R-DME-2514856	CG30378	CG2976	CG6514	CG10947	CG2981	CG12408	CG8261	CG9073	CG8472	CG42701	CG9406	CG17922	CG7930	CG7641	CG7646	CG17565	CG17272	CG5024	CG17770	CG17769	CG15855
Inactivation, recovery and regulation of the phototransduction cascade	R-DME-2514859	CG30378	CG2976	CG6514	CG10947	CG2981	CG12408	CG8261	CG9073	CG8472	CG42701	CG9406	CG17922	CG7930	CG7641	CG7646	CG17565	CG17272	CG5024	CG17770	CG17769	CG15855
Mitotic Metaphase and Anaphase	R-DME-2555396	CG30382	CG17291	CG18341	CG3455	CG14444	CG32707	CG31742	CG16916	CG12096	CG1591	CG9198	CG3422	CG32744	CG8465	CG8188	CG6842	CG14215	CG1489	CG2960	CG15437	CG18174	CG10800	CG4904	CG5363	CG5271	CG6743	CG6720	CG4713	CG4738	CG4274	CG17331	CG42641	CG2508	CG2637	CG1341	CG8722	CG8055	CG1519	CG8979	CG8878	CG10149	CG10938	CG11419	CG5733	CG9327	CG17952	CG4071	CG3510
Oxidative Stress Induced Senescence	R-DME-2559580	CG33338	CG12244	CG12559	CG31884	CG5640	CG5202	CG7393	CG2275	CG33956	CG6502	CG9738	CG4236	CG4720	CG5475	CG11405	CG16973	CG3086	CG5680	CG8013
Senescence-Associated Secretory Phenotype (SASP)	R-DME-2559582	CG2995	CG14444	CG32707	CG9198	CG32744	CG8188	CG17596	CG12559	CG2960	CG15437	CG5271	CG6720	CG15479	CG2508	CG1772	CG11419	CG4354	CG10308	CG11624	CG8610	CG5940	CG7425	CG10498	CG6759	CG10682	CG10850	CG3060	CG3000	CG34440
Cellular Senescence	R-DME-2559583	CG33338	CG2995	CG6121	CG14444	CG32707	CG12244	CG9198	CG32744	CG8188	CG17596	CG12559	CG2960	CG15437	CG31884	CG5640	CG5271	CG6720	CG16928	CG5202	CG15479	CG7393	CG3938	CG2508	CG1772	CG2275	CG11419	CG6339	CG33956	CG4354	CG10308	CG11624	CG8610	CG6502	CG5940	CG9738	CG7425	CG4236	CG4720	CG10498	CG6759	CG17077	CG5475	CG11405	CG16973	CG10682	CG6754	CG3086	CG5680
Oncogene Induced Senescence	R-DME-2559585	CG12559	CG17077
DNA Damage/Telomere Stress Induced Senescence	R-DME-2559586	CG6121	CG16928	CG3938	CG1772	CG6339	CG10308	CG5940	CG10498	CG6754
Regulation of PLK1 Activity at G2/M Transition	R-DME-2565942	CG5363	CG3510	CG6897	CG12306	CG2096	CG32156
Acetylcholine Neurotransmitter Release Cycle	R-DME-264642	CG11199	CG3139	CG40452	CG12210	CG7576	CG17248	CG43955	CG15811	CG9474	CG7708	CG12345	CG32848	CG31136	CG2999	CG32490
Caspase-mediated cleavage of cytoskeletal proteins	R-DME-264870	CG45110	CG18076	CG43443	CG1977	CG8091	CG10083	CG7788
Insulin processing	R-DME-264876	CG31860	CG8843	CG3994	CG5341	CG7127	CG3885	CG2095	CG7034	CG6159	CG6095
Stimuli-sensing channels	R-DME-2672351	CG30181	CG33349	CG33289	CG3638	CG4536	CG32792	CG31065	CG31105	CG9703	CG4805	CG8527	CG1693	CG33508	CG9499	CG9501	CG10806	CG44152	CG34058	CG3478	CG15270	CG5996	CG13278	CG18345	CG8594	CG44240	CG8178	CG11209	CG34369	CG10972	CG13568	CG14969	CG10858	CG42540	CG10173	CG8546	CG34059	CG34042	CG5751	CG6938	CG7259	CG12327	CG5284	CG8743	CG31116	CG5237	CG14239	CG18437	CG12048
EPH-Ephrin signaling	R-DME-2682334	CG33198	CG33513	CG4027	CG3595	CG9012	CG9209	CG9901	CG7893	CG12530	CG12532	CG4260	CG3727	CG9881	CG2855	CG5972	CG8978	CG10188	CG10043	CG10954	CG1099	CG16728	CG8416	CG5409	CG10067	CG10497	CG4859	CG2248	CG7558	CG42665	CG6948	CG18803	CG7478	CG2902	CG9375	CG31342	CG5178	CG4560	CG6056	CG7057	CG7012	CG1862	CG1511	CG34418	CG9774	CG10295	CG18102	CG18290	CG7524
Role of LAT2/NTAL/LAB on calcium mobilization	R-DME-2730905	CG2699	CG7793	CG6033	CG1210	CG1044	CG4141	CG3715
FCERI mediated MAPK activation	R-DME-2871796	CG4200	CG7893	CG12559	CG7793	CG2275	CG6033	CG33956	CG2248	CG9738	CG9375	CG11405	CG10295	CG3715	CG5680
FCERI mediated Ca+2 mobilization	R-DME-2871809	CG30378	CG11172	CG4200	CG9842	CG7893	CG6514	CG8049	CG7793	CG2981	CG12408	CG9073	CG8472	CG6033	CG9406	CG7930	CG17272	CG5024	CG17770	CG1455	CG3715	CG17769	CG11217	CG15855	CG9819
FCERI mediated NF-kB activation	R-DME-2871837	CG30382	CG18341	CG3455	CG31742	CG16916	CG42349	CG12096	CG1591	CG3422	CG1489	CG18174	CG4904	CG5848	CG17331	CG6794	CG6667	CG42641	CG1341	CG1519	CG8979	CG10149	CG10938	CG9327	CG9868	CG3416	CG4569	CG3329	CG4157	CG4097	CG7762	CG7619	CG12161	CG12000	CG1100	CG11981	CG11992	CG5266	CG9588	CG17268	CG5378	CG10230	CG10370	CG5289	CG11888	CG12323	CG18495	CG8392
Peptide hormone metabolism	R-DME-2980736	CG13374	CG3097	CG42264	CG3108	CG32203	CG31860	CG31926	CG31928	CG32379	CG33128	CG8945	CG9565	CG31661	CG8843	CG6717	CG18585	CG7025	CG31902	CG7219	CG13095	CG10593	CG4017	CG17633	CG4804	CG6508	CG17134	CG8827	CG16869	CG17988	CG3994	CG43366	CG9454	CG9455	CG9460	CG1859	CG2915	CG8196	CG7722	CG12374	CG10104	CG10956	CG5341	CG10142	CG14820	CG8564	CG8563	CG8562	CG18417
Nuclear Envelope Breakdown	R-DME-2980766	CG18789	CG16892	CG4453	CG6540	CG11943	CG1696	CG6944	CG5363	CG6743	CG4579	CG4738	CG7897	CG8722	CG2158	CG8709	CG8274	CG8831	CG10119	CG6251	CG6518	CG5733	CG9862	CG3510	CG8009	CG6819	CG7262	CG7671	CG7360	CG6958	CG10198	CG5857	CG11875	CG6773	CG3820	CG6622	CG18787
SUMOylation	R-DME-2990846	CG18412	CG18789	CG32110	CG16892	CG31802	CG12653	CG1343	CG1770	CG4453	CG6540	CG12359	CG11943	CG4427	CG3018	CG40411	CG17493	CG10206	CG4494	CG17009	CG4454	CG6743	CG6620	CG4579	CG31868	CG4738	CG16975	CG6794	CG6667	CG9999	CG10223	CG7897	CG1765	CG12165	CG8722	CG2158	CG8068	CG33183	CG8274	CG8831	CG3886	CG3905	CG6251	CG5733	CG9862	CG5799	CG3065	CG1960	CG10077
Initiation of Nuclear Envelope (NE) Reformation	R-DME-2995383	CG17291	CG8465	CG5363	CG2637	CG8878	CG17952	CG3510	CG6386	CG7109	CG6235
Nuclear Envelope (NE) Reassembly	R-DME-2995410	CG17291	CG8465	CG6842	CG14215	CG5363	CG6743	CG4713	CG4738	CG2637	CG8722	CG8055	CG8878	CG5733	CG17952	CG4071	CG3510	CG3167	CG4618	CG10480	CG10103	CG5498	CG9779	CG7671	CG6958	CG10198	CG5977	CG11875	CG14542	CG6386	CG1404	CG6773	CG7109	CG3820	CG6235
Laminin interactions	R-DME-3000157	CG1771	CG9623	CG7123	CG1762	CG8095	CG16827	CG5372	CG10236	CG3322	CG42677	CG1560	CG33950
Syndecan interactions	R-DME-3000170	CG30281	CG11409	CG31832	CG1791	CG1889	CG1771	CG9623	CG6788	CG9500	CG1762	CG8642	CG8095	CG16827	CG10497	CG5372	CG5562	CG10359	CG1901	CG1560	CG31695	CG6622
Non-integrin membrane-ECM interactions	R-DME-3000171	CG30281	CG11409	CG31832	CG1791	CG1889	CG1771	CG9623	CG6788	CG9500	CG1762	CG8642	CG8095	CG16827	CG10497	CG5372	CG5562	CG10359	CG1901	CG1560	CG31695	CG6622
ECM proteoglycans	R-DME-3000178	CG30281	CG7727	CG11409	CG32203	CG31832	CG1791	CG1889	CG18657	CG9623	CG6788	CG9500	CG6717	CG31902	CG7219	CG4804	CG43366	CG9454	CG9455	CG9460	CG1859	CG8642	CG7722	CG10956	CG10359	CG3801	CG6680	CG6663	CG6289	CG12807	CG6687	CG1342	CG1560	CG1865	CG12172	CG11331	CG1857	CG10913	CG18525	CG9453	CG9334	CG8137	CG9456
SUMO is proteolytically processed	R-DME-3065679	CG32110	CG12359	CG4494
SUMOylation of DNA damage response and repair proteins	R-DME-3108214	CG18412	CG31802	CG3018	CG40411	CG17493	CG4494	CG31868	CG8068	CG3886	CG3905	CG1960	CG32133	CG32443	CG9633	CG9495	CG6920	CG5595	CG1981	CG3895
SUMO E3 ligases SUMOylate target proteins	R-DME-3108232	CG18412	CG18789	CG16892	CG31802	CG12653	CG1343	CG1770	CG4453	CG6540	CG11943	CG4427	CG3018	CG40411	CG17493	CG10206	CG4494	CG17009	CG4454	CG6743	CG6620	CG4579	CG31868	CG4738	CG16975	CG6794	CG6667	CG9999	CG10223	CG7897	CG1765	CG12165	CG8722	CG2158	CG8068	CG33183	CG8274	CG8831	CG3886	CG3905	CG6251	CG5733	CG9862	CG5799	CG3065	CG1960	CG10077	CG32133	CG8127
DEx/H-box helicases activate type I IFN and inflammatory cytokines production	R-DME-3134963	CG6794	CG6667	CG9323	CG11680	CG2078	CG11992
LRR FLII-interacting protein 1 (LRRFIP1) activates type I IFN production	R-DME-3134973	CG11579
HDACs deacetylate histones	R-DME-3214815	CG31875	CG4400	CG4756	CG34422	CG42687	CG14220	CG5204	CG10366	CG4282	CG15073	CG9418	CG4707	CG7471	CG13296	CG32067	CG9594	CG8103	CG17149	CG6254	CG4236	CG6046
PKMTs methylate histone lysines	R-DME-3214841	CG12340	CG12196
HATs acetylate histones	R-DME-3214847	CG31613	CG17949	CG13109	CG6716	CG33836	CG33842	CG33815	CG33830	CG33872	CG33878	CG33896	CG33806	CG33906	CG33839	CG33902	CG33870	CG33876	CG33900	CG33908	CG33888	CG33803	CG33809	CG33892	CG33863	CG33866	CG33854	CG33818	CG33904	CG33857	CG33898	CG33874	CG33868	CG33886	CG33882	CG33910	CG33890	CG33821	CG33824	CG33845	CG33812	CG33880	CG33894	CG33860	CG33851	CG33833	CG33884	CG33827	CG33848
RMTs methylate histone arginines	R-DME-3214858	CG7055	CG4303	CG9096	CG5920	CG4751	CG10728	CG3274	CG3730	CG5072	CG6546	CG5942	CG1064	CG6563	CG18740	CG7467	CG11375
Processing and activation of SUMO	R-DME-3215018	CG32110	CG12359	CG4494
SUMOylation of transcription factors	R-DME-3232118	CG12653	CG1343	CG4427	CG3018	CG4494	CG8068	CG3065
WNT ligand biogenesis and trafficking	R-DME-3238698	CG14804	CG9053	CG6407	CG4764	CG4698	CG4889	CG4969	CG4971	CG1916	CG5625	CG6210	CG6359	CG8458
Chromatin modifying enzymes	R-DME-3247509	CG7055	CG31613	CG31875	CG4400	CG4303	CG9096	CG17949	CG4756	CG34422	CG42687	CG14220	CG13109	CG5920	CG4751	CG6716	CG5204	CG10366	CG10728	CG3274	CG12340	CG3730	CG4282	CG5072	CG6546	CG15073	CG9418	CG33836	CG33842	CG33815	CG33830	CG33872	CG33878	CG33896	CG33806	CG33906	CG33839	CG33902	CG33870	CG33876	CG33900	CG33908	CG33888	CG33803	CG33809	CG33892	CG33863	CG33866	CG33854
STAT6-mediated induction of chemokines	R-DME-3249367	CG4257
TRP channels	R-DME-3295583	CG4536	CG5996	CG18345	CG44240	CG5751	CG8743	CG7875	CG42638
Detoxification of Reactive Oxygen Species	R-DME-3299685	CG2151	CG31713	CG31884	CG17903	CG8905	CG7217	CG8993	CG11793	CG6888	CG6871	CG11401	CG5826	CG1633	CG34399
Nuclear Pore Complex (NPC) Disassembly	R-DME-3301854	CG18789	CG16892	CG4453	CG6540	CG11943	CG5363	CG6743	CG4579	CG4738	CG7897	CG8722	CG2158	CG8274	CG8831	CG6251	CG5733	CG9862	CG3510	CG6819	CG7262	CG7671	CG7360	CG6958	CG10198	CG5857	CG11875	CG6773	CG3820	CG18787
Glycogen synthesis	R-DME-3322077	CG8073	CG10202	CG4347	CG5165
Regulation of HSF1-mediated heat shock response	R-DME-3371453	CG2621	CG2947	CG18789	CG32789	CG31003	CG16892	CG15220	CG4147	CG4453	CG6540	CG11943	CG12559	CG6743	CG4579	CG4738	CG4599	CG9273	CG7897	CG8722	CG2158	CG8274	CG8831	CG8542	CG8448	CG6251	CG5748	CG5733	CG9862	CG13926	CG7182	CG32130	CG6603	CG7945	CG10565	CG9633	CG6819	CG7756	CG7262	CG4264	CG31196	CG7671	CG7360	CG6958	CG10198	CG5857	CG5436	CG11875	CG6773
HSP90 chaperone cycle for steroid hormone receptors (SHR)	R-DME-3371497	CG32396	CG46275	CG46276	CG46277	CG33497	CG6998	CG32823	CG1938	CG12235	CG2720	CG5450	CG17158	CG9828	CG10846	CG17347	CG12042	CG9277	CG10540	CG3401	CG1242	CG7507	CG7404	CG7182	CG8308	CG9206	CG1913	CG2512	CG9359	CG16817	CG9476	CG6174	CG7756	CG8863	CG4264	CG7794	CG5436	CG4869	CG9580	CG8269	CG18000	CG18743	CG31449	CG9893	CG31366	CG31359	CG6489	CG5834
HSF1 activation	R-DME-3371511	CG6170	CG2331	CG8280	CG5748	CG1242	CG16817	CG31196	CG1873
Cellular response to heat stress	R-DME-3371556	CG46146	CG2621	CG2947	CG4320	CG18789	CG32789	CG31003	CG16892	CG3004	CG15220	CG4147	CG6170	CG4453	CG6540	CG11943	CG12559	CG6743	CG4579	CG4738	CG5446	CG4599	CG9273	CG7897	CG8722	CG2158	CG2331	CG8274	CG8280	CG8831	CG8542	CG8448	CG6251	CG5748	CG5733	CG9862	CG4460	CG13926	CG1242	CG7182	CG4190	CG4183	CG4167	CG4463	CG4466	CG32130	CG6603	CG7945	CG10565
Attenuation phase	R-DME-3371568	CG5446	CG5748
HSF1-dependent transactivation	R-DME-3371571	CG46146	CG4320	CG3004	CG5446	CG5748	CG4460	CG1242	CG7182	CG4190	CG4183	CG4167	CG4463	CG4466	CG7756	CG4264	CG5436	CG18069	CG18743	CG31449	CG5092	CG31366	CG31359	CG6489	CG5834
Activation of RHO1 by FZ:DSH complex	R-DME-350368	CG14622	CG14622	CG18361	CG18361	CG11895	CG11895	CG12342	CG12342	CG8416	CG8416	CG17697	CG17697	CG11084	CG11084
Negative feedback loop regulates asymmetric localisation	R-DME-350369	CG18361	CG12342	CG11084
Activation of RAC1:GTP by FZ:DSH complex	R-DME-350376	CG18361	CG18361	CG4353	CG11895	CG11895	CG12342	CG12342	CG2248	CG2248	CG16973	CG17697	CG17697	CG11084	CG11084
Homo-/heterophilic binding of transmembrane components	R-DME-350379	CG17941	CG3352	CG11895	CG17697
RHO1 GTPase cycle	R-DME-350407	CG32555	CG8416	CG7823
Formation and asymmetric localisation of transmembrane complexes	R-DME-350411	CG18361	CG11895	CG12342	CG17697	CG11084
Regulation of non-muscle Myosin II	R-DME-350416	CG3595	CG6896	CG2096	CG32156	CG5650
Planar Cell Polarity pathway	R-DME-350431	CG14622	CG14622	CG3201	CG3595	CG18361	CG18361	CG4353	CG32555	CG17941	CG17657	CG3352	CG7392	CG13396	CG2275	CG11895	CG11895	CG12342	CG12342	CG8416	CG8416	CG33956	CG15792	CG43772	CG2248	CG2248	CG6896	CG7823	CG16993	CG16973	CG2096	CG5680	CG5680	CG17697	CG17697	CG11084	CG11084	CG32156	CG5650
Activation of non-muscle Myosin II	R-DME-350480	CG14622	CG3201	CG3595	CG18361	CG11895	CG12342	CG8416	CG15792	CG2096	CG17697	CG11084	CG32156	CG5650
Regulation of ornithine decarboxylase (ODC)	R-DME-350562	CG30382	CG18341	CG3455	CG31742	CG16916	CG12096	CG1591	CG3422	CG1489	CG18174	CG4904	CG17331	CG42641	CG1341	CG8721	CG8719	CG1519	CG8979	CG16747	CG10149	CG10938	CG9327	CG9868	CG3416	CG4569	CG3329	CG4157	CG4097	CG7762	CG7619	CG12161	CG12000	CG1100	CG11981	CG5266	CG9588	CG17268	CG5378	CG10230	CG10370	CG5289	CG11888	CG12323	CG18495	CG8392
Agmatine biosynthesis	R-DME-351143	CG8721
Interconversion of polyamines	R-DME-351200	CG7460	CG8032	CG4210
Metabolism of polyamines	R-DME-351202	CG30382	CG18341	CG3455	CG31742	CG16916	CG12096	CG1591	CG3422	CG1489	CG18174	CG4904	CG5029	CG17331	CG42641	CG1341	CG8721	CG8719	CG1519	CG8979	CG16747	CG10149	CG10938	CG9327	CG9868	CG3416	CG4569	CG4300	CG3329	CG4157	CG4097	CG7460	CG7762	CG7619	CG12161	CG12000	CG1100	CG8032	CG11981	CG8327	CG5266	CG9588	CG4210	CG17268	CG5378	CG10230	CG10370	CG5289	CG11888
Apoptotic cleavage of cell adhesion proteins	R-DME-351906	CG11579	CG17484	CG42829	CG18076	CG8091	CG32217
Amino acid transport across the plasma membrane	R-DME-352230	CG30360	CG33296	CG10804	CG3252	CG9413	CG32081	CG16700	CG4991	CG3159	CG7075	CG13793	CG13794	CG13795	CG13384	CG4995	CG14934	CG14935	CG15279	CG9264	CG8696	CG8694	CG8695	CG8693	CG30359	CG11669	CG8690	CG1698	CG12943	CG8850	CG8785	CG15088	CG5549	CG1139	CG4476	CG3424	CG32079	CG43693	CG7888	CG7255	CG3897	CG5535	CG11128	CG12286
Breakdown of the nuclear lamina	R-DME-352238	CG6944	CG10119	CG14902
Integrin signaling	R-DME-354192	CG9623	CG11940	CG34392	CG1956	CG6831	CG42317	CG3715	CG7524
Transcriptional Regulation by TP53	R-DME-3700989	CG1081	CG43662	CG34067	CG34069	CG34074	CG30109	CG31155	CG33336	CG2995	CG14812	CG3319	CG4320	CG32721	CG2151	CG32230	CG3004	CG1554	CG15224	CG1490	CG12244	CG3606	CG9984	CG32744	CG6474	CG12529	CG14235	CG17051	CG5041	CG9879	CG15398	CG3069	CG2960	CG8885	CG31648	CG11015	CG7154	CG7562	CG31884	CG4079	CG4957	CG5387	CG5363	CG5271	CG6620	CG7885	CG3710	CG15259	CG3938
Signaling by GPCR	R-DME-372790	CG3171	CG30054	CG30378	CG33275	CG7727	CG4322	CG4313	CG32498	CG3620	CG12796	CG10763	CG32203	CG32305	CG42667	CG42349	CG33174	CG9533	CG9210	CG10545	CG9108	CG43658	CG6103	CG42450	CG7893	CG12530	CG33517	CG17596	CG4574	CG12559	CG40129	CG40041	CG17678	CG17528	CG6514	CG34381	CG11325	CG6717	CG31902	CG7219	CG4379	CG4804	CG44007	CG5983	CG7793	CG5996	CG34341	CG10188	CG10043
Class A/1 (Rhodopsin-like receptors)	R-DME-373076	CG3171	CG4322	CG4313	CG12796	CG32203	CG33517	CG40041	CG6717	CG31902	CG7219	CG4804	CG43366	CG9454	CG9455	CG9460	CG1859	CG7722	CG10956	CG15113	CG16720	CG4356	CG6736	CG5638	CG13702	CG7285	CG3801	CG6680	CG6663	CG6289	CG12746	CG12807	CG33976	CG9652	CG6687	CG5192	CG7665	CG7485	CG31096	CG12290	CG10001	CG9753	CG1342	CG12073	CG2872	CG1865	CG12172	CG11331	CG1857
Netrin-1 signaling	R-DME-373752	CG33338	CG5227	CG2681	CG10701	CG42349	CG18657	CG3727	CG7123	CG7393	CG8581	CG8166	CG2248	CG42256	CG9949	CG13030	CG1084	CG31190	CG5475	CG10295	CG5680	CG7524
Nephrin family interactions	R-DME-373753	CG4125	CG3653	CG3727	CG31774	CG12676	CG42540	CG33141	CG7524
Semaphorin interactions	R-DME-373755	CG2621	CG31003	CG1848	CG18405	CG5387	CG8203	CG8416	CG4700	CG9635	CG6446	CG5661	CG10079	CG3682	CG2248	CG1242	CG6831	CG44193	CG1411	CG8874	CG17245	CG11081	CG9774	CG10295	CG7524
L1CAM interactions	R-DME-373760	CG32796	CG15793	CG9012	CG7893	CG12532	CG4260	CG12559	CG9211	CG2248	CG6948	CG31342	CG14296	CG6056	CG7057	CG1651	CG10295	CG18102
NCAM signaling for neurite out-growth	R-DME-375165	CG32791	CG31814	CG5870	CG6103	CG42343	CG33543	CG12559	CG15630	CG14010	CG31708	CG7793	CG12369	CG6033	CG1977	CG12008	CG6297	CG9375	CG14521	CG7524	CG34391
Peptide ligand-binding receptors	R-DME-375276	CG3171	CG4322	CG4313	CG32203	CG6717	CG31902	CG7219	CG4804	CG43366	CG9454	CG9455	CG9460	CG1859	CG7722	CG10956	CG6736	CG3801	CG6680	CG6663	CG6289	CG12807	CG6687	CG31096	CG1342	CG1865	CG12172	CG11331	CG1857	CG10913	CG18525	CG9453	CG9334	CG8137	CG9456	CG34411
Amine ligand-binding receptors	R-DME-375280	CG12796	CG33517	CG15113	CG16720	CG4356	CG33976	CG9652	CG7485	CG12290	CG12073
Hormone ligand-binding receptors	R-DME-375281	CG40041	CG7665	CG17878
DSCAM interactions	R-DME-376172	CG33338	CG7393	CG2248	CG42256	CG1084	CG31190	CG5475	CG10295	CG5680
Signaling by ROBO receptors	R-DME-376176	CG32796	CG9211	CG43758	CG13521	CG42256	CG32146	CG7250	CG1084	CG31190	CG5481	CG4032
Deactivation of the beta-catenin transactivating complex	R-DME-3769402	CG11579	CG32744	CG3696	CG2960	CG13387	CG5271	CG17870	CG8404	CG8293	CG3090	CG11624	CG7471	CG7345	CG32139	CG5893	CG12284	CG7583	CG4006	CG13415	CG6193	CG8384	CG34403	CG11153	CG18024	CG1451	CG15552
Cytosolic tRNA aminoacylation	R-DME-379716	CG4634
tRNA Aminoacylation	R-DME-379724	CG4634
Mitochondrial tRNA aminoacylation	R-DME-379726	CG4634
Metabolism of serotonin	R-DME-380612	CG3752
Serotonin clearance from the synaptic cleft	R-DME-380615	CG3752	CG4545
Energy dependent regulation of mTOR by LKB1-AMPK	R-DME-380972	CG1081	CG14812	CG4320	CG3004	CG5110	CG8707	CG8057	CG5189	CG14977	CG14184	CG6975	CG11968	CG17299	CG6147	CG6036	CG1906	CG3051	CG5092
ATF6 (ATF6-alpha) activates chaperones	R-DME-381033	CG3136	CG8988	CG7169
PERK regulates gene expression	R-DME-381042	CG9946	CG4153	CG2087	CG43665
IRE1alpha activates chaperones	R-DME-381070	CG4583
Unfolded Protein Response (UPR)	R-DME-381119	CG9946	CG3136	CG8988	CG4153	CG7169	CG2087	CG43665	CG4583
Transcriptional regulation of white adipocyte differentiation	R-DME-381340	CG4380	CG8127
Regulation of Insulin-like Growth Factor (IGF) transport and uptake by Insulin-like Growth Factor Binding Proteins (IGFBPs)	R-DME-381426	CG30281	CG33458	CG33459	CG7727	CG14446	CG32203	CG31832	CG1791	CG1889	CG1372	CG32557	CG6788	CG6186	CG11372	CG11374	CG13950	CG9885	CG9500	CG11098	CG13778	CG6717	CG7052	CG7068	CG7123	CG31902	CG7219	CG3759	CG4804	CG7147	CG15270	CG18096	CG5809	CG6453	CG42829	CG10363	CG43366	CG9454	CG9455	CG9460	CG1859	CG8642	CG7722	CG4670	CG10956	CG10497	CG6128	CG5562	CG9148
Glucagon-like Peptide-1 (GLP1) regulates insulin secretion	R-DME-381676	CG2822	CG4379	CG34392	CG1956	CG43128	CG1063	CG12069	CG12066	CG34366
Olfactory Signaling Pathway	R-DME-381753	CG30177	CG11697	CG10545	CG8331	CG5539	CG2835	CG12232	CG33976	CG9652	CG4960	CG3694
Transport of small molecules	R-DME-382551	CG10251	CG30181	CG30329	CG30344	CG30345	CG30360	CG30378	CG30382	CG46149	CG31683	CG31352	CG31094	CG33349	CG33310	CG33298	CG33281	CG33282	CG33296	CG33289	CG33233	CG3156	CG16983	CG3638	CG2658	CG2675	CG10804	CG2930	CG2934	CG3252	CG18341	CG5966	CG3774	CG3455	CG3977	CG4536	CG4607	CG32000	CG11284	CG34120	CG32581	CG32792	CG32847	CG31065	CG31105	CG31321	CG1689	CG43672	CG33181
ABC-family proteins mediated transport	R-DME-382556	CG30382	CG3156	CG18341	CG3455	CG34120	CG32581	CG32847	CG43672	CG31742	CG16916	CG1703	CG1824	CG12096	CG1591	CG8974	CG3422	CG31689	CG31793	CG9946	CG32744	CG12703	CG1718	CG1489	CG4822	CG3164	CG17646	CG10908	CG9664	CG9663	CG2960	CG2969	CG18174	CG7806	CG7627	CG5853	CG4904	CG5271	CG6766	CG5325	CG6214	CG17331	CG31792	CG42641	CG9270	CG1341	CG1519	CG2331	CG8979
Nuclear Receptor transcription pathway	R-DME-383280	CG4380	CG1864	CG8676	CG1765	CG33183	CG16801	CG7404	CG8127	CG4059	CG4761	CG18023	CG7199	CG7162	CG1098	CG11502	CG11783	CG1378	CG9310	CG42554
Beta-catenin independent WNT signaling	R-DME-3858494	CG30378	CG30382	CG16785	CG14622	CG11579	CG18341	CG3455	CG4626	CG10763	CG31742	CG32683	CG16916	CG18361	CG12096	CG1591	CG11172	CG9012	CG10545	CG3422	CG32744	CG9842	CG5884	CG6407	CG12532	CG1489	CG4574	CG4260	CG2960	CG18174	CG6514	CG4698	CG4889	CG4904	CG4926	CG5271	CG17331	CG5711	CG42641	CG2981	CG12408	CG1341	CG8261	CG1519	CG2204	CG9073	CG8979	CG8472	CG10149
GPCR downstream signalling	R-DME-388396	CG3171	CG30054	CG30378	CG33275	CG7727	CG4322	CG4313	CG32498	CG3620	CG12796	CG10763	CG32203	CG32305	CG42667	CG42349	CG33174	CG9533	CG9210	CG10545	CG9108	CG43658	CG6103	CG42450	CG7893	CG12530	CG33517	CG17596	CG4574	CG12559	CG40129	CG40041	CG17678	CG17528	CG6514	CG34381	CG11325	CG6717	CG31902	CG7219	CG4379	CG4804	CG44007	CG5983	CG7793	CG5996	CG34341	CG10188	CG10043
Costimulation by the CD28 family	R-DME-388841	CG17291	CG3004	CG32568	CG8002	CG12530	CG10105	CG1210	CG2248	CG4006	CG7913	CG5408	CG10295	CG7109	CG5092
Receptor-type tyrosine-protein phosphatases	R-DME-388844	CG11199	CG10443	CG3413	CG10743	CG1744
CD28 co-stimulation	R-DME-389356	CG3004	CG8002	CG12530	CG10105	CG1210	CG2248	CG4006	CG5408	CG10295	CG5092
CD28 dependent PI3K/Akt signaling	R-DME-389357	CG3004	CG8002	CG10105	CG1210	CG4006	CG5408	CG5092
CD28 dependent Vav1 pathway	R-DME-389359	CG12530	CG2248	CG10295
CTLA4 inhibitory signaling	R-DME-389513	CG17291	CG32568	CG4006	CG7913	CG7109
NADPH regeneration	R-DME-389542	CG7176
Alpha-oxidation of phytanate	R-DME-389599	CG46149	CG11208	CG44252	CG3394	CG32250
Glyoxylate metabolism and glycine degradation	R-DME-389661	CG7010	CG7024	CG3926	CG33791	CG31674	CG5599	CG1417	CG4233	CG17691	CG11236	CG5261	CG6415	CG9331	CG31673	CG12338	CG44243	CG18003	CG9160	CG11661	CG7430	CG5231	CG7758	CG11241	CG9804	CG1236	CG8199	CG3999	CG5214	CG6188	CG11876	CG1544
Beta-oxidation of pristanoyl-CoA	R-DME-389887	CG4586	CG3415	CG9527	CG9319	CG5009	CG9707	CG9709	CG5265	CG12428
SUMOylation of transcription cofactors	R-DME-3899300	CG18412	CG3018	CG4494	CG31868	CG8068	CG3886	CG3905	CG10077	CG32443	CG9495	CG7583	CG6995	CG5595	CG7917	CG3895
Subcellular localisation of D	R-DME-390023	CG17941	CG3352	CG2048
Formation of the Hippo kinase cassette	R-DME-390089	CG33193	CG11228	CG13852	CG12072
Phosphorylation-dependent inhibition of YKI	R-DME-390098	CG33193	CG17870	CG11228	CG4005	CG31196	CG13852	CG12072
Hippo/Warts pathway	R-DME-390146	CG33193	CG8544	CG4114	CG17941	CG3352	CG13139	CG1374	CG17870	CG11228	CG4005	CG12284	CG17117	CG31196	CG13852	CG4656	CG12072	CG2048
DS ligand bound to FT receptor	R-DME-390150	CG33193	CG4114	CG17941	CG3352	CG13139	CG17870	CG11228	CG4005	CG12284	CG31196	CG13852	CG4656	CG12072	CG2048
DS ligand not bound to FT receptor	R-DME-390178	CG8544	CG1374	CG4005	CG17117	CG12072
Transcriptional activation by YKI	R-DME-390193	CG8544	CG1374	CG4005	CG17117
Beta-oxidation of very long chain fatty acids	R-DME-390247	CG3415	CG5009	CG2316
Chaperonin-mediated protein folding	R-DME-390466	CG30054	CG10763	CG7033	CG1747	CG15224	CG8231	CG10545	CG9108	CG42450	CG5525	CG8261	CG8258	CG8439	CG17759	CG17760	CG7650	CG8770	CG8351	CG8977	CG5374	CG3694	CG17520
Association of TriC/CCT with target proteins during biosynthesis	R-DME-390471	CG7033	CG1747	CG8231	CG5525	CG8258	CG8439	CG8351	CG8977	CG5374
Muscarinic acetylcholine receptors	R-DME-390648	CG4356
Histamine receptors	R-DME-390650	CG4356
Dopamine receptors	R-DME-390651	CG33517	CG15113	CG16720	CG33976
Serotonin receptors	R-DME-390666	CG15113	CG16720	CG9652	CG12073
Adrenoceptors	R-DME-390696	CG7485	CG12290
Peroxisomal lipid metabolism	R-DME-390918	CG46149	CG4586	CG3415	CG8814	CG9527	CG10194	CG9319	CG5009	CG11208	CG9707	CG9709	CG44252	CG18003	CG3394	CG32250	CG5265	CG12428	CG2316
Protein folding	R-DME-391251	CG30054	CG10763	CG7033	CG1747	CG15224	CG8231	CG10545	CG9108	CG42450	CG5525	CG8261	CG8258	CG8439	CG17759	CG17760	CG7650	CG8770	CG8351	CG8977	CG5374	CG3694	CG17520
Eicosanoid ligand-binding receptors	R-DME-391903	CG5638	CG13702	CG7285	CG10001	CG2872
Leukotriene receptors	R-DME-391906	CG10001
Prostanoid ligand receptors	R-DME-391908	CG5638	CG13702	CG7285	CG2872
Adrenaline signalling through Alpha-2 adrenergic receptor	R-DME-392023	CG7485
Nitric oxide stimulates guanylate cyclase	R-DME-392154	CG6713	CG44007	CG34341	CG8279
ADP signalling through P2Y purinoceptor 12	R-DME-392170	CG10763	CG10545	CG8261	CG10060	CG8770	CG3694
G beta:gamma signalling through PI3Kgamma	R-DME-392451	CG8416	CG1210	CG4006
Metabolism of proteins	R-DME-392499	CG32578	CG32396	CG32531	CG43055	CG43797	CG44239	CG45068	CG30036	CG30037	CG30054	CG30281	CG30378	CG30382	CG30463	CG7700	CG46275	CG46276	CG46277	CG33336	CG33458	CG33459	CG33497	CG3038	CG13374	CG7727	CG7622	CG16982	CG16983	CG7434	CG7359	CG14789	CG14791	CG14792	CG14815	CG14817	CG3109	CG3806	CG18412	CG2924	CG14048	CG7925	CG8636	CG2675	CG2677	CG2681	CG3564	CG7038	CG6998
Rap1 signalling	R-DME-392517	CG2845	CG3324	CG44086	CG4379	CG34392	CG17870	CG1956	CG12069	CG12066
Signal amplification	R-DME-392518	CG30054	CG10763	CG10545	CG17678	CG7393	CG8261	CG17759	CG17760	CG10060	CG8770	CG3694	CG7524
EPHB-mediated forward signaling	R-DME-3928662	CG33513	CG4027	CG9209	CG9901	CG12530	CG9881	CG5972	CG8978	CG10188	CG10954	CG1099	CG8416	CG5409	CG10067	CG10497	CG2248	CG7558	CG7478	CG2902	CG9375	CG5178	CG4560	CG1862	CG1511	CG34418	CG9774	CG10295	CG18290	CG7524
EPHA-mediated growth cone collapse	R-DME-3928663	CG8416	CG42665	CG1862	CG1511	CG7524
Ephrin signaling	R-DME-3928664	CG3595	CG3727	CG10043	CG16728	CG2248	CG31342	CG1862	CG1511	CG10295	CG7524
EPH-ephrin mediated repulsion of cells	R-DME-3928665	CG33198	CG4027	CG9012	CG7893	CG12532	CG4260	CG2855	CG5409	CG10067	CG4859	CG2248	CG6948	CG18803	CG7478	CG5178	CG6056	CG7057	CG7012	CG1862	CG1511	CG34418	CG18102	CG18290	CG7524
Muscle contraction	R-DME-397014	CG30378	CG33670	CG1615	CG44422	CG9126	CG7178	CG6514	CG4379	CG6713	CG42403	CG4587	CG4894	CG42817	CG5996	CG10369	CG2981	CG12408	CG18345	CG9073	CG8472	CG34396	CG9406	CG9977	CG7930	CG9262	CG1063	CG9361	CG9637	CG8956	CG17272	CG5024	CG17770	CG5890	CG7875	CG42314	CG18069	CG17769	CG15855	CG3725
G-protein beta:gamma signalling	R-DME-397795	CG10763	CG10545	CG12530	CG4574	CG10043	CG8261	CG8416	CG1210	CG8770	CG4006	CG10295	CG3694
Activation of AMPA receptors	R-DME-399710	CG10633	CG8442	CG14585	CG42642	CG14076	CG10101	CG43743
Glutamate binding, activation of AMPA receptors and synaptic plasticity	R-DME-399721	CG10633	CG8442	CG14585	CG42642	CG14076	CG10101	CG43743
Sema3A PAK dependent Axon repulsion	R-DME-399954	CG1848	CG18405	CG4700	CG6446	CG2248	CG1242	CG8874	CG17245	CG11081	CG10295	CG7524
SEMA3A-Plexin repulsion signaling by inhibiting Integrin adhesion	R-DME-399955	CG18405	CG4700	CG6446	CG3682	CG6831	CG44193	CG17245	CG11081	CG7524
CRMPs in Sema3A signaling	R-DME-399956	CG2621	CG31003	CG18405	CG5387	CG8203	CG4700	CG6446	CG1411	CG8874	CG17245	CG11081	CG7524
Acetylcholine regulates insulin secretion	R-DME-399997	CG30054	CG4574	CG17759	CG17760	CG6622
Adrenaline,noradrenaline inhibits insulin secretion	R-DME-400042	CG10763	CG32305	CG10545	CG5983	CG8261	CG5712	CG32301	CG10060	CG43373	CG8770	CG7978	CG7485	CG3694	CG17178	CG17174	CG17176
Regulation of lipid metabolism by PPARalpha	R-DME-400206	CG4380	CG4303	CG4063	CG13109	CG6783	CG8127	CG7162	CG5358	CG15319	CG2128	CG44890
Free fatty acids regulate insulin secretion	R-DME-400451	CG30054	CG4574	CG17759	CG17760	CG7422
Sema4D in semaphorin signaling	R-DME-400685	CG18405	CG8416	CG4700	CG9635	CG6446	CG10079	CG17245	CG11081	CG9774
Sialic acid metabolism	R-DME-4085001	CG2675	CG15771	CG4330	CG4871	CG5232
Ca2+ pathway	R-DME-4086398	CG30378	CG16785	CG11579	CG4626	CG10763	CG11172	CG10545	CG9842	CG6407	CG4574	CG6514	CG4698	CG2981	CG12408	CG8261	CG2204	CG9073	CG8472	CG9406	CG7930	CG9739	CG8770	CG9375	CG8458	CG17272	CG5024	CG17770	CG1455	CG34403	CG18069	CG17769	CG3694	CG17697	CG11217	CG15855	CG9819
PCP/CE pathway	R-DME-4086400	CG30382	CG16785	CG14622	CG18341	CG3455	CG4626	CG31742	CG32683	CG16916	CG18361	CG12096	CG1591	CG9012	CG3422	CG32744	CG5884	CG6407	CG12532	CG1489	CG4260	CG2960	CG18174	CG4698	CG4889	CG4904	CG4926	CG5271	CG17331	CG5711	CG42641	CG1341	CG1519	CG8979	CG10149	CG8416	CG6518	CG10938	CG4943	CG9327	CG9868	CG3416	CG4569	CG2248	CG11624	CG8556	CG5962	CG3329	CG4157
SUMOylation of intracellular receptors	R-DME-4090294	CG1770	CG3018	CG4494	CG1765	CG8068	CG33183	CG8127	CG4059	CG18023	CG11783
G alpha (q) signalling events	R-DME-416476	CG3171	CG30054	CG7727	CG4322	CG4313	CG3620	CG10763	CG32203	CG42667	CG42349	CG33174	CG10545	CG6103	CG17596	CG4574	CG12559	CG40129	CG34381	CG11325	CG6717	CG31902	CG7219	CG4804	CG7793	CG5996	CG43366	CG14593	CG9454	CG9455	CG9460	CG1859	CG34361	CG8261	CG18345	CG7722	CG17759	CG17760	CG8657	CG6033	CG10956	CG30106	CG5036	CG15111	CG10079	CG4356	CG4859	CG5638	CG13702
G alpha (12/13) signalling events	R-DME-416482	CG33275	CG10763	CG10545	CG43658	CG7893	CG17678	CG7793	CG10188	CG10043	CG1099	CG30440	CG8261	CG8416	CG9635	CG30115	CG43976	CG8114	CG42665	CG8770	CG42674	CG17245	CG11081	CG34418	CG9774	CG3694	CG40494
Sema4D induced cell migration and growth-cone collapse	R-DME-416572	CG18405	CG8416	CG4700	CG9635	CG6446	CG10079	CG17245	CG11081	CG9774
Other semaphorin interactions	R-DME-416700	CG18405	CG4700	CG6446	CG5661	CG17245	CG11081
Adenosine P1 receptors	R-DME-417973	CG9753
Nucleotide-like (purinergic) receptors	R-DME-418038	CG9753
G beta:gamma signalling through PLC beta	R-DME-418217	CG10763	CG10545	CG4574	CG8261	CG8770	CG3694
Platelet homeostasis	R-DME-418346	CG6713	CG44007	CG7393	CG5996	CG34341	CG18345	CG1063	CG8279	CG7875	CG42314	CG7524	CG3725
Reduction of cytosolic Ca++ levels	R-DME-418359	CG42314	CG3725
Platelet calcium homeostasis	R-DME-418360	CG5996	CG18345	CG1063	CG7875	CG42314	CG3725
cGMP effects	R-DME-418457	CG44007	CG34341	CG8279
G alpha (s) signalling events	R-DME-418555	CG3171	CG4322	CG4313	CG32498	CG12796	CG10763	CG10545	CG40041	CG11325	CG44007	CG34341	CG8261	CG45019	CG2835	CG6736	CG8770	CG33976	CG9652	CG8279	CG7665	CG31096	CG12290	CG10001	CG9753	CG12073	CG3694	CG17878	CG34411
ADP signalling through P2Y purinoceptor 1	R-DME-418592	CG30054	CG7393	CG17759	CG17760	CG7524
G alpha (i) signalling events	R-DME-418594	CG3171	CG30054	CG30378	CG4322	CG4313	CG32498	CG3620	CG10763	CG32203	CG32305	CG42349	CG9533	CG9210	CG10545	CG9108	CG42450	CG33517	CG4574	CG40129	CG17528	CG6514	CG6717	CG31902	CG7219	CG4379	CG4804	CG44007	CG5983	CG1506	CG2981	CG12408	CG43366	CG9454	CG9455	CG9460	CG1859	CG8261	CG15862	CG7722	CG9073	CG8472	CG17759	CG17760	CG6518	CG10956	CG5036	CG15113	CG16720
G alpha (z) signalling events	R-DME-418597	CG10763	CG10545	CG8261	CG8770	CG7485	CG3694
DCC mediated attractive signaling	R-DME-418885	CG5227	CG18657	CG3727	CG8581	CG7524
Caspase activation via Dependence Receptors in the absence of ligand	R-DME-418889	CG5227	CG8581	CG8091
Adherens junctions interactions	R-DME-418990	CG11579	CG17484	CG42829	CG8247	CG17947	CG17957
NCAM1 interactions	R-DME-419037	CG32791	CG31814	CG42343	CG33543	CG15630	CG14010	CG31708	CG12369	CG14521	CG34391
Lysosphingolipid and LPA receptors	R-DME-419408	CG12746
Opsins	R-DME-419771	CG5192
Class C/3 (Metabotropic glutamate/pheromone receptors)	R-DME-420499	CG11144
Cell-cell junction organization	R-DME-421270	CG11579	CG17484	CG42829	CG8247	CG17947	CG17957
Regulation of insulin secretion	R-DME-422356	CG30054	CG10763	CG32305	CG43368	CG10545	CG4574	CG2822	CG4379	CG42403	CG5983	CG4587	CG4894	CG42817	CG7882	CG34392	CG8714	CG8261	CG17759	CG17760	CG43946	CG1956	CG5712	CG32301	CG43128	CG10060	CG7422	CG43373	CG8770	CG7978	CG1063	CG7485	CG12069	CG12066	CG17976	CG17975	CG3694	CG6622	CG17178	CG17174	CG17176	CG34366
Axon guidance	R-DME-422475	CG33198	CG33338	CG5227	CG33513	CG32796	CG2621	CG2681	CG32791	CG4027	CG3595	CG10701	CG31003	CG15793	CG31814	CG42349	CG1848	CG18657	CG9012	CG9209	CG9901	CG5870	CG6103	CG7893	CG12530	CG12532	CG42343	CG4260	CG3727	CG9881	CG33543	CG2855	CG12559	CG15630	CG14010	CG5972	CG9211	CG7123	CG18405	CG31708	CG5387	CG7393	CG7793	CG8978	CG10188	CG10043	CG10954	CG1099	CG16728
Transport of bile salts and organic acids, metal ions and amine compounds	R-DME-425366	CG10251	CG33296	CG33233	CG10804	CG3252	CG3977	CG1689	CG33181	CG11655	CG31860	CG9903	CG42267	CG1849	CG33528	CG7075	CG13793	CG13794	CG13795	CG7309	CG15279	CG3994	CG9428	CG9430	CG1698	CG8850	CG8380	CG15088	CG8654	CG33934	CG33933	CG5549	CG17723	CG1311	CG7499	CG5592	CG10486	CG42269	CG6817	CG4476	CG10006	CG3897	CG3979	CG5130	CG7442	CG7458	CG44098	CG14855	CG14856
Bicarbonate transporters	R-DME-425381	CG42253	CG9977	CG8177
Transport of inorganic cations/anions and amino acids/oligopeptides	R-DME-425393	CG30360	CG33296	CG10804	CG2930	CG3252	CG4330	CG9413	CG32081	CG32669	CG16700	CG4991	CG12178	CG3159	CG9887	CG12061	CG17167	CG2893	CG11328	CG42253	CG7075	CG13793	CG13794	CG13795	CG13384	CG4995	CG14934	CG14935	CG15279	CG9264	CG9256	CG8696	CG8694	CG8695	CG8693	CG30359	CG11669	CG8690	CG14744	CG1698	CG12943	CG8850	CG8785	CG8394	CG15088	CG10444	CG5549	CG1139	CG9977
Transport of vitamins, nucleosides, and related molecules	R-DME-425397	CG46149	CG2675	CG3774	CG16944	CG1683	CG11907	CG31634	CG3811	CG5427	CG6417	CG8083	CG11778	CG30277	CG3382	CG3380	CG44252	CG3394	CG11010	CG7853	CG3874	CG7571	CG9620	CG7623	CG12286
SLC-mediated transmembrane transport	R-DME-425407	CG10251	CG30360	CG46149	CG33281	CG33282	CG33296	CG33233	CG2675	CG10804	CG2930	CG3252	CG3774	CG3977	CG4607	CG1689	CG33181	CG16944	CG1683	CG4330	CG9413	CG11655	CG31860	CG32081	CG9903	CG32669	CG16700	CG4991	CG42267	CG1849	CG12178	CG11907	CG3159	CG9887	CG33528	CG15406	CG3285	CG15408	CG12061	CG17167	CG2893	CG31634	CG11328	CG42253	CG7075	CG13793	CG13794	CG13795	CG13384
Metal ion SLC transporters	R-DME-425410	CG3977	CG33181	CG31860	CG3994	CG9428	CG9430	CG17723	CG6817	CG10006	CG5130	CG4334	CG6898	CG3671	CG10449
Sodium/Calcium exchangers	R-DME-425561	CG12061	CG17167	CG2893	CG14744	CG1090	CG18660
Sodium/Proton exchangers	R-DME-425986	CG12178	CG11328	CG9256
Arachidonate production from DAG	R-DME-426048	CG33174	CG15111
Cation-coupled Chloride cotransporters	R-DME-426117	CG4357	CG31547
Small interfering RNA (siRNA) biogenesis	R-DME-426486	CG7138	CG6866	CG11761	CG6671	CG7439	CG5063	CG4792
Post-transcriptional silencing by small RNAs	R-DME-426496	CG6671	CG7439	CG31992
Multifunctional anion exchangers	R-DME-427601	CG32669	CG10444	CG6928	CG5485
Sodium-coupled phosphate cotransporters	R-DME-427652	CG42575
Proton/oligopeptide cotransporters	R-DME-427975	CG2930
Sphingolipid metabolism	R-DME-428157	CG30392	CG8824	CG13969	CG5014	CG4934	CG32191	CG1787	CG31414	CG1747	CG6299	CG32484	CG9078	CG7115	CG5731	CG33090	CG4162	CG30502	CG8804	CG8646	CG4016	CG7997	CG6437	CG3376	CG7049	CG12034	CG1318	CG32380	CG7207	CG9701	CG7408	CG7402	CG14577	CG11440	CG11438	CG11437	CG11426	CG11425	CG16708	CG6962	CG3132	CG6708	CG10425	CG1471	CG12070	CG8428	CG8946	CG3576	CG4739
Regulation of commissural axon pathfinding by SLIT and ROBO	R-DME-428542	CG32796	CG9211	CG13521	CG42256	CG1084	CG31190	CG5481
Proton-coupled neutral amino acid transporters	R-DME-428559	CG32081	CG16700	CG4991	CG13384	CG12943	CG8785	CG1139	CG3424	CG32079	CG43693	CG7888
Organic anion transporters	R-DME-428643	CG4330	CG32669	CG9887	CG10444	CG18347	CG12201	CG8790
Role of ABL in ROBO-SLIT signaling	R-DME-428890	CG43758	CG13521	CG7250	CG5481	CG4032
Thromboxane signalling through TP receptor	R-DME-428930	CG30054	CG10763	CG10545	CG17678	CG8261	CG17759	CG17760	CG8770	CG3694
Deadenylation-dependent mRNA decay	R-DME-429914	CG1898	CG31938	CG9606	CG9075	CG4916	CG6181	CG6249	CG15481	CG13277	CG8232	CG8777	CG8395	CG8963	CG5119	CG9344	CG4279	CG17768	CG3931	CG11183	CG3362	CG11486	CG6610	CG10124	CG7163	CG10418	CG6169	CG6311	CG8025	CG2091	CG7483	CG3909	CG4043	CG5208	CG10210	CG10192	CG31184	CG6413	CG10811	CG4035
Deadenylation of mRNA	R-DME-429947	CG9075	CG8232	CG8963	CG5119	CG11486	CG10124	CG7163	CG7483	CG10192	CG10811	CG4035
mRNA decay by 3' to 5' exoribonuclease	R-DME-429958	CG1898	CG31938	CG9606	CG6249	CG15481	CG8777	CG8395	CG3931	CG3362	CG8025	CG2091	CG3909	CG4043	CG10210	CG6413
mRNA decay by 5' to 3' exoribonuclease	R-DME-430039	CG4916	CG6181	CG13277	CG9344	CG4279	CG17768	CG11183	CG6610	CG10418	CG6169	CG6311	CG5208	CG31184
GP1b-IX-V activation signalling	R-DME-430116	CG2845	CG17870	CG7524
Vasopressin regulates renal water homeostasis via Aquaporins	R-DME-432040	CG6606	CG4379	CG4722	CG2146	CG15862	CG9023	CG7777	CG5398	CG17662	CG42341	CG5771	CG12069	CG12066
Passive transport by Aquaporins	R-DME-432047	CG4722	CG9023	CG7777	CG12251	CG5398	CG17662
Platelet sensitization by LDL	R-DME-432142	CG7393	CG7524
Degradation of TIM	R-DME-432395	CG30382	CG2647	CG16916	CG3422	CG1489	CG3234	CG2960	CG18174	CG4904	CG5384	CG5271	CG17331	CG42641	CG1341	CG1519	CG10149	CG10938	CG3416	CG11624	CG7391	CG3431	CG3297	CG3329	CG4157	CG4097	CG8727	CG7762	CG7619	CG12000	CG1100	CG11981	CG5266	CG3772	CG5378	CG10230	CG10370	CG5289	CG11888	CG2048	CG18495	CG13779
Transcription regulation of cwo gene	R-DME-432408	CG7391	CG8727	CG17100
Nuclear import of PER and TIM	R-DME-432490	CG2647	CG3234	CG2048
Transcription repression by PER and activation by PDP1	R-DME-432501	CG2647	CG3234	CG14029	CG7391	CG8727	CG2048	CG17888
Degradation of PER	R-DME-432524	CG30382	CG2647	CG16916	CG3422	CG1489	CG2960	CG18174	CG4904	CG5384	CG5271	CG17331	CG42641	CG1341	CG1519	CG10149	CG10938	CG3416	CG11624	CG7391	CG3431	CG3297	CG3329	CG4157	CG4097	CG8727	CG7762	CG7619	CG12000	CG1100	CG11981	CG5266	CG5378	CG10230	CG10370	CG5289	CG11888	CG2048	CG18495	CG13779
Phosphorylation of PER and TIM	R-DME-432553	CG30476	CG17291	CG2845	CG2621	CG2647	CG15793	CG15224	CG2028	CG3234	CG44128	CG6556	CG9375	CG31196	CG3772	CG6193	CG7926	CG2048	CG7109	CG6235	CG17520
Transcription activation by CLK:CYC and repression by VRI	R-DME-432560	CG14029	CG7391	CG8727	CG17888
Dephosphorylation of PER	R-DME-432620	CG17291	CG2647	CG3234	CG7391	CG8727	CG5643	CG2048	CG7109	CG6235
Circadian Clock pathway	R-DME-432626	CG30382	CG30476	CG17291	CG2845	CG2621	CG2647	CG15793	CG16916	CG15224	CG2028	CG3422	CG1489	CG3234	CG2960	CG18174	CG14029	CG4904	CG5384	CG5271	CG17331	CG42641	CG44128	CG1341	CG1519	CG10149	CG10938	CG6556	CG3416	CG11624	CG7391	CG3431	CG3297	CG3329	CG4157	CG4097	CG8727	CG7762	CG7619	CG12000	CG1100	CG11981	CG9375	CG5266	CG31196	CG3772	CG5378	CG10230	CG10370
Lysosome Vesicle Biogenesis	R-DME-432720	CG30077	CG9113	CG32683	CG1837	CG9012	CG12532	CG2903	CG5711	CG1599	CG12210	CG18278	CG17248	CG10546	CG5962	CG10657	CG6948	CG8385	CG9388	CG14296	CG5864	CG14542	CG18102	CG7780	CG1487
Golgi Associated Vesicle Biogenesis	R-DME-432722	CG9132	CG4122	CG3573	CG11427	CG9113	CG32683	CG4349	CG9012	CG12532	CG3664	CG2774	CG3652	CG8282	CG5711	CG1599	CG12210	CG9958	CG17248	CG5962	CG6757	CG11621	CG10971	CG6948	CG7324	CG8385	CG1107	CG2520	CG9755	CG9388	CG14296	CG42250	CG5864	CG3029	CG18102	CG7129	CG1487
Sodium-coupled sulphate, di- and tri-carboxylate transporters	R-DME-433137	CG7309	CG33934	CG33933	CG3979
Intracellular metabolism of fatty acids regulates insulin secretion	R-DME-434313	CG7422
Fatty Acids bound to GPR40 (FFAR1) regulate insulin secretion	R-DME-434316	CG30054	CG4574	CG17759	CG17760
Zinc transporters	R-DME-435354	CG31860	CG3994	CG9428	CG9430	CG6817	CG10006	CG5130	CG4334	CG6898	CG10449
Zinc efflux and compartmentalization by the SLC30 family	R-DME-435368	CG31860	CG3994	CG5130
Recycling pathway of L1	R-DME-437239	CG9012	CG12532	CG4260	CG12559	CG6948	CG14296	CG6056	CG7057	CG18102
Post NMDA receptor activation events	R-DME-438064	CG30378	CG6103	CG17596	CG17528	CG6514	CG4379	CG2981	CG12408	CG15862	CG9073	CG8472	CG9406	CG7930	CG42341	CG17272	CG5024	CG17770	CG12069	CG12066	CG1495	CG17769	CG15855
Unblocking of NMDA receptors, glutamate binding and activation	R-DME-438066	CG30378	CG33513	CG4376	CG1725	CG6514	CG2981	CG12408	CG9073	CG8472	CG9406	CG10633	CG8442	CG7930	CG14585	CG42642	CG14076	CG2902	CG10101	CG17272	CG5024	CG17770	CG18069	CG43398	CG43743	CG17769	CG15855	CG14447
Depolymerisation of the Nuclear Lamina	R-DME-4419969	CG1696	CG6944	CG5363	CG8709	CG10119	CG6518	CG3510	CG8009	CG6622
VEGFA-VEGFR2 Pathway	R-DME-4420097	CG30173	CG30378	CG33338	CG11579	CG4027	CG3004	CG1747	CG42349	CG9209	CG8002	CG7893	CG14207	CG12530	CG2699	CG3727	CG17484	CG6514	CG8222	CG4379	CG6713	CG4636	CG7393	CG42829	CG10702	CG2981	CG12408	CG8247	CG9073	CG8472	CG10105	CG8416	CG5409	CG6518	CG10067	CG9406	CG1210	CG2248	CG1242	CG32082	CG7930	CG7478	CG5837	CG17947	CG9375	CG4931	CG5178	CG4006	CG4141
Zinc influx into cells by the SLC39 gene family	R-DME-442380	CG9428	CG9430	CG6817	CG10006	CG4334	CG6898	CG10449
Na+/Cl- dependent neurotransmitter transporters	R-DME-442660	CG10251	CG33296	CG10804	CG3252	CG33528	CG7075	CG13793	CG13794	CG13795	CG15279	CG1698	CG8850	CG8380	CG15088	CG8654	CG5549	CG4476	CG3897	CG44098	CG4465	CG4462	CG4459
CREB1 phosphorylation through the activation of Adenylate Cyclase	R-DME-442720	CG4379	CG15862	CG42341	CG12069	CG12066
CREB1 phosphorylation through the activation of CaMKII/CaMKK/CaMKIV cascasde	R-DME-442729	CG30378	CG17528	CG6514	CG2981	CG12408	CG9073	CG8472	CG9406	CG7930	CG17272	CG5024	CG17770	CG17769	CG15855
CREB1 phosphorylation through NMDA receptor-mediated activation of RAS signaling	R-DME-442742	CG6103	CG17596
Activation of NMDA receptors and postsynaptic events	R-DME-442755	CG30378	CG33513	CG4376	CG1725	CG6103	CG17596	CG17528	CG6514	CG4379	CG2981	CG12408	CG15862	CG9073	CG8472	CG9406	CG10633	CG8442	CG7930	CG14585	CG42642	CG14076	CG42341	CG2902	CG10101	CG17272	CG5024	CG17770	CG12069	CG12066	CG1495	CG18069	CG43398	CG43743	CG17769	CG15855	CG14447
RSK activation	R-DME-444257	CG17596
Rhesus glycoproteins mediate ammonium transport.	R-DME-444411	CG7499
Relaxin receptors	R-DME-444821	CG6736	CG31096	CG34411
Signal transduction by L1	R-DME-445144	CG15793	CG7893	CG12559	CG2248	CG10295
Aquaporin-mediated transport	R-DME-445717	CG6606	CG4379	CG4722	CG2146	CG15862	CG9023	CG7777	CG12251	CG5398	CG17662	CG42341	CG5771	CG12069	CG12066
TAK1 activates NFkB by phosphorylation and activation of IKKs complex	R-DME-445989	CG5848	CG6794	CG6667	CG11992
Type I hemidesmosome assembly	R-DME-446107	CG32136	CG1771	CG7123	CG1762	CG18076	CG8095	CG16827	CG5372	CG10236	CG3322	CG42677	CG1560	CG33950
Biosynthesis of the N-glycan precursor (dolichol lipid-linked oligosaccharide, LLO) and transfer to a nascent protein	R-DME-446193	CG2675	CG15771	CG4542	CG10778	CG4330	CG6308	CG8239	CG17065	CG4775	CG12449	CG8890	CG3792	CG9535	CG7870	CG7840	CG5091	CG5287	CG10166	CG8311	CG3495	CG4084	CG4871	CG1291	CG33977	CG10627	CG10688	CG9620	CG8412	CG8417	CG5232	CG6218	CG18012	CG11851	CG42813	CG1345	CG14512	CG1969	CG42456
Synthesis of Dolichyl-phosphate	R-DME-446199	CG10778	CG8239	CG4775	CG7840	CG8311
Asparagine N-linked glycosylation	R-DME-446203	CG32396	CG43055	CG43797	CG7700	CG46275	CG46276	CG46277	CG33497	CG7359	CG2675	CG3564	CG6998	CG15771	CG4542	CG1422	CG1515	CG10778	CG32203	CG12111	CG32823	CG31202	CG33105	CG31849	CG42275	CG1938	CG2448	CG1967	CG1924	CG4330	CG9095	CG6308	CG8239	CG31743	CG9906	CG32744	CG5613	CG5870	CG6223	CG12235	CG17065	CG13686	CG4775	CG5450	CG17158	CG15358	CG10908	CG10882	CG3539
Synthesis of GDP-mannose	R-DME-446205	CG10688	CG8417
Synthesis of UDP-N-acetyl-glucosamine	R-DME-446210	CG17065	CG12449	CG9535	CG10627	CG6218	CG1345	CG1969
Synthesis of substrates in N-glycan biosythesis	R-DME-446219	CG2675	CG15771	CG10778	CG4330	CG8239	CG17065	CG4775	CG12449	CG8890	CG9535	CG7870	CG7840	CG10166	CG8311	CG3495	CG4871	CG33977	CG10627	CG10688	CG9620	CG8417	CG5232	CG6218	CG42813	CG1345	CG1969	CG42456
Localization of the PINCH-ILK-PARVIN complex to focal adhesions	R-DME-446343	CG32528	CG31794	CG1560	CG10504
Cell-extracellular matrix interactions	R-DME-446353	CG4376	CG4027	CG32018	CG32528	CG9031	CG31794	CG10043	CG5409	CG15112	CG10067	CG14991	CG7729	CG7478	CG7954	CG5178	CG3937	CG6027	CG1560	CG18290	CG10504
Regulation of cytoskeletal remodeling and cell spreading by IPP complex components	R-DME-446388	CG4376	CG32528	CG9031	CG31794	CG10043	CG7954	CG6027
Interleukin-1 family signaling	R-DME-446652	CG30382	CG7486	CG16982	CG16983	CG18341	CG3455	CG10961	CG31742	CG16916	CG12096	CG1591	CG18319	CG3422	CG32744	CG1489	CG2960	CG18174	CG4904	CG5271	CG3473	CG5848	CG17331	CG6794	CG6667	CG42641	CG2615	CG1341	CG1877	CG1519	CG8979	CG10149	CG10938	CG9327	CG9868	CG3416	CG4569	CG11624	CG10640	CG8091	CG3329	CG4157	CG4097	CG7762	CG7619	CG12161	CG12000	CG1100	CG11981
Cell junction organization	R-DME-446728	CG32136	CG11579	CG4376	CG4027	CG32018	CG1771	CG32528	CG17484	CG7123	CG9031	CG42829	CG31794	CG10043	CG1762	CG8247	CG18076	CG8095	CG16827	CG5409	CG15112	CG10067	CG5372	CG14991	CG10236	CG3322	CG7729	CG7478	CG17947	CG7954	CG5178	CG3937	CG6027	CG17957	CG42677	CG1560	CG33950	CG18290	CG10504
Neurofascin interactions	R-DME-447043	CG32796	CG9211	CG31342	CG1651
Interleukin-12 family signaling	R-DME-447115	CG4257
Interleukin-17 signaling	R-DME-448424	CG33338	CG17291	CG12244	CG6103	CG7378	CG17596	CG12559	CG7393	CG2275	CG8878	CG33956	CG44246	CG6297	CG14080	CG9738	CG7913	CG5475	CG6386	CG11405	CG3086	CG5680	CG7109
Interleukin-1 processing	R-DME-448706	CG7486	CG8091
Signaling by Interleukins	R-DME-449147	CG30382	CG33338	CG17291	CG7486	CG16982	CG16983	CG18341	CG3455	CG42328	CG10961	CG31613	CG31742	CG16916	CG1594	CG12244	CG12096	CG1591	CG18319	CG3422	CG32744	CG6103	CG7378	CG7893	CG1489	CG17596	CG2699	CG12559	CG40452	CG2960	CG18174	CG8049	CG4904	CG5271	CG7393	CG3473	CG5848	CG17331	CG6794	CG6667	CG42641	CG2615	CG1341	CG1877	CG1519	CG2275	CG12210	CG8979	CG8878
Other interleukin signaling	R-DME-449836	CG40452	CG12210	CG17248	CG15811	CG8091	CG42230	CG9474	CG31136	CG5886
MAPK targets/ Nuclear events mediated by MAP kinases	R-DME-450282	CG33338	CG17291	CG6103	CG7378	CG17596	CG12559	CG7393	CG2275	CG8878	CG33956	CG44246	CG6297	CG14080	CG7913	CG5475	CG6386	CG11405	CG3086	CG5680	CG7109
MAP kinase activation	R-DME-450294	CG33338	CG17291	CG12244	CG6103	CG7378	CG17596	CG12559	CG7393	CG2275	CG8878	CG33956	CG44246	CG6297	CG14080	CG9738	CG7913	CG5475	CG6386	CG11405	CG3086	CG5680	CG7109
activated TAK1 mediates p38 MAPK activation	R-DME-450302	CG33338	CG12244	CG7393	CG5475	CG3086
JNK (c-Jun kinases) phosphorylation and activation mediated by activated human TAK1	R-DME-450321	CG9738	CG5680
Activation of the AP-1 family of transcription factors	R-DME-450341	CG33338	CG12559	CG7393	CG2275	CG33956	CG44246	CG5475	CG11405	CG5680
Butyrate Response Factor 1 (BRF1) binds and destabilizes mRNA	R-DME-450385	CG31938	CG4070	CG9606	CG3291	CG6249	CG15481	CG17870	CG8395	CG3931	CG11183	CG6169	CG8025	CG4043	CG4006	CG6413	CG3086
AUF1 (hnRNP D0) binds and destabilizes mRNA	R-DME-450408	CG30382	CG18341	CG3455	CG31742	CG16916	CG12096	CG1591	CG3422	CG32744	CG14207	CG1489	CG2960	CG18174	CG4904	CG5271	CG17331	CG42641	CG1341	CG1519	CG8979	CG10149	CG10938	CG5119	CG9327	CG9868	CG3416	CG4569	CG11624	CG7182	CG3329	CG4157	CG4097	CG7762	CG7619	CG12161	CG12000	CG1100	CG11981	CG5266	CG7756	CG16901	CG9588	CG4264	CG17268	CG5378	CG10230	CG10370	CG10192
Tristetraprolin (TTP, ZFP36) binds and destabilizes mRNA	R-DME-450513	CG31938	CG4070	CG9606	CG3291	CG6249	CG15481	CG17870	CG8395	CG3931	CG11183	CG7398	CG6169	CG8025	CG4043	CG6413	CG3086
HuR (ELAVL1) binds and stabilizes mRNA	R-DME-450520	CG4262	CG42349	CG4396	CG3151	CG13387	CG12919	CG5784	CG4299	CG3820	CG6622
Regulation of mRNA stability by proteins that bind AU-rich elements	R-DME-450531	CG30382	CG4262	CG18341	CG3455	CG31742	CG31938	CG16916	CG42349	CG4070	CG4396	CG12096	CG1591	CG3422	CG32744	CG9606	CG3291	CG14207	CG1489	CG3151	CG2960	CG18174	CG13387	CG4904	CG5271	CG6249	CG15481	CG17331	CG42641	CG1341	CG1519	CG12919	CG17870	CG8979	CG10149	CG8395	CG8912	CG10938	CG5784	CG5119	CG9327	CG9868	CG3931	CG11183	CG3416	CG4569	CG11624	CG7398	CG7182
KSRP (KHSRP) binds and destabilizes mRNA	R-DME-450604	CG17870	CG8912	CG4006
JNK signalling	R-DME-450724	CG4353	CG7392	CG2275	CG33956	CG5680	CG5680
Inhibition of actin polymerisation	R-DME-450728	CG18361	CG17657	CG13396	CG11895	CG12342	CG8416	CG43772	CG16993	CG17697	CG11084
Activation of Downstream Effectors	R-DME-450736	CG14622	CG14622	CG3201	CG3595	CG18361	CG18361	CG4353	CG32555	CG17657	CG7392	CG13396	CG2275	CG11895	CG11895	CG12342	CG12342	CG8416	CG8416	CG33956	CG15792	CG43772	CG2248	CG2248	CG6896	CG7823	CG16993	CG16973	CG2096	CG5680	CG5680	CG17697	CG17697	CG11084	CG11084	CG32156	CG5650
RHO1 signalling	R-DME-450799	CG14622	CG14622	CG3201	CG3595	CG18361	CG18361	CG32555	CG17657	CG13396	CG11895	CG11895	CG12342	CG12342	CG8416	CG8416	CG15792	CG43772	CG6896	CG7823	CG16993	CG2096	CG17697	CG17697	CG11084	CG11084	CG32156	CG5650
Ionotropic activity of kainate receptors	R-DME-451306	CG30378	CG31201	CG32704	CG1725	CG2657	CG4226	CG15627	CG6514	CG6992	CG7234	CG8681	CG2981	CG12408	CG9073	CG8472	CG9406	CG7930	CG7641	CG7646	CG7385	CG17272	CG42315	CG3822	CG5024	CG17770	CG9935	CG11155	CG18039	CG17769	CG15855	CG14447
Activation of Na-permeable kainate receptors	R-DME-451307	CG31201	CG32704	CG2657	CG4226	CG15627	CG6992	CG7234	CG8681	CG7385	CG42315	CG3822	CG9935	CG11155	CG18039
Activation of Ca-permeable Kainate Receptor	R-DME-451308	CG30378	CG31201	CG32704	CG1725	CG2657	CG4226	CG15627	CG6514	CG6992	CG7234	CG8681	CG2981	CG12408	CG9073	CG8472	CG9406	CG7930	CG7641	CG7646	CG7385	CG17272	CG42315	CG3822	CG5024	CG17770	CG9935	CG11155	CG18039	CG17769	CG15855	CG14447
Activation of kainate receptors upon glutamate binding	R-DME-451326	CG30378	CG10763	CG31201	CG32704	CG1725	CG10545	CG2657	CG4574	CG4226	CG15627	CG6514	CG6992	CG7234	CG8681	CG2981	CG12408	CG8261	CG9073	CG8472	CG9406	CG7930	CG8770	CG7641	CG7646	CG7385	CG17272	CG42315	CG3822	CG5024	CG17770	CG9935	CG11155	CG18039	CG17769	CG3694	CG15855	CG14447
Phosphorylation-independent inhibition of YKI	R-DME-451806	CG4114	CG11228	CG4005	CG12072
Interleukin-2 family signaling	R-DME-451927	CG1594	CG4257
Mitotic G2-G2/M phases	R-DME-453274	CG30382	CG17291	CG16982	CG16983	CG3319	CG18341	CG3455	CG31742	CG16916	CG12096	CG1591	CG3422	CG32744	CG1489	CG2960	CG18174	CG4488	CG13387	CG4904	CG5363	CG5271	CG3793	CG4965	CG17331	CG42641	CG1341	CG1877	CG1519	CG7614	CG8979	CG10149	CG10938	CG9327	CG3510	CG9868	CG3416	CG4569	CG10308	CG11624	CG32417	CG5068	CG5940	CG3329	CG4157	CG4097	CG6897	CG7762	CG12306
Regulation of mitotic cell cycle	R-DME-453276	CG30382	CG18341	CG3455	CG14444	CG17256	CG32707	CG31742	CG16916	CG12096	CG1591	CG9198	CG3422	CG32744	CG8188	CG1489	CG2960	CG15437	CG18174	CG10800	CG7134	CG4904	CG5363	CG5271	CG6720	CG6620	CG4274	CG17331	CG42641	CG2508	CG7838	CG1341	CG1519	CG8979	CG10149	CG10938	CG11419	CG9327	CG3510	CG9868	CG3416	CG4569	CG10308	CG11624	CG17498	CG8610	CG5940	CG3329	CG4157
Mitotic G1 phase and G1/S transition	R-DME-453279	CG30382	CG17291	CG16983	CG7413	CG3658	CG3480	CG3319	CG4206	CG15929	CG18341	CG3455	CG4039	CG31742	CG16916	CG1594	CG15220	CG12096	CG1591	CG9096	CG3422	CG32744	CG42273	CG1489	CG2960	CG18174	CG4488	CG3738	CG4904	CG5271	CG7833	CG3938	CG4965	CG5813	CG17331	CG5790	CG42641	CG9273	CG1071	CG9241	CG3183	CG1616	CG10667	CG1341	CG1877	CG1772	CG1584	CG1519	CG7614
SUMOylation of chromatin organization proteins	R-DME-4551638	CG18789	CG16892	CG1770	CG4453	CG6540	CG11943	CG3018	CG4494	CG6743	CG4579	CG4738	CG16975	CG7897	CG8722	CG2158	CG8068	CG8274	CG8831	CG6251	CG5733	CG9862	CG5799	CG6819	CG7262	CG7671	CG7360	CG6958	CG10198	CG5857	CG11875	CG6773	CG3820	CG18787
Thrombin signalling through proteinase activated receptors (PARs)	R-DME-456926	CG32683	CG12559	CG5711	CG5962	CG7524	CG1487
SUMOylation of RNA binding proteins	R-DME-4570464	CG18412	CG3018	CG10206	CG4494	CG31868	CG3886	CG3905	CG32443	CG9495	CG5595	CG13425	CG3895
Asymmetric localization of PCP proteins	R-DME-4608870	CG30382	CG16785	CG18341	CG3455	CG4626	CG31742	CG16916	CG18361	CG12096	CG1591	CG3422	CG32744	CG5884	CG6407	CG1489	CG2960	CG18174	CG4904	CG5271	CG17331	CG42641	CG1341	CG1519	CG8979	CG10149	CG10938	CG4943	CG9327	CG9868	CG3416	CG4569	CG11624	CG3329	CG4157	CG4097	CG9739	CG7762	CG7619	CG12161	CG12000	CG1100	CG11981	CG5266	CG9588	CG17268	CG5378	CG10230	CG10370
SUMOylation of DNA replication proteins	R-DME-4615885	CG18789	CG16892	CG4453	CG6540	CG11943	CG3018	CG4494	CG17009	CG4454	CG6743	CG6620	CG4579	CG4738	CG9999	CG10223	CG7897	CG12165	CG8722	CG2158	CG8068	CG8274	CG8831	CG6251	CG5733	CG9862	CG3068	CG6819	CG7262	CG7671	CG7360	CG6958	CG10198	CG5857	CG11875	CG3820	CG18787
Degradation of AXIN	R-DME-4641257	CG30382	CG18341	CG3455	CG31742	CG16916	CG12096	CG1591	CG3422	CG32744	CG1489	CG2960	CG18174	CG4904	CG5271	CG17331	CG42641	CG1341	CG1519	CG8979	CG10149	CG10938	CG4943	CG9327	CG9868	CG3416	CG4569	CG11624	CG3329	CG4157	CG4097	CG8786	CG7762	CG7619	CG12161	CG12000	CG1100	CG11981	CG5266	CG9588	CG17268	CG5378	CG10230	CG10370	CG5289	CG4719	CG11888	CG7926	CG12323
Degradation of DVL	R-DME-4641258	CG30382	CG16982	CG18341	CG3455	CG31742	CG42797	CG16916	CG18361	CG12096	CG1591	CG3422	CG32744	CG1489	CG2960	CG18174	CG4904	CG5271	CG42616	CG17331	CG42641	CG1341	CG1519	CG8979	CG10149	CG10938	CG9327	CG9868	CG3416	CG4569	CG11624	CG3329	CG4157	CG4097	CG7762	CG7619	CG12161	CG12000	CG1100	CG11981	CG5266	CG9588	CG17268	CG5378	CG10230	CG10370	CG5289	CG11888	CG12323
Disassembly of the destruction complex and recruitment of AXIN to the membrane	R-DME-4641262	CG2621	CG31003	CG18361	CG4889	CG6739	CG6553	CG17352	CG7926	CG5912	CG17697
Repression of WNT target genes	R-DME-4641265	CG7583	CG8384	CG34403
SUMOylation of immune response proteins	R-DME-4755510	CG3018	CG4494	CG6794	CG6667	CG8068
Synthesis of dolichyl-phosphate-glucose	R-DME-480985	CG7870	CG42813
Chromatin organization	R-DME-4839726	CG7055	CG31613	CG31875	CG4400	CG4303	CG9096	CG17949	CG4756	CG34422	CG42687	CG14220	CG13109	CG5920	CG4751	CG6716	CG5204	CG10366	CG10728	CG3274	CG12340	CG3730	CG4282	CG5072	CG6546	CG15073	CG9418	CG33836	CG33842	CG33815	CG33830	CG33872	CG33878	CG33896	CG33806	CG33906	CG33839	CG33902	CG33870	CG33876	CG33900	CG33908	CG33888	CG33803	CG33809	CG33892	CG33863	CG33866	CG33854
Interconversion of nucleotide di- and triphosphates	R-DME-499943	CG2151	CG3181	CG9541	CG31884	CG5371	CG4584	CG8975	CG8816	CG5757	CG3140	CG11811	CG17146	CG45070	CG11401	CG6612	CG6092	CG2210
Presynaptic function of Kainate receptors	R-DME-500657	CG10763	CG31201	CG32704	CG10545	CG2657	CG4574	CG4226	CG15627	CG6992	CG7234	CG8681	CG8261	CG8770	CG7385	CG42315	CG3822	CG9935	CG11155	CG18039	CG3694
Pyrimidine biosynthesis	R-DME-500753	CG18572	CG9741	CG3593
GPCR ligand binding	R-DME-500792	CG3171	CG4322	CG4313	CG12796	CG32203	CG33517	CG40041	CG6717	CG31902	CG7219	CG4804	CG43366	CG9454	CG9455	CG9460	CG1859	CG7722	CG10956	CG15113	CG16720	CG4356	CG6736	CG5638	CG13702	CG7285	CG3801	CG6680	CG6663	CG6289	CG12746	CG12807	CG33976	CG9652	CG6687	CG5192	CG7665	CG7485	CG31096	CG12290	CG10001	CG9753	CG1342	CG12073	CG11144	CG2872	CG1865	CG12172	CG11331
WNT5A-dependent internalization of FZD4	R-DME-5099900	CG16785	CG4626	CG32683	CG18361	CG9012	CG6407	CG12532	CG4260	CG5711	CG6518	CG5962	CG6948	CG6056	CG7057	CG6622	CG1487
Interleukin-3, Interleukin-5 and GM-CSF signaling	R-DME-512988	CG42328	CG32744	CG7893	CG2699	CG2960	CG8049	CG5271	CG6033	CG11624	CG7037	CG4141	CG1587	CG7524
WNT5A-dependent internalization of FZD2, FZD5 and ROR2	R-DME-5140745	CG9012	CG6407	CG12532	CG4260	CG4926	CG9739	CG6948	CG6056	CG7057	CG17697
O-linked glycosylation	R-DME-5173105	CG30036	CG30037	CG30463	CG3038	CG14789	CG4096	CG42339	CG31651	CG6394	CG7440	CG3119	CG2975	CG18558	CG2983	CG17223	CG3254	CG9109	CG9550	CG31637	CG11326	CG8673	CG8668	CG9520	CG6232	CG31619	CG4445	CG8708	CG12908	CG33145	CG17739	CG8536	CG10145	CG8182	CG5661	CG3622	CG4871	CG34056	CG2103	CG11357	CG34057	CG7002	CG32227	CG14869	CG10000	CG14517	CG31004	CG7480	CG34451
O-glycosylation of TSR domain-containing proteins	R-DME-5173214	CG14789	CG4096	CG42339	CG9109	CG11326	CG6232	CG31619	CG17739	CG10145	CG5661	CG3622	CG7002	CG32227	CG14869
Mitophagy	R-DME-5205647	CG14816	CG3869	CG4523	CG1643	CG15224	CG32744	CG2960	CG5676	CG5271	CG17139	CG17137	CG6647	CG10360	CG11624	CG17140	CG10861	CG10967	CG5047	CG10523	CG4568	CG17520	CG7524
PINK1-PRKN Mediated Mitophagy	R-DME-5205685	CG3869	CG4523	CG1643	CG32744	CG2960	CG5271	CG17139	CG17137	CG6647	CG10360	CG11624	CG17140	CG10861	CG5047	CG10523	CG4568
RIPK1-mediated regulated necrosis	R-DME-5213460	CG2845	CG32744	CG2960	CG5271	CG8293	CG12019	CG1242	CG11624	CG12284
Regulated Necrosis	R-DME-5218859	CG12223	CG2845	CG32744	CG2960	CG5271	CG17903	CG8293	CG17950	CG12019	CG1242	CG11624	CG12284	CG7045	CG7046
VEGFR2 mediated vascular permeability	R-DME-5218920	CG30378	CG11579	CG3004	CG8002	CG7893	CG17484	CG6514	CG6713	CG42829	CG2981	CG12408	CG8247	CG9073	CG8472	CG10105	CG9406	CG1210	CG2248	CG1242	CG7930	CG17947	CG4006	CG17272	CG5024	CG17770	CG17957	CG5408	CG10295	CG17769	CG5092	CG15855
VEGFR2 mediated cell proliferation	R-DME-5218921	CG1747	CG42349	CG9209	CG6518	CG1210	CG9375	CG42783	CG6622
TET1,2,3 and TDG demethylate DNA	R-DME-5221030	CG1981
Miscellaneous transport and binding events	R-DME-5223345	CG31352	CG7830	CG12292	CG43443	CG3494	CG17119
Drosophila signaling pathways	R-DME-5252538	CG12223	CG1081	CG30382	CG30476	CG33193	CG17291	CG17291	CG33273	CG7486	CG7486	CG16982	CG16983	CG14622	CG14622	CG11579	CG11579	CG14049	CG2845	CG32796	CG2621	CG2621	CG2647	CG13317	CG3201	CG3595	CG15793	CG16916	CG18361	CG18361	CG1594	CG1594	CG15224	CG1505	CG2028	CG2028	CG4353	CG4353	CG18319	CG18319	CG8995	CG8995	CG8544	CG3422	CG32555	CG6551	CG14226	CG14226	CG1489
Myogenesis	R-DME-525793	CG33338	CG11579	CG32796	CG12530	CG9211	CG5102	CG7393	CG42829	CG8247	CG1429	CG11593	CG17947	CG10250	CG5475	CG17957	CG8110	CG4032
Metabolism of ingested MeSeO2H into MeSeH	R-DME-5263617	CG2151	CG11401
N-glycan trimming in the ER and Calnexin/Calreticulin cycle	R-DME-532668	CG1924	CG9906	CG32744	CG5613	CG10908	CG2960	CG5271	CG7865	CG2331	CG8983	CG11624	CG8209	CG9429	CG5289	CG10694	CG1836	CG11958
Caspase activation via extrinsic apoptotic signalling pathway	R-DME-5357769	CG5227	CG8581	CG8091
Programmed Cell Death	R-DME-5357801	CG12223	CG5227	CG11579	CG2845	CG42349	CG45110	CG32251	CG32744	CG9699	CG3210	CG17484	CG2960	CG2976	CG6944	CG8049	CG5271	CG9414	CG17903	CG42829	CG10473	CG2637	CG8581	CG18076	CG10119	CG8293	CG43443	CG17950	CG5799	CG13887	CG1977	CG12019	CG1242	CG11624	CG8091	CG10083	CG12284	CG8548	CG32217	CG14902	CG5169	CG7045	CG7046	CG6193	CG7788	CG9774	CG1451
Hedgehog ligand biogenesis	R-DME-5358346	CG30382	CG18341	CG3455	CG31742	CG16916	CG12096	CG1591	CG3422	CG32744	CG1489	CG2960	CG18174	CG4904	CG5271	CG6766	CG17331	CG42641	CG1341	CG1519	CG2331	CG8979	CG10149	CG10938	CG9327	CG9868	CG3416	CG4569	CG11624	CG4974	CG3329	CG6988	CG13076	CG4157	CG4097	CG7762	CG7619	CG12161	CG12000	CG1100	CG11981	CG5266	CG9588	CG14899	CG17268	CG5378	CG4637	CG10230	CG10370
Signaling by Hedgehog	R-DME-5358351	CG30382	CG16982	CG16983	CG32796	CG2621	CG18341	CG3455	CG32305	CG31003	CG31742	CG16916	CG2577	CG15730	CG2028	CG12096	CG1591	CG9533	CG9210	CG3422	CG32744	CG1489	CG11561	CG11838	CG4244	CG40129	CG8853	CG2960	CG18174	CG9595	CG9211	CG13396	CG3779	CG4379	CG4904	CG5271	CG6766	CG5983	CG42616	CG17331	CG7094	CG15148	CG42641	CG12548	CG1506	CG1341	CG1877	CG2411	CG1519
Synthesis of diphthamide-EEF2	R-DME-5358493	CG1578	CG2238	CG11652	CG14701	CG7265	CG31289
Mismatch Repair	R-DME-5358508	CG15220	CG4215	CG10387	CG9273	CG11482	CG8169	CG9193	CG5602	CG7003	CG9633
Mismatch repair (MMR) directed by MSH2:MSH6 (MutSalpha)	R-DME-5358565	CG15220	CG4215	CG10387	CG9273	CG11482	CG8169	CG9193	CG5602	CG7003	CG9633
Mismatch repair (MMR) directed by MSH2:MSH3 (MutSbeta)	R-DME-5358606	CG5602
Signaling by Retinoic Acid	R-DME-5362517	CG4380	CG7010	CG7024	CG2254	CG15629	CG5261	CG14946	CG9265	CG8808	CG12891	CG6783	CG3484	CG10672	CG6084	CG6083	CG7430	CG8127	CG6598	CG31235	CG7675	CG13833	CG17121	CG11876
Release of Hh-Np from the secreting cell	R-DME-5362798	CG4974	CG13076	CG4637
RA biosynthesis pathway	R-DME-5365859	CG2254	CG15629	CG14946	CG9265	CG6783	CG3484	CG10672	CG6084	CG6083	CG6598	CG31235	CG7675	CG13833	CG17121
Mitochondrial translation	R-DME-5368287	CG32531	CG14817	CG3109	CG14048	CG7925	CG7038	CG32854	CG33002	CG31842	CG4647	CG15871	CG14413	CG8288	CG8470	CG4742	CG11488	CG17642	CG40049	CG2937	CG8849	CG3782	CG4567	CG13098	CG5108	CG6094	CG5705	CG10603	CG10757	CG1577	CG12921	CG12373	CG4679	CG8338	CG12954	CG5497	CG9353	CG3633	CG4207	CG30481	CG5479	CG4882	CG4326	CG13880	CG13922	CG1320	CG2101	CG15016	CG8612
Degradation of CRY	R-DME-538864	CG30382	CG16916	CG3422	CG1489	CG2960	CG18174	CG4904	CG5384	CG5271	CG17331	CG42641	CG1341	CG1519	CG10149	CG10938	CG3416	CG11624	CG3431	CG3297	CG3329	CG4157	CG4097	CG7762	CG7619	CG12000	CG1100	CG11981	CG5266	CG3772	CG5378	CG10230	CG10370	CG5289	CG11888	CG18495	CG13779
Dephosphorylation of TIM	R-DME-538898	CG2647	CG3234	CG6593	CG2048	CG2096	CG9156	CG5650
Mitochondrial translation elongation	R-DME-5389840	CG32531	CG14817	CG3109	CG14048	CG7925	CG7038	CG32854	CG33002	CG31842	CG4647	CG15871	CG14413	CG8288	CG8470	CG4742	CG11488	CG17642	CG40049	CG2937	CG8849	CG3782	CG4567	CG13098	CG5108	CG6094	CG10603	CG10757	CG1577	CG12921	CG12373	CG4679	CG8338	CG12954	CG5497	CG9353	CG3633	CG4207	CG30481	CG5479	CG4882	CG4326	CG13880	CG13922	CG1320	CG2101	CG15016	CG8612	CG6404
Mitochondrial translation termination	R-DME-5419276	CG32531	CG14817	CG3109	CG14048	CG7925	CG7038	CG32854	CG33002	CG31842	CG4647	CG15871	CG14413	CG8288	CG8470	CG4742	CG11488	CG17642	CG40049	CG2937	CG8849	CG3782	CG13098	CG5108	CG6094	CG5705	CG10603	CG10757	CG1577	CG12921	CG12373	CG4679	CG8338	CG12954	CG5497	CG9353	CG3633	CG4207	CG30481	CG5479	CG4882	CG4326	CG13880	CG13922	CG1320	CG2101	CG15016	CG8612	CG4447
Aflatoxin activation and detoxification	R-DME-5423646	CG1492	CG4829	CG6461	CG42750	CG5282	CG6465	CG6154	CG1742	CG44837	CG17636
Organic cation transport	R-DME-549127	CG1689	CG42267	CG1849	CG8654	CG7442	CG7458	CG44098	CG6006	CG8925	CG6126	CG4465	CG4462	CG4459	CG7084	CG6356	CG34145
Organic cation/anion/zwitterion transport	R-DME-549132	CG33233	CG1689	CG42267	CG1849	CG8654	CG5592	CG10486	CG42269	CG7442	CG7458	CG44098	CG14855	CG14856	CG14857	CG6006	CG8925	CG6126	CG7333	CG7342	CG17751	CG17752	CG16727	CG6231	CG4465	CG4462	CG4459	CG7084	CG13610	CG6331	CG6356	CG34145
Metabolism of lipids	R-DME-556833	CG1049	CG5887	CG30008	CG30392	CG30503	CG8824	CG13969	CG46149	CG31683	CG42271	CG3573	CG4380	CG3656	CG3466	CG10755	CG10260	CG5014	CG4934	CG3009	CG5966	CG4586	CG18155	CG10932	CG1444	CG2212	CG2254	CG1583	CG12125	CG32191	CG32203	CG32442	CG12108	CG1787	CG31141	CG31414	CG31717	CG33178	CG32699	CG1986	CG2979	CG2985	CG1747	CG1492	CG1488	CG3812	CG42237	CG4303	CG11129
Phase 4 - resting membrane potential	R-DME-5576886	CG1615	CG10369	CG34396	CG9361	CG9637
Cardiac conduction	R-DME-5576891	CG30378	CG33670	CG1615	CG44422	CG9126	CG7178	CG6514	CG4379	CG6713	CG42403	CG4587	CG4894	CG42817	CG5996	CG10369	CG2981	CG12408	CG18345	CG9073	CG8472	CG34396	CG9406	CG9977	CG7930	CG9262	CG1063	CG9361	CG9637	CG8956	CG17272	CG5024	CG17770	CG5890	CG7875	CG42314	CG18069	CG17769	CG15855	CG3725
Phase 0 - rapid depolarisation	R-DME-5576892	CG33670	CG42403	CG4587	CG4894	CG42817
Phase 2 - plateau phase	R-DME-5576893	CG33670	CG42403	CG4587	CG4894	CG42817
Phase 1 - inactivation of fast Na+ channels	R-DME-5576894	CG44422	CG9262	CG5890
Transcriptional regulation by small RNAs	R-DME-5578749	CG18789	CG16892	CG4453	CG6540	CG11943	CG6743	CG4579	CG4738	CG7897	CG8722	CG2158	CG8274	CG8831	CG6671	CG6251	CG5733	CG9862	CG6819	CG7262	CG7671	CG7360	CG6958	CG10198	CG5857	CG11875	CG31992	CG1404	CG6773	CG7935	CG3820	CG18787
Ion homeostasis	R-DME-5578775	CG30378	CG9126	CG7178	CG6514	CG4379	CG6713	CG5996	CG2981	CG12408	CG18345	CG9073	CG8472	CG9406	CG9977	CG7930	CG1063	CG8956	CG17272	CG5024	CG17770	CG7875	CG42314	CG18069	CG17769	CG15855	CG3725
Dectin-1 mediated noncanonical NF-kB signaling	R-DME-5607761	CG30382	CG18341	CG3455	CG31742	CG16916	CG12096	CG1591	CG3422	CG32744	CG1489	CG2960	CG18174	CG4904	CG5271	CG17331	CG6667	CG42641	CG1341	CG1519	CG8979	CG10149	CG10938	CG9327	CG9868	CG3416	CG4569	CG11624	CG3329	CG4157	CG4097	CG7762	CG7619	CG12161	CG12000	CG1100	CG11981	CG11992	CG5266	CG9588	CG7717	CG17268	CG5378	CG10230	CG10370	CG5289	CG11888	CG4201	CG12323
CLEC7A (Dectin-1) induces NFAT activation	R-DME-5607763	CG30378	CG11172	CG9842	CG6514	CG2981	CG12408	CG9073	CG8472	CG9406	CG7930	CG17272	CG5024	CG17770	CG1455	CG17769	CG11217	CG15855	CG9819
CLEC7A (Dectin-1) signaling	R-DME-5607764	CG30378	CG30382	CG18341	CG3455	CG31742	CG16916	CG42349	CG12096	CG1591	CG11172	CG3422	CG4200	CG32744	CG9842	CG1489	CG2960	CG18174	CG6514	CG4904	CG5271	CG5848	CG17331	CG6794	CG6667	CG42641	CG2981	CG12408	CG1341	CG1519	CG9073	CG8979	CG8472	CG10149	CG10938	CG9327	CG9406	CG9868	CG3416	CG4569	CG11624	CG3329	CG4157	CG4097	CG7930	CG7762	CG7619	CG12161	CG12000
Organic anion transport	R-DME-561048	CG33233	CG5592	CG10486	CG42269	CG14855	CG14856	CG14857	CG7333	CG7342	CG17751	CG17752	CG16727	CG6231	CG13610	CG6331
Degradation of GLI1 by the proteasome	R-DME-5610780	CG30382	CG16982	CG16983	CG18341	CG3455	CG31742	CG16916	CG12096	CG1591	CG3422	CG32744	CG1489	CG4244	CG2960	CG18174	CG3779	CG4904	CG5271	CG17331	CG42641	CG1341	CG1877	CG1519	CG8979	CG10149	CG10938	CG9327	CG9868	CG3416	CG4569	CG11624	CG3329	CG4157	CG4097	CG7762	CG7619	CG12161	CG12000	CG1100	CG11981	CG5266	CG6054	CG9588	CG17268	CG5378	CG10230	CG10370	CG5289
GLI3 is processed to GLI3R by the proteasome	R-DME-5610785	CG30382	CG16982	CG16983	CG2621	CG18341	CG3455	CG31003	CG31742	CG16916	CG2577	CG2028	CG12096	CG1591	CG3422	CG32744	CG1489	CG2960	CG18174	CG4379	CG4904	CG5271	CG17331	CG7094	CG42641	CG1341	CG1877	CG1519	CG8979	CG10149	CG10938	CG9327	CG9868	CG3416	CG4569	CG11624	CG3329	CG4157	CG4097	CG7762	CG7619	CG12161	CG12000	CG12147	CG1100	CG11981	CG5266	CG6054	CG9588
Hedgehog 'off' state	R-DME-5610787	CG30382	CG16982	CG16983	CG2621	CG18341	CG3455	CG32305	CG31003	CG31742	CG16916	CG2577	CG15730	CG2028	CG12096	CG1591	CG9533	CG9210	CG3422	CG32744	CG1489	CG11561	CG11838	CG4244	CG8853	CG2960	CG18174	CG9595	CG13396	CG3779	CG4379	CG4904	CG5271	CG5983	CG17331	CG7094	CG15148	CG42641	CG12548	CG1506	CG1341	CG1877	CG2411	CG1519	CG15862	CG8979	CG10149	CG10938	CG11237
Cilium Assembly	R-DME-5617833	CG30441	CG6998	CG32673	CG32678	CG2885	CG9807	CG32670	CG11759	CG32671	CG17599	CG11561	CG13691	CG11838	CG5450	CG10838	CG15399	CG8843	CG8853	CG9595	CG3769	CG6504	CG5780	CG5142	CG15148	CG15161	CG9333	CG12548	CG30372	CG13232	CG8487	CG42701	CG10751	CG5341	CG7735	CG9277	CG11237	CG15666	CG17922	CG3401	CG2069	CG13809	CG10642	CG7398	CG14825	CG7161	CG7127	CG7293	CG5638
VxPx cargo-targeting to cilium	R-DME-5620916	CG32673	CG32678	CG2885	CG9807	CG32670	CG32671	CG15399	CG8843	CG6504	CG30372	CG8487	CG42701	CG5341	CG17922	CG7127	CG33991	CG3885	CG8287	CG2095	CG7034	CG5771	CG6159	CG31118	CG6095	CG11027
Cargo trafficking to the periciliary membrane	R-DME-5620920	CG32673	CG32678	CG2885	CG9807	CG32670	CG32671	CG11561	CG13691	CG15399	CG8843	CG6504	CG30372	CG13232	CG8487	CG42701	CG5341	CG7735	CG15666	CG17922	CG14825	CG7127	CG5638	CG33991	CG3885	CG13702	CG7285	CG8287	CG1126	CG2095	CG7034	CG5771	CG6159	CG31118	CG6095	CG11027	CG2872	CG42511
BBSome-mediated cargo-targeting to cilium	R-DME-5620922	CG11561	CG13691	CG13232	CG7735	CG15666	CG14825	CG5638	CG13702	CG7285	CG1126	CG2872	CG42511
Intraflagellar transport	R-DME-5620924	CG30441	CG6998	CG11759	CG17599	CG11838	CG5450	CG10838	CG8853	CG9595	CG3769	CG5780	CG5142	CG15148	CG15161	CG9333	CG12548	CG10751	CG9277	CG11237	CG3401	CG2069	CG13809	CG10642	CG7398	CG7161	CG7293	CG13074	CG1913	CG9359	CG9476	CG5359	CG3259	CG4525	CG7794	CG17461
Pyroptosis	R-DME-5620971	CG12223	CG17903	CG17950	CG7045	CG7046
Dectin-2 family	R-DME-5621480	CG43055	CG43797	CG12111	CG13686	CG15358	CG33533	CG33532	CG15818	CG9976	CG12908	CG43164	CG9134	CG7002	CG14866	CG31004	CG16834	CG1652	CG1656	CG3410	CG17799	CG2958	CG2826	CG42295	CG42468
C-type lectin receptors (CLRs)	R-DME-5621481	CG43055	CG43797	CG30378	CG30382	CG2845	CG18341	CG3455	CG12111	CG31742	CG16916	CG42349	CG12096	CG1591	CG11172	CG3422	CG4200	CG32744	CG9842	CG1489	CG13686	CG15358	CG33533	CG33532	CG2960	CG18174	CG6514	CG15818	CG4379	CG4904	CG5271	CG5848	CG17331	CG6794	CG6667	CG42641	CG9976	CG2981	CG12408	CG1341	CG1519	CG12908	CG9073	CG8979	CG8472	CG10149	CG10938	CG9327	CG9406
CD209 (DC-SIGN) signaling	R-DME-5621575	CG2845	CG4379	CG6794	CG6667	CG6297	CG11992	CG9375	CG12069	CG12066	CG15319	CG10295	CG7524
RHO GTPases activate PKNs	R-DME-5625740	CG13109	CG17124	CG4965	CG2049	CG17870	CG8416	CG1210	CG2248	CG7404	CG31196	CG1395	CG2096	CG32156
Activated PKN1 stimulates transcription of AR (androgen receptor) regulated genes KLK2 and KLK3	R-DME-5625886	CG13109	CG2049	CG7404
RHO GTPases Activate ROCKs	R-DME-5627117	CG8416	CG9774
RHO GTPases activate PAKs	R-DME-5627123	CG34435	CG3201	CG3595	CG1848	CG33098	CG14228	CG12530	CG17237	CG15792	CG2248	CG3937	CG5596	CG2184	CG10295	CG2096	CG32156
TP53 Regulates Metabolic Genes	R-DME-5628897	CG1081	CG34067	CG34069	CG34074	CG14812	CG4320	CG2151	CG32230	CG3004	CG12529	CG14235	CG8885	CG31648	CG11015	CG31884	CG4957	CG17903	CG5110	CG10302	CG10664	CG10396	CG8707	CG8251	CG8057	CG17870	CG42708	CG5189	CG7217	CG17280	CG11299	CG14977	CG4942	CG7590	CG7533	CG6888	CG14184	CG6975	CG7181	CG11401	CG18193	CG11968	CG14724	CG14865	CG4006	CG31196	CG17299	CG6147	CG3051
Ligand-receptor interactions	R-DME-5632681	CG32796	CG9211	CG2411	CG4637
Hedgehog 'on' state	R-DME-5632684	CG30382	CG16982	CG32796	CG18341	CG3455	CG31742	CG16916	CG2577	CG2028	CG12096	CG1591	CG3422	CG32744	CG1489	CG11561	CG4244	CG40129	CG2960	CG18174	CG9211	CG3779	CG4904	CG5271	CG42616	CG17331	CG7094	CG42641	CG1341	CG2411	CG1519	CG8979	CG10149	CG10938	CG4943	CG9327	CG9868	CG3416	CG4569	CG11624	CG3329	CG4157	CG4097	CG7762	CG7619	CG12161	CG12000	CG12147	CG1100
Regulation of TP53 Activity	R-DME-5633007	CG33336	CG2995	CG15224	CG1490	CG12244	CG3606	CG32744	CG6474	CG17051	CG9879	CG15398	CG3069	CG2960	CG7154	CG7562	CG4079	CG5387	CG5271	CG6620	CG15259	CG17161	CG10895	CG10756	CG9246	CG8057	CG17019	CG8203	CG18375	CG9874	CG4817	CG17090	CG1828	CG10308	CG11624	CG11347	CG7471	CG10673	CG17471	CG40478	CG6711	CG6707	CG32067	CG5940	CG5444	CG9594	CG32211	CG8103	CG17603
TP53 Regulates Transcription of Cell Death Genes	R-DME-5633008	CG30109	CG6860	CG8806	CG8432	CG10307	CG12007	CG9131	CG18627
PCNA-Dependent Long Patch Base Excision Repair	R-DME-5651801	CG15220	CG8142	CG3178	CG5313	CG6258	CG9273	CG8648	CG9193	CG11301	CG13399	CG5602	CG14999	CG10489	CG1119	CG9633	CG6768
Fructose metabolism	R-DME-5652084	CG9886	CG6084	CG7328	CG4649	CG6058
Fructose biosynthesis	R-DME-5652227	CG6084	CG4649
Vesicle-mediated transport	R-DME-5653656	CG32396	CG3171	CG30077	CG7700	CG46275	CG46276	CG46277	CG8176	CG9132	CG33497	CG4122	CG17828	CG16785	CG7359	CG14791	CG3573	CG4322	CG4313	CG8590	CG11427	CG3564	CG3024	CG6998	CG3309	CG4027	CG4557	CG4626	CG12156	CG1422	CG1515	CG32203	CG12737	CG32673	CG32678	CG32823	CG7039	CG9113	CG31528	CG33105	CG3002	CG32683	CG2885	CG34414	CG9807	CG32672	CG32670	CG1453	CG1938
Lactose synthesis	R-DME-5653890	CG30062	CG16756	CG7882	CG8714	CG8536	CG7798	CG16799	CG11159	CG9120	CG1179	CG9118	CG1180	CG9116	CG1165	CG8492	CG17976	CG17975
Phospholipase C-mediated cascade: FGFR1	R-DME-5654219	CG4200	CG32134	CG9701	CG7223	CG4608
Phospholipase C-mediated cascade; FGFR2	R-DME-5654221	CG4200	CG32134	CG4608
Phospholipase C-mediated cascade; FGFR3	R-DME-5654227	CG4200	CG32134	CG7223	CG4608
Phospholipase C-mediated cascade; FGFR4	R-DME-5654228	CG4200	CG32134	CG9701	CG7223	CG4608
Downstream signaling of activated FGFR1	R-DME-5654687	CG4200	CG2699	CG13398	CG7793	CG18095	CG6033	CG1044	CG32134	CG9701	CG9375	CG7223	CG4608	CG3715
SHC-mediated cascade:FGFR1	R-DME-5654688	CG7793	CG6033	CG32134	CG9701	CG9375	CG7223	CG4608	CG3715
PI-3K cascade:FGFR1	R-DME-5654689	CG2699	CG13398	CG6033	CG1044	CG32134	CG9701	CG7223	CG4608
FRS-mediated FGFR1 signaling	R-DME-5654693	CG13398	CG7793	CG6033	CG32134	CG9701	CG9375	CG7223	CG4608
PI-3K cascade:FGFR2	R-DME-5654695	CG2699	CG13398	CG6033	CG1044	CG32134	CG4608
Downstream signaling of activated FGFR2	R-DME-5654696	CG4200	CG2699	CG13398	CG7793	CG6033	CG1044	CG32134	CG9375	CG4608	CG3715
SHC-mediated cascade:FGFR2	R-DME-5654699	CG7793	CG6033	CG32134	CG9375	CG4608	CG3715
FRS-mediated FGFR2 signaling	R-DME-5654700	CG13398	CG7793	CG6033	CG32134	CG9375	CG4608
SHC-mediated cascade:FGFR3	R-DME-5654704	CG7793	CG6033	CG32134	CG9375	CG7223	CG4608	CG3715
FRS-mediated FGFR3 signaling	R-DME-5654706	CG13398	CG7793	CG6033	CG32134	CG9375	CG7223	CG4608
Downstream signaling of activated FGFR3	R-DME-5654708	CG4200	CG2699	CG13398	CG7793	CG6033	CG1044	CG32134	CG9375	CG7223	CG4608	CG3715
PI-3K cascade:FGFR3	R-DME-5654710	CG2699	CG13398	CG6033	CG1044	CG32134	CG7223	CG4608
FRS-mediated FGFR4 signaling	R-DME-5654712	CG13398	CG7793	CG6033	CG32134	CG9701	CG9375	CG7223	CG4608
Downstream signaling of activated FGFR4	R-DME-5654716	CG4200	CG2699	CG13398	CG7793	CG6033	CG1044	CG32134	CG9701	CG9375	CG7223	CG4608	CG3715
SHC-mediated cascade:FGFR4	R-DME-5654719	CG7793	CG6033	CG32134	CG9701	CG9375	CG7223	CG4608	CG3715
PI-3K cascade:FGFR4	R-DME-5654720	CG2699	CG13398	CG6033	CG1044	CG32134	CG9701	CG7223	CG4608
Negative regulation of FGFR1 signaling	R-DME-5654726	CG17291	CG2845	CG32744	CG12559	CG2960	CG13398	CG5271	CG6033	CG1921	CG11624	CG7037	CG32134	CG9701	CG7223	CG4608	CG6173	CG17342	CG7109	CG7524
Negative regulation of FGFR2 signaling	R-DME-5654727	CG17291	CG2845	CG32744	CG12559	CG2960	CG13398	CG5271	CG6033	CG1921	CG11624	CG7037	CG32134	CG4608	CG17342	CG7109	CG7524
Negative regulation of FGFR3 signaling	R-DME-5654732	CG17291	CG2845	CG32744	CG12559	CG2960	CG13398	CG5271	CG6033	CG1921	CG11624	CG7037	CG32134	CG7223	CG4608	CG17342	CG7109	CG7524
Negative regulation of FGFR4 signaling	R-DME-5654733	CG17291	CG2845	CG32744	CG12559	CG2960	CG13398	CG5271	CG6033	CG1921	CG11624	CG7037	CG32134	CG9701	CG7223	CG4608	CG17342	CG7109	CG7524
Signaling by FGFR1	R-DME-5654736	CG17291	CG2845	CG4200	CG32744	CG2699	CG12559	CG2960	CG13398	CG5271	CG7793	CG18095	CG6033	CG1044	CG1921	CG11624	CG7037	CG32134	CG9701	CG9375	CG7223	CG4608	CG6173	CG1915	CG3715	CG17342	CG7109	CG7524
Signaling by FGFR2	R-DME-5654738	CG43662	CG31155	CG17291	CG2845	CG1554	CG4200	CG32744	CG2699	CG12559	CG2960	CG13398	CG5271	CG7793	CG7885	CG6840	CG11979	CG6033	CG7879	CG1044	CG1921	CG11624	CG7037	CG32062	CG32134	CG11246	CG10281	CG9373	CG9375	CG6538	CG6946	CG3180	CG3284	CG12357	CG4608	CG5422	CG13628	CG34362	CG3715	CG8205	CG7035	CG17342	CG7109	CG1163	CG7524	CG34354	CG34186
Signaling by FGFR3	R-DME-5654741	CG17291	CG2845	CG4200	CG32744	CG2699	CG12559	CG2960	CG13398	CG5271	CG7793	CG6033	CG8182	CG1044	CG1921	CG11624	CG7037	CG32134	CG9375	CG7223	CG4608	CG3715	CG17342	CG7109	CG7524
Signaling by FGFR4	R-DME-5654743	CG17291	CG2845	CG4200	CG32744	CG2699	CG12559	CG2960	CG13398	CG5271	CG7793	CG6033	CG1044	CG1921	CG11624	CG7037	CG32134	CG9701	CG9375	CG7223	CG4608	CG3715	CG17342	CG7109	CG7524
Translesion synthesis by POLK	R-DME-5655862	CG15220	CG32744	CG8142	CG2960	CG5271	CG5313	CG6258	CG9273	CG9193	CG12189	CG11624	CG14999	CG1119	CG2948	CG9633	CG1925
Translesion synthesis by POLI	R-DME-5656121	CG15220	CG32744	CG8142	CG2960	CG5271	CG5313	CG6258	CG9273	CG9193	CG12189	CG11624	CG14999	CG1119	CG2948	CG7602	CG9633	CG1925
Termination of translesion DNA synthesis	R-DME-5656169	CG15220	CG8142	CG5313	CG6258	CG9273	CG9193	CG11301	CG13399	CG30421	CG14999	CG10489	CG1119	CG9633	CG6768
FGFRL1 modulation of FGFR1 signaling	R-DME-5658623	CG4608	CG1915
Formation of xylulose-5-phosphate	R-DME-5661270	CG9914	CG7322	CG12766	CG4649	CG3534
RHO GTPases Activate WASPs and WAVEs	R-DME-5663213	CG30173	CG4027	CG9901	CG9881	CG12559	CG5972	CG4636	CG8978	CG10954	CG5409	CG10067	CG2248	CG7558	CG32082	CG7478	CG5837	CG4931	CG5178	CG4560	CG4032	CG18290	CG31043
RHO GTPases Activate Formins	R-DME-5663220	CG14622	CG18361	CG12530	CG1768	CG8416	CG3411	CG43772	CG32296	CG13293	CG32138	CG7524
RHO GTPases Activate Rhotekin and Rhophilins	R-DME-5666185	CG8497	CG8416
TNFR2 non-canonical NF-kB pathway	R-DME-5668541	CG30382	CG18341	CG3455	CG31742	CG16916	CG12096	CG1591	CG3422	CG32744	CG1489	CG2960	CG18174	CG4904	CG5271	CG17331	CG6667	CG42641	CG1341	CG1519	CG8979	CG10149	CG10938	CG9327	CG9868	CG3416	CG4569	CG11624	CG3329	CG4157	CG4097	CG7762	CG7619	CG12161	CG12000	CG1100	CG11981	CG11992	CG5266	CG9588	CG7717	CG17268	CG5378	CG10230	CG10370	CG5289	CG11888	CG4201	CG12323
RHO GTPases Activate NADPH Oxidases	R-DME-5668599	CG5373	CG9746
RAF activation	R-DME-5673000	CG30378	CG17291	CG2845	CG15793	CG1594	CG32568	CG6514	CG2981	CG12408	CG17870	CG9073	CG8472	CG9406	CG7930	CG2899	CG9375	CG7913	CG17272	CG5024	CG17770	CG18069	CG2272	CG17769	CG7109	CG15855	CG7524	CG10691
RAF/MAP kinase cascade	R-DME-5673001	CG30281	CG30378	CG33338	CG17291	CG7369	CG3299	CG2845	CG32791	CG4027	CG15793	CG31814	CG31832	CG1791	CG1889	CG32683	CG1594	CG42349	CG32744	CG32568	CG9623	CG5870	CG6788	CG7103	CG11940	CG42343	CG2699	CG3324	CG33543	CG34393	CG12559	CG2960	CG15630	CG2976	CG6514	CG14010	CG9491	CG9500	CG8222	CG13398	CG9296	CG31708	CG4839	CG5271	CG7393	CG7793	CG4935	CG5110	CG5711
MAP2K and MAPK activation	R-DME-5674135	CG30281	CG3299	CG2845	CG4027	CG15793	CG31832	CG1791	CG1889	CG32683	CG9623	CG6788	CG11940	CG12559	CG9500	CG4935	CG5110	CG5711	CG8642	CG17870	CG5409	CG6556	CG5189	CG10067	CG1956	CG10359	CG6831	CG5962	CG7002	CG7478	CG2899	CG10298	CG9375	CG42317	CG5178	CG18290	CG7524	CG1487
Negative feedback regulation of MAPK pathway	R-DME-5674499	CG2845	CG15793	CG12559
Negative regulation of MAPK pathway	R-DME-5675221	CG33338	CG17291	CG2845	CG15793	CG32568	CG12559	CG7393	CG17870	CG9856	CG1228	CG14080	CG2899	CG10298	CG7850	CG9375	CG7530	CG7913	CG5475	CG7109	CG8402
Regulation of necroptotic cell death	R-DME-5675482	CG2845	CG32744	CG2960	CG5271	CG8293	CG12019	CG1242	CG11624	CG12284
NIK-->noncanonical NF-kB signaling	R-DME-5676590	CG30382	CG18341	CG3455	CG31742	CG16916	CG12096	CG1591	CG3422	CG32744	CG1489	CG2960	CG18174	CG4904	CG5271	CG17331	CG6667	CG42641	CG1341	CG1519	CG8979	CG10149	CG10938	CG9327	CG9868	CG3416	CG4569	CG11624	CG3329	CG4157	CG4097	CG7762	CG7619	CG12161	CG12000	CG1100	CG11981	CG11992	CG5266	CG9588	CG7717	CG17268	CG5378	CG10230	CG10370	CG5289	CG11888	CG4201	CG12323
Protein repair	R-DME-5676934	CG31884	CG2152	CG6584
MAPK family signaling cascades	R-DME-5683057	CG30281	CG30378	CG30382	CG33338	CG17291	CG7369	CG3299	CG2845	CG32791	CG18341	CG4027	CG3455	CG15793	CG31742	CG31814	CG31832	CG1791	CG1889	CG32683	CG16916	CG1594	CG42349	CG12096	CG1591	CG9096	CG3422	CG32744	CG32568	CG9623	CG5870	CG6788	CG7103	CG12530	CG11940	CG1489	CG42343	CG2699	CG3324	CG33543	CG34393	CG12559	CG2960	CG15630	CG2976	CG18174	CG6514	CG14010	CG9491
Surfactant metabolism	R-DME-5683826	CG13374	CG31926	CG31928	CG33128	CG1718	CG31661	CG13095	CG6508	CG17134	CG10104	CG6522	CG5992	CG11459	CG10278	CG5860	CG5863	CG9753	CG12070	CG3978	CG1548
MAPK1/MAPK3 signaling	R-DME-5684996	CG30281	CG30378	CG33338	CG17291	CG7369	CG3299	CG2845	CG32791	CG4027	CG15793	CG31814	CG31832	CG1791	CG1889	CG32683	CG1594	CG42349	CG32744	CG32568	CG9623	CG5870	CG6788	CG7103	CG11940	CG42343	CG2699	CG3324	CG33543	CG34393	CG12559	CG2960	CG15630	CG2976	CG6514	CG14010	CG9491	CG9500	CG8222	CG13398	CG9296	CG31708	CG4839	CG5363	CG5271	CG7393	CG7793	CG4935	CG5110
HDR through MMEJ (alt-NHEJ)	R-DME-5685939	CG4208	CG40411	CG16928	CG8648	CG6339	CG17227	CG6019	CG6754
HDR through Homologous Recombination (HRR)	R-DME-5685942	CG3026	CG17161	CG12936	CG8601	CG18271	CG7948
Regulation of TLR by endogenous ligand	R-DME-5686938	CG12223	CG17950	CG7045	CG7046
MAPK6/MAPK4 signaling	R-DME-5687128	CG30382	CG18341	CG3455	CG31742	CG16916	CG12096	CG1591	CG9096	CG3422	CG32744	CG12530	CG1489	CG12559	CG2960	CG18174	CG7134	CG13387	CG13109	CG4904	CG5363	CG5271	CG17331	CG42641	CG1341	CG1519	CG8979	CG10149	CG10938	CG9327	CG9868	CG3416	CG4569	CG2248	CG11624	CG3329	CG4157	CG4097	CG7762	CG7619	CG12161	CG12000	CG1100	CG11981	CG5266	CG9588	CG3143	CG17268	CG5378
Deubiquitination	R-DME-5688426	CG30382	CG33336	CG2681	CG18341	CG4027	CG3781	CG3455	CG12690	CG10961	CG31421	CG31742	CG16916	CG1490	CG12096	CG1591	CG3422	CG32202	CG32744	CG17949	CG6474	CG7846	CG7098	CG14220	CG1503	CG1489	CG14619	CG4265	CG2903	CG3069	CG2960	CG15437	CG18174	CG4904	CG5603	CG4968	CG5384	CG5034	CG5271	CG6521	CG4965	CG17331	CG10679	CG42641	CG10392	CG10395	CG1341	CG1519	CG2331
UCH proteinases	R-DME-5689603	CG30382	CG18341	CG4027	CG3455	CG12690	CG31742	CG16916	CG12096	CG1591	CG3422	CG32202	CG32744	CG7846	CG1503	CG1489	CG4265	CG2960	CG18174	CG4904	CG5271	CG17331	CG10679	CG42641	CG10392	CG10395	CG1341	CG1519	CG18004	CG8979	CG13349	CG8787	CG10149	CG8445	CG5409	CG10938	CG6546	CG10067	CG9327	CG9868	CG3416	CG4569	CG11624	CG1135	CG3431	CG11799	CG3329	CG4157	CG4097
Josephin domain DUBs	R-DME-5689877	CG3781	CG32744	CG2960	CG5271	CG11624	CG10523
Ub-specific processing proteases	R-DME-5689880	CG30382	CG33336	CG2681	CG18341	CG3455	CG10961	CG31421	CG31742	CG16916	CG1490	CG12096	CG1591	CG3422	CG32744	CG17949	CG6474	CG7098	CG14220	CG1489	CG14619	CG2903	CG3069	CG2960	CG18174	CG4904	CG5603	CG4968	CG5384	CG5034	CG5271	CG6521	CG4965	CG17331	CG42641	CG1341	CG1519	CG9062	CG8979	CG8830	CG13349	CG10149	CG10938	CG9327	CG9868	CG33872	CG33878	CG33896	CG33906
Ovarian tumor domain proteases	R-DME-5689896	CG33336	CG10961	CG31421	CG32744	CG2960	CG15437	CG4968	CG5271	CG2331	CG8416	CG2679	CG11624	CG4603	CG7404	CG9448	CG7425	CG6193	CG1451
Metalloprotease DUBs	R-DME-5689901	CG32744	CG2960	CG18174	CG5271	CG6521	CG11624	CG2224
DNA Double-Strand Break Repair	R-DME-5693532	CG3026	CG6121	CG4208	CG2890	CG15220	CG40411	CG4799	CG16928	CG17161	CG10895	CG9273	CG12936	CG8648	CG6339	CG8601	CG18271	CG9633	CG17227	CG6019	CG7948	CG6754	CG32505
Resolution of D-Loop Structures	R-DME-5693537	CG3026	CG12936	CG8601	CG18271
Homology Directed Repair	R-DME-5693538	CG3026	CG4208	CG2890	CG15220	CG40411	CG16928	CG17161	CG9273	CG12936	CG8648	CG6339	CG8601	CG18271	CG9633	CG17227	CG6019	CG7948	CG6754	CG32505
Sensing of DNA Double Strand Breaks	R-DME-5693548	CG6121	CG4799	CG16928	CG6339	CG6754
Recruitment and ATM-mediated phosphorylation of repair and signaling proteins at DNA double strand breaks	R-DME-5693565	CG6121	CG16928	CG10895	CG6339	CG6754
HDR through Homologous Recombination (HRR) or Single Strand Annealing (SSA)	R-DME-5693567	CG3026	CG2890	CG15220	CG17161	CG9273	CG12936	CG8601	CG18271	CG9633	CG7948	CG32505
Resolution of D-loop Structures through Holliday Junction Intermediates	R-DME-5693568	CG3026	CG12936	CG8601	CG18271
Homologous DNA Pairing and Strand Exchange	R-DME-5693579	CG17161	CG7948
DNA Double Strand Break Response	R-DME-5693606	CG6121	CG4799	CG16928	CG10895	CG6339	CG6754
Processing of DNA double-strand break ends	R-DME-5693607	CG2890	CG15220	CG9273	CG9633	CG32505
Presynaptic phase of homologous DNA pairing and strand exchange	R-DME-5693616	CG17161	CG7948
Cargo concentration in the ER	R-DME-5694530	CG32203	CG9175	CG11098	CG6717	CG31902	CG7219	CG4804	CG5855	CG43366	CG9454	CG9455	CG9460	CG1859	CG7722	CG6337	CG10956	CG10633	CG8442	CG14585	CG42642	CG14076	CG3801	CG6680	CG6663	CG6289	CG10101	CG12807	CG6687	CG5510	CG1342	CG43743	CG6822	CG1865	CG12172	CG11331	CG1857	CG10913	CG18525	CG9453	CG9334	CG8137	CG9456
DNA Damage Recognition in GG-NER	R-DME-5696394	CG16982	CG4027	CG31802	CG32202	CG32744	CG7846	CG40411	CG17493	CG2960	CG9556	CG5271	CG10395	CG8725	CG8711	CG2038	CG18004	CG8153	CG5409	CG6546	CG10067	CG11624	CG1135	CG3889	CG18332	CG7478	CG11970	CG7769	CG7832	CG5178	CG14884	CG7940	CG31212	CG6932	CG10694	CG1836	CG17743	CG18290	CG42522	CG12659	CG4003
Formation of Incision Complex in GG-NER	R-DME-5696395	CG16982	CG6358	CG3697	CG3319	CG31802	CG15220	CG32744	CG3018	CG5041	CG40411	CG17493	CG2960	CG4494	CG5271	CG9273	CG8711	CG8068	CG7614	CG8151	CG10215	CG8153	CG9433	CG11624	CG8019	CG7764	CG7405	CG11115	CG9633	CG7769	CG10694	CG1836	CG42373
Gap-filling DNA repair synthesis and ligation in GG-NER	R-DME-5696397	CG15220	CG8142	CG5313	CG6258	CG9273	CG14999	CG1119	CG9633
Nucleotide Excision Repair	R-DME-5696398	CG43662	CG31155	CG16982	CG6358	CG3697	CG3319	CG4208	CG4027	CG31802	CG1554	CG15220	CG1490	CG32202	CG32744	CG8142	CG7846	CG3018	CG5041	CG40411	CG17493	CG2960	CG4494	CG9556	CG5271	CG5313	CG6258	CG7885	CG3710	CG6840	CG9273	CG10395	CG8725	CG8711	CG2038	CG8068	CG7614	CG18004	CG11979	CG6197	CG8151	CG10215	CG8153	CG5409	CG6546	CG4886	CG5519	CG9193	CG10067
Global Genome Nucleotide Excision Repair (GG-NER)	R-DME-5696399	CG16982	CG6358	CG3697	CG3319	CG4027	CG31802	CG15220	CG32202	CG32744	CG8142	CG7846	CG3018	CG5041	CG40411	CG17493	CG2960	CG4494	CG9556	CG5271	CG5313	CG6258	CG9273	CG10395	CG8725	CG8711	CG2038	CG8068	CG7614	CG18004	CG8151	CG10215	CG8153	CG5409	CG6546	CG9193	CG10067	CG9433	CG11301	CG13399	CG11624	CG1135	CG14999	CG10489	CG8019	CG7764	CG3889	CG18332	CG7405
Dual Incision in GG-NER	R-DME-5696400	CG16982	CG6358	CG3697	CG15220	CG32744	CG8142	CG5041	CG40411	CG2960	CG5271	CG5313	CG6258	CG9273	CG8711	CG8151	CG10215	CG9193	CG9433	CG11301	CG13399	CG11624	CG14999	CG10489	CG8019	CG7764	CG11115	CG1119	CG9633	CG7769	CG6768	CG42373
Post-translational protein modification	R-DME-597592	CG32578	CG32396	CG43055	CG43797	CG44239	CG45068	CG30036	CG30037	CG30281	CG30378	CG30382	CG30463	CG7700	CG46275	CG46276	CG46277	CG33336	CG33458	CG33459	CG33497	CG3038	CG7727	CG16982	CG16983	CG7359	CG14789	CG14791	CG14815	CG18412	CG2924	CG2675	CG2681	CG3564	CG6998	CG4096	CG15771	CG18341	CG4027	CG14446	CG3781	CG3455	CG4542	CG12690	CG12156	CG1422	CG1515	CG10778	CG2257
Respiratory electron transport	R-DME-611105	CG43346	CG34063	CG34067	CG34069	CG34074	CG34076	CG34083	CG34085	CG34089	CG34090	CG34092	CG3621	CG3446	CG3192	CG18624	CG2286	CG32230	CG15738	CG5548	CG9172	CG3560	CG5703	CG12203	CG14235	CG3214	CG12400	CG40002	CG8885	CG8680	CG31648	CG9140	CG11015	CG13392	CG4957	CG9306	CG17903	CG10302	CG10664	CG3262	CG10396	CG9410	CG12140	CG7712	CG8996	CG4627	CG8067	CG12859	CG9350
Inflammasomes	R-DME-622312	CG31884	CG7047	CG1105	CG10086	CG2641	CG3014	CG18268	CG14696	CG4674	CG18744	CG18745	CG18746	CG18747	CG18748
Presynaptic nicotinic acetylcholine receptors	R-DME-622323	CG2302	CG11822	CG11348	CG12414	CG5610	CG6844	CG6798	CG6698
Postsynaptic nicotinic acetylcholine receptors	R-DME-622327	CG2302	CG11822	CG11348	CG12414	CG5610	CG6844	CG6798	CG6698
Highly sodium permeable postsynaptic acetylcholine nicotinic receptors	R-DME-629587	CG2302	CG11822	CG11348	CG12414	CG5610	CG6844	CG6798	CG6698
Highly calcium permeable postsynaptic nicotinic acetylcholine receptors	R-DME-629594	CG2302	CG11822	CG11348	CG12414	CG5610	CG6844	CG6798	CG6698
RNA Polymerase II Pre-transcription Events	R-DME-674695	CG43662	CG31155	CG3319	CG32721	CG1554	CG3606	CG9915	CG9984	CG6474	CG5041	CG9879	CG15398	CG3069	CG8817	CG7562	CG4079	CG5193	CG7885	CG3710	CG15259	CG6840	CG10756	CG11166	CG7614	CG11979	CG12372	CG8151	CG9291	CG9433	CG9874	CG10955	CG5179	CG4817	CG12252	CG2469	CG1828	CG1276	CG5994	CG6711	CG8019	CG10415	CG7764	CG5444	CG6292	CG32211	CG32217	CG11246	CG7405
Formation of TC-NER Pre-Incision Complex	R-DME-6781823	CG43662	CG31155	CG16982	CG6358	CG3319	CG1554	CG1490	CG32744	CG5041	CG2960	CG9556	CG5271	CG7885	CG3710	CG6840	CG8725	CG8711	CG2038	CG7614	CG11979	CG6197	CG8151	CG4886	CG5519	CG9433	CG11624	CG8336	CG8019	CG7764	CG3889	CG18332	CG11246	CG7405	CG11115	CG9667	CG31368	CG7769	CG3180	CG3284	CG14884	CG6932	CG13628	CG11839	CG15319	CG1163	CG42522	CG34186	CG42373
Transcription-Coupled Nucleotide Excision Repair (TC-NER)	R-DME-6781827	CG43662	CG31155	CG16982	CG6358	CG3697	CG3319	CG4208	CG1554	CG15220	CG1490	CG32744	CG8142	CG5041	CG2960	CG9556	CG5271	CG5313	CG6258	CG7885	CG3710	CG6840	CG9273	CG8725	CG8711	CG2038	CG7614	CG11979	CG6197	CG8151	CG10215	CG4886	CG5519	CG9193	CG9433	CG11301	CG13399	CG5602	CG11624	CG14999	CG10489	CG8336	CG8019	CG7764	CG3889	CG18332	CG11246	CG7405	CG11115
Dual incision in TC-NER	R-DME-6782135	CG43662	CG31155	CG16982	CG6358	CG3697	CG3319	CG1554	CG15220	CG1490	CG32744	CG8142	CG5041	CG2960	CG5271	CG5313	CG6258	CG7885	CG3710	CG6840	CG9273	CG8711	CG7614	CG11979	CG6197	CG8151	CG10215	CG4886	CG5519	CG9193	CG9433	CG11301	CG13399	CG11624	CG14999	CG10489	CG8336	CG8019	CG7764	CG11246	CG7405	CG11115	CG1119	CG9667	CG9633	CG31368	CG7769	CG3180	CG3284
Gap-filling DNA repair synthesis and ligation in TC-NER	R-DME-6782210	CG43662	CG31155	CG16982	CG3319	CG4208	CG1554	CG15220	CG1490	CG32744	CG8142	CG5041	CG2960	CG5271	CG5313	CG6258	CG7885	CG3710	CG6840	CG9273	CG8711	CG7614	CG11979	CG6197	CG8151	CG4886	CG5519	CG9433	CG5602	CG11624	CG14999	CG8336	CG8019	CG7764	CG11246	CG7405	CG11115	CG1119	CG9667	CG9633	CG31368	CG17227	CG7769	CG3180	CG3284	CG13628	CG11839	CG15319	CG1163
Fanconi Anemia Pathway	R-DME-6783310	CG17269	CG13745
Interleukin-6 family signaling	R-DME-6783589	CG4257
Interleukin-10 signaling	R-DME-6783783	CG4257
Glycine degradation	R-DME-6783984	CG6415	CG7430	CG7758	CG3999
ERBB2 Regulates Cell Motility	R-DME-6785631	CG1768	CG8416	CG10079	CG8031	CG5912
Interleukin-4 and Interleukin-13 signaling	R-DME-6785807	CG1594	CG4257	CG5520
GDP-fucose biosynthesis	R-DME-6787639	CG8890	CG3495	CG9620
Major pathway of rRNA processing in the nucleolus and cytosol	R-DME-6791226	CG33217	CG14805	CG3228	CG3071	CG2875	CG3527	CG4202	CG10944	CG1575	CG2260	CG32110	CG1789	CG7246	CG2998	CG31938	CG11130	CG8928	CG8939	CG32075	CG9606	CG8922	CG12359	CG4258	CG33505	CG9107	CG10805	CG10354	CG10206	CG13389	CG13097	CG4364	CG5920	CG6724	CG6249	CG15481	CG12050	CG9253	CG9250	CG30349	CG12759	CG1671	CG12325	CG8857	CG8415	CG10128	CG8395	CG8414	CG7989
TP53 Regulates Transcription of Cell Cycle Genes	R-DME-6791312	CG5363	CG3938	CG11086	CG1772	CG17870	CG9193	CG3510	CG10308	CG5940	CG3068	CG10498
Neurexins and neuroligins	R-DME-6794361	CG1725	CG13772	CG3903	CG11949	CG10339	CG10083	CG34127	CG31146	CG9764	CG6703	CG8390	CG30483	CG14447
Protein-protein interactions at synapses	R-DME-6794362	CG11199	CG33513	CG1725	CG32593	CG12199	CG33113	CG13772	CG3903	CG10443	CG8200	CG11949	CG3413	CG10339	CG10633	CG8442	CG10083	CG10743	CG14585	CG42642	CG14076	CG2902	CG10101	CG34127	CG31146	CG9764	CG6703	CG1744	CG43743	CG8390	CG30483	CG14447
TP53 Regulates Transcription of DNA Repair Genes	R-DME-6796648	CG43662	CG31155	CG3319	CG32721	CG1554	CG9984	CG5041	CG7885	CG3710	CG6840	CG7614	CG11979	CG12372	CG8151	CG9291	CG9433	CG5179	CG4817	CG12252	CG1828	CG5994	CG8019	CG7764	CG6292	CG32217	CG7597	CG11246	CG7405	CG11115	CG10281	CG6538	CG3180	CG3284	CG4204	CG5874	CG6755	CG13628	CG1163	CG15218	CG7626	CG34186	CG42373
Choline catabolism	R-DME-6798163	CG6385	CG1311	CG9629
Neutrophil degranulation	R-DME-6798695	CG42780	CG12223	CG33102	CG5247	CG43055	CG43797	CG30016	CG30062	CG30281	CG30329	CG30378	CG30486	CG8824	CG46149	CG14791	CG11579	CG3299	CG32796	CG3556	CG11444	CG6998	CG6903	CG16756	CG12730	CG14442	CG32039	CG32155	CG32203	CG12111	CG1787	CG32679	CG7033	CG9022	CG12106	CG31296	CG31832	CG32699	CG1780	CG1791	CG1889	CG43388	CG15211	CG1938	CG1572	CG11709	CG1817	CG1837	CG15224
Complex I biogenesis	R-DME-6799198	CG43346	CG34063	CG34076	CG34083	CG34085	CG34089	CG34092	CG3621	CG3446	CG3192	CG18624	CG2286	CG15738	CG5548	CG9172	CG5703	CG12203	CG3214	CG12400	CG40002	CG8680	CG9140	CG13392	CG9306	CG3262	CG7712	CG4627	CG8067	CG12859	CG9350	CG15653	CG10320	CG5569	CG3683	CG9160	CG12079	CG6463	CG6020	CG10610	CG11722	CG17726	CG9852	CG6008	CG6343	CG7598	CG1970	CG3944	CG8844
Metal sequestration by antimicrobial proteins	R-DME-6799990	CG6186	CG3666
Antimicrobial peptides	R-DME-6803157	CG30062	CG16756	CG11709	CG6186	CG2839	CG17797	CG14746	CG8577	CG14745	CG7798	CG3666	CG16799	CG11159	CG9380	CG9120	CG1179	CG9118	CG1180	CG9116	CG1165	CG8492	CG3671	CG5639	CG14507	CG17011
TP53 Regulates Transcription of Genes Involved in Cytochrome C Release	R-DME-6803204	CG30109	CG8806	CG9131
TP53 regulates transcription of several additional cell death genes whose specific roles in p53-dependent apoptosis remain uncertain	R-DME-6803205	CG8432	CG12007	CG18627
TP53 Regulates Transcription of Caspase Activators and Caspases	R-DME-6803207	CG6860	CG10307
FGFR2 alternative splicing	R-DME-6803529	CG43662	CG31155	CG1554	CG7885	CG6840	CG11979	CG7879	CG32062	CG11246	CG10281	CG9373	CG6538	CG6946	CG3180	CG3284	CG12357	CG5422	CG13628	CG34362	CG8205	CG7035	CG1163	CG34354	CG34186
Ion influx/efflux at host-pathogen interface	R-DME-6803544	CG3671
TP53 Regulates Transcription of Genes Involved in G2 Cell Cycle Arrest	R-DME-6804114	CG5363	CG11086	CG17870	CG9193	CG3510	CG3068
TP53 Regulates Transcription of Genes Involved in G1 Cell Cycle Arrest	R-DME-6804116	CG3938	CG1772	CG10308	CG5940	CG10498
Regulation of TP53 Expression	R-DME-6804754	CG33336
Regulation of TP53 Activity through Phosphorylation	R-DME-6804756	CG33336	CG15224	CG3606	CG6474	CG17051	CG9879	CG15398	CG3069	CG7562	CG4079	CG5387	CG6620	CG15259	CG17161	CG10895	CG10756	CG9246	CG8057	CG8203	CG9874	CG4817	CG17090	CG1828	CG10308	CG11347	CG10673	CG40478	CG6711	CG5940	CG5444	CG32211	CG17603	CG2670	CG17358	CG14718	CG3068	CG10498	CG17299	CG4448	CG2009	CG3051	CG6577	CG7704	CG17520
Regulation of TP53 Degradation	R-DME-6804757	CG33336	CG1490	CG32744	CG2960	CG5271	CG17019	CG11624
Regulation of TP53 Activity through Acetylation	R-DME-6804758	CG33336	CG12244	CG17051	CG7154	CG7471	CG17471	CG6707	CG32067	CG9594	CG8103	CG4236	CG7379	CG15319
Regulation of TP53 Activity through Association with Co-factors	R-DME-6804759	CG33336	CG18375	CG10042	CG4006	CG9151
Regulation of TP53 Activity through Methylation	R-DME-6804760	CG33336	CG2995	CG3307	CG5954	CG13761
Keratinization	R-DME-6805567	CG31091	CG2772	CG6113	CG18301	CG18302	CG7329	CG31872	CG18284	CG17097	CG31871	CG3635	CG18076	CG8093	CG11206	CG11406	CG5932	CG11598	CG11600	CG11608	CG6753	CG8823	CG31089	CG7279	CG17116	CG18530
Regulation of TP53 Expression and Degradation	R-DME-6806003	CG33336	CG1490	CG32744	CG2960	CG5271	CG17019	CG11624
Metabolism of vitamin K	R-DME-6806664	CG33544	CG5876
Metabolism of fat-soluble vitamins	R-DME-6806667	CG30339	CG3191	CG3091	CG3823	CG31636	CG31826	CG33544	CG33514	CG5958	CG5973	CG5876	CG10237	CG10026	CG1902	CG12926	CG6783	CG33966	CG33965	CG6084	CG6083	CG7365	CG2663	CG9347	CG13848	CG10301	CG10300	CG11550
PTEN Regulation	R-DME-6807070	CG1081	CG30382	CG14812	CG18412	CG18341	CG4320	CG3455	CG31742	CG3004	CG16916	CG15224	CG1490	CG12096	CG1591	CG3422	CG32744	CG1489	CG4244	CG40196	CG2960	CG18174	CG4904	CG5271	CG5203	CG31868	CG4881	CG6464	CG5202	CG17331	CG5110	CG31753	CG42641	CG44128	CG1341	CG8707	CG1519	CG8979	CG3886	CG3905	CG10149	CG8293	CG10938	CG5189	CG9327	CG9868	CG3416	CG4569	CG12082
RNA polymerase II transcribes snRNA genes	R-DME-6807505	CG43662	CG31155	CG6222	CG3319	CG3125	CG12113	CG12653	CG1343	CG1554	CG8962	CG8211	CG6474	CG7128	CG14216	CG4427	CG4785	CG9879	CG15398	CG17665	CG5181	CG7562	CG4079	CG5193	CG34395	CG12287	CG7885	CG6840	CG15160	CG10756	CG7843	CG8069	CG11979	CG12372	CG10228	CG5859	CG9874	CG5179	CG3065	CG3173	CG9018	CG1120	CG1276	CG18176	CG10415	CG5222	CG6292	CG32211	CG32217
COPI-mediated anterograde transport	R-DME-6807878	CG32396	CG7700	CG46275	CG46276	CG46277	CG33497	CG3564	CG6998	CG1422	CG1515	CG32823	CG33105	CG1938	CG1967	CG9095	CG5870	CG6223	CG12235	CG5450	CG17158	CG3248	CG9536	CG9543	CG5183	CG7456	CG6488	CG10846	CG4214	CG6549	CG17347	CG10186	CG12042	CG1968	CG8487	CG9277	CG10540	CG11061	CG3988	CG3401	CG12015	CG7961	CG1977	CG12008	CG7507	CG4780	CG8308	CG4237	CG9206
Formation of the cornified envelope	R-DME-6809371	CG31091	CG2772	CG6113	CG18301	CG18302	CG7329	CG31872	CG18284	CG17097	CG31871	CG3635	CG18076	CG8093	CG11206	CG11406	CG5932	CG11598	CG11600	CG11608	CG6753	CG8823	CG31089	CG7279	CG17116	CG18530
COPI-dependent Golgi-to-ER retrograde traffic	R-DME-6811434	CG32396	CG7359	CG8590	CG3564	CG33105	CG1453	CG11759	CG1967	CG6223	CG9543	CG14535	CG5300	CG5183	CG8487	CG13345	CG7765	CG8566	CG9277	CG3219	CG12192	CG3988	CG3401	CG12015	CG9191	CG7961	CG1258	CG10642	CG8605	CG14181	CG10923	CG8308	CG7293	CG4237	CG5433	CG3948	CG6625	CG6838	CG8385	CG2023	CG1913	CG2512	CG9359	CG33104	CG9476	CG33101	CG9913	CG6202	CG7794
COPI-independent Golgi-to-ER retrograde traffic	R-DME-6811436	CG32396	CG46275	CG46276	CG46277	CG33497	CG6998	CG32823	CG1938	CG31651	CG12235	CG5450	CG31935	CG17158	CG3254	CG7061	CG6601	CG10846	CG6605	CG17347	CG12042	CG8440	CG9277	CG10540	CG3401	CG7507	CG8308	CG6718	CG9206	CG4753	CG4729	CG1913	CG2512	CG9359	CG9476	CG6174	CG7794	CG4869	CG9580	CG8269	CG18000	CG3129	CG9893
Intra-Golgi traffic	R-DME-6811438	CG7700	CG12156	CG1515	CG8105	CG1467	CG3248	CG9100	CG7456	CG6488	CG6601	CG4214	CG6549	CG16771	CG11628	CG1968	CG1809	CG3292	CG3290	CG3264	CG11173	CG3988	CG3279	CG7980	CG4780	CG10592	CG5150	CG6625	CG5656	CG7736	CG8385	CG8147	CG8228	CG5361	CG4848	CG33101	CG6177	CG10827	CG31040	CG1462	CG1618
Retrograde transport at the Trans-Golgi-Network	R-DME-6811440	CG4557	CG7039	CG1467	CG12210	CG4840	CG8085	CG3493	CG3988	CG3279	CG17248	CG7062	CG6025	CG6625	CG7736	CG11753	CG10703	CG17184	CG3532	CG33101	CG5934	CG1618
Intra-Golgi and retrograde Golgi-to-ER traffic	R-DME-6811442	CG32396	CG7700	CG46275	CG46276	CG46277	CG33497	CG7359	CG8590	CG3564	CG6998	CG4557	CG12156	CG1515	CG32823	CG7039	CG33105	CG1453	CG1938	CG11759	CG1967	CG8105	CG31651	CG6223	CG12235	CG1467	CG5450	CG31935	CG17158	CG3254	CG3248	CG9543	CG9100	CG14535	CG5300	CG5183	CG7456	CG6488	CG7061	CG6601	CG10846	CG4214	CG6605	CG6549	CG17347	CG16771	CG11628	CG12042	CG1968
PI5P Regulates TP53 Acetylation	R-DME-6811555	CG33336	CG12244	CG17051	CG17471	CG6707	CG7379	CG15319
PI5P, PP2A and IER3 Regulate PI3K/AKT Signaling	R-DME-6811558	CG17291	CG32568	CG7103	CG7893	CG2699	CG7392	CG8222	CG13398	CG10702	CG6033	CG9985	CG10079	CG3682	CG1044	CG17471	CG7404	CG32134	CG9701	CG31317	CG4006	CG7223	CG7913	CG4608	CG4141	CG5912	CG7109	CG7524	CG5686
Cooperation of PDCL (PhLP1) and TRiC/CCT in G-protein beta folding	R-DME-6814122	CG30054	CG10763	CG7033	CG15224	CG8231	CG10545	CG9108	CG42450	CG5525	CG8261	CG8258	CG8439	CG17759	CG17760	CG7650	CG8770	CG8351	CG8977	CG5374	CG3694	CG17520
Glycerophospholipid catabolism	R-DME-6814848	CG2212	CG14883
Assembly of the ORC complex at the origin of replication	R-DME-68616	CG7833	CG10667	CG1584	CG4088	CG2917	CG3041
CDC6 association with the ORC:origin complex	R-DME-68689	CG7833	CG10667	CG1584	CG4088	CG2917	CG5971	CG3041	CG6376	CG31293
CDT1 association with the CDC6:ORC:origin complex	R-DME-68827	CG30382	CG18341	CG3455	CG31742	CG16916	CG12096	CG1591	CG3422	CG32744	CG1489	CG2960	CG18174	CG4904	CG5271	CG7833	CG17331	CG42641	CG3183	CG10667	CG1341	CG1584	CG1519	CG8979	CG4088	CG10149	CG10938	CG9327	CG9868	CG3416	CG4569	CG2917	CG11624	CG5971	CG3329	CG4157	CG4097	CG7762	CG7619	CG12161	CG12000	CG1100	CG11981	CG5266	CG9588	CG3041	CG17268	CG5378	CG10230
Assembly of the pre-replicative complex	R-DME-68867	CG30382	CG4206	CG18341	CG3455	CG4039	CG31742	CG16916	CG12096	CG1591	CG3422	CG32744	CG1489	CG2960	CG18174	CG4904	CG5271	CG7833	CG17331	CG42641	CG3183	CG1616	CG10667	CG1341	CG1584	CG1519	CG8979	CG4088	CG10149	CG10938	CG9327	CG9868	CG3416	CG4569	CG2917	CG11624	CG5971	CG4978	CG3329	CG4157	CG4097	CG7762	CG7619	CG12161	CG12000	CG1100	CG7538	CG11981	CG4082
Mitotic Prophase	R-DME-68875	CG18789	CG16892	CG4453	CG6540	CG11943	CG1696	CG12559	CG31989	CG6944	CG5363	CG6743	CG4579	CG4738	CG11397	CG7897	CG3269	CG8722	CG2158	CG8709	CG8274	CG42572	CG8831	CG10119	CG10212	CG6251	CG6518	CG5733	CG9862	CG11061	CG3510	CG12015	CG8009	CG6513	CG7809	CG12306	CG9356	CG14685	CG3532	CG6819	CG7262	CG4299	CG7671	CG7360	CG3320	CG6958	CG10198	CG5857	CG11875
Mitotic Prometaphase	R-DME-68877	CG3707	CG15224	CG9802	CG17436	CG3423	CG5363	CG11397	CG10726	CG17509	CG34438	CG10212	CG3510	CG13916	CG9710	CG12306	CG6057	CG1911	CG17520
Mitotic Metaphase/Anaphase Transition	R-DME-68881	CG10800	CG12306
Mitotic Anaphase	R-DME-68882	CG30382	CG17291	CG18341	CG3455	CG14444	CG32707	CG31742	CG16916	CG12096	CG1591	CG9198	CG3422	CG32744	CG8465	CG8188	CG6842	CG14215	CG1489	CG2960	CG15437	CG18174	CG4904	CG5363	CG5271	CG6743	CG6720	CG4713	CG4738	CG4274	CG17331	CG42641	CG2508	CG2637	CG1341	CG8722	CG8055	CG1519	CG8979	CG8878	CG10149	CG10938	CG11419	CG5733	CG9327	CG17952	CG4071	CG3510	CG9868
Mitotic Telophase/Cytokinesis	R-DME-68884	CG3707	CG9802	CG17436	CG17704	CG3423	CG17509	CG13916	CG1258	CG12306	CG4203	CG6057	CG12298
M Phase	R-DME-68886	CG30382	CG17291	CG3707	CG18341	CG3455	CG14444	CG18789	CG32707	CG16892	CG31742	CG16916	CG15224	CG12096	CG1591	CG9198	CG3422	CG32744	CG9802	CG4453	CG8465	CG8188	CG6842	CG6540	CG14215	CG11943	CG1489	CG1696	CG12559	CG17436	CG17704	CG2960	CG15437	CG18174	CG31989	CG6944	CG10800	CG3423	CG4904	CG5363	CG5271	CG6743	CG6720	CG4579	CG4713	CG4738	CG4274	CG17331	CG11397
G2 Phase	R-DME-68911	CG10308	CG5940	CG10498	CG6376
Orc1 removal from chromatin	R-DME-68949	CG30382	CG16982	CG16983	CG4206	CG18341	CG3455	CG4039	CG31742	CG16916	CG12096	CG1591	CG3422	CG32744	CG1489	CG2960	CG18174	CG4904	CG5271	CG7833	CG17331	CG42641	CG1616	CG10667	CG1341	CG1877	CG1584	CG1519	CG8979	CG4088	CG10149	CG10938	CG9327	CG9868	CG3416	CG4569	CG2917	CG10308	CG11624	CG5971	CG4978	CG5940	CG3329	CG4157	CG4097	CG7762	CG7619	CG12161	CG12000
DNA replication initiation	R-DME-68952	CG11301	CG13399	CG10489	CG7108	CG6349	CG6768	CG5923	CG5553
Activation of the pre-replicative complex	R-DME-68962	CG3658	CG4206	CG4039	CG15220	CG7833	CG5813	CG5790	CG9273	CG9241	CG3183	CG1616	CG10667	CG1584	CG4088	CG11301	CG13399	CG2917	CG10489	CG7108	CG5971	CG4978	CG9633	CG7538	CG4082	CG3041	CG10498	CG6349	CG6768	CG5923	CG5553	CG8171	CG31293
DNA Replication Pre-Initiation	R-DME-69002	CG30382	CG3658	CG4206	CG18341	CG3455	CG4039	CG31742	CG16916	CG15220	CG12096	CG1591	CG3422	CG32744	CG1489	CG2960	CG18174	CG4904	CG5271	CG7833	CG5813	CG17331	CG5790	CG42641	CG9273	CG9241	CG3183	CG1616	CG10667	CG1341	CG1584	CG1519	CG8979	CG4088	CG10149	CG10938	CG9327	CG11301	CG9868	CG13399	CG3416	CG4569	CG2917	CG11624	CG10489	CG7108	CG5971	CG4978	CG3329
CDK-mediated phosphorylation and removal of Cdc6	R-DME-69017	CG30382	CG18341	CG3455	CG14444	CG32707	CG31742	CG16916	CG12096	CG1591	CG9198	CG3422	CG32744	CG8188	CG1489	CG2960	CG15437	CG18174	CG4904	CG5271	CG6720	CG3938	CG17331	CG42641	CG2508	CG1341	CG1519	CG8979	CG10149	CG10938	CG11419	CG9327	CG9868	CG3416	CG4569	CG10308	CG11624	CG8610	CG5971	CG5940	CG3329	CG4157	CG4097	CG7762	CG7619	CG12161	CG12000	CG1100	CG11981
Switching of origins to a post-replicative state	R-DME-69052	CG30382	CG16982	CG16983	CG4206	CG18341	CG3455	CG14444	CG4039	CG32707	CG31742	CG16916	CG12096	CG1591	CG9198	CG3422	CG32744	CG8188	CG1489	CG2960	CG15437	CG18174	CG4904	CG5271	CG6720	CG7833	CG3938	CG17331	CG42641	CG2508	CG1616	CG10667	CG1341	CG1877	CG1584	CG1519	CG8979	CG4088	CG10149	CG10938	CG11419	CG9327	CG9868	CG3416	CG4569	CG2917	CG10308	CG11624	CG8610
Polymerase switching	R-DME-69091	CG8142	CG5313	CG6258	CG9193	CG14999	CG7108	CG1119	CG6349	CG5923	CG5553
Leading Strand Synthesis	R-DME-69109	CG8142	CG5313	CG6258	CG9193	CG14999	CG7108	CG1119	CG6349	CG5923	CG5553
Removal of the Flap Intermediate	R-DME-69166	CG2990	CG15220	CG9273	CG8648	CG9193	CG12018	CG7108	CG5949	CG9633	CG6349	CG5923	CG5553
Processive synthesis on the lagging strand	R-DME-69183	CG2990	CG15220	CG9273	CG8648	CG9193	CG5602	CG12018	CG7108	CG5949	CG9633	CG6349	CG5923	CG5553
Lagging Strand Synthesis	R-DME-69186	CG2990	CG15220	CG8142	CG5313	CG6258	CG9273	CG8648	CG9193	CG5602	CG12018	CG14999	CG7108	CG5949	CG1119	CG9633	CG6349	CG5923	CG5553
DNA strand elongation	R-DME-69190	CG2990	CG2222	CG15220	CG8142	CG18013	CG5313	CG6258	CG9273	CG8648	CG9193	CG5602	CG9187	CG12018	CG14999	CG7108	CG5949	CG1119	CG9633	CG6349	CG14549	CG5923	CG5553
Cyclin E associated events during G1/S transition	R-DME-69202	CG30382	CG16983	CG3319	CG18341	CG3455	CG31742	CG16916	CG12096	CG1591	CG3422	CG32744	CG1489	CG2960	CG18174	CG4488	CG3738	CG4904	CG5271	CG3938	CG4965	CG17331	CG42641	CG1341	CG1877	CG1772	CG1519	CG7614	CG8979	CG10149	CG10938	CG9327	CG9868	CG3416	CG10308	CG11624	CG5940	CG3329	CG4157	CG4097	CG7762	CG7619	CG7405	CG12161	CG12000	CG1100	CG11981	CG5266	CG9588
G1/S Transition	R-DME-69206	CG30382	CG16983	CG3658	CG3319	CG4206	CG18341	CG3455	CG4039	CG31742	CG16916	CG15220	CG12096	CG1591	CG3422	CG32744	CG1489	CG2960	CG18174	CG4488	CG3738	CG4904	CG5271	CG7833	CG3938	CG4965	CG5813	CG17331	CG5790	CG42641	CG9273	CG9241	CG3183	CG1616	CG10667	CG1341	CG1877	CG1772	CG1584	CG1519	CG7614	CG8979	CG4088	CG10149	CG10938	CG9327	CG11301	CG9868	CG13399
Cyclin D associated events in G1	R-DME-69231	CG17291	CG16983	CG7413	CG3319	CG1594	CG9096	CG32744	CG2960	CG3738	CG5271	CG1071	CG1877	CG1772	CG7614	CG4654	CG5072	CG11624	CG7405	CG5083	CG4733	CG4032	CG7109	CG6235	CG7524
G1 Phase	R-DME-69236	CG17291	CG16983	CG7413	CG3319	CG1594	CG9096	CG32744	CG2960	CG3738	CG5271	CG1071	CG1877	CG1772	CG7614	CG4654	CG5072	CG11624	CG7405	CG5083	CG4733	CG4032	CG7109	CG6235	CG7524
Synthesis of DNA	R-DME-69239	CG30382	CG16982	CG16983	CG4206	CG18341	CG3455	CG14444	CG4039	CG32707	CG31742	CG2990	CG2222	CG16916	CG15220	CG12096	CG1591	CG9198	CG3422	CG32744	CG8188	CG8142	CG1489	CG2960	CG18013	CG15437	CG18174	CG4904	CG5271	CG5313	CG6720	CG6258	CG7833	CG3938	CG17331	CG42641	CG2508	CG9273	CG1616	CG10667	CG1341	CG1877	CG1584	CG1519	CG8979	CG4088	CG10149	CG8648	CG10938
S Phase	R-DME-69242	CG30382	CG16982	CG16983	CG3707	CG3319	CG4206	CG18341	CG3455	CG14444	CG4039	CG32707	CG31742	CG2990	CG2222	CG16916	CG15220	CG12096	CG1591	CG9198	CG9096	CG3422	CG32744	CG9802	CG8188	CG8142	CG1489	CG17436	CG2960	CG18013	CG15437	CG18174	CG4488	CG3423	CG3738	CG4904	CG5271	CG5313	CG6720	CG6258	CG7833	CG3938	CG4965	CG17331	CG42641	CG2508	CG9273	CG1616	CG10667
Cyclin A/B1/B2 associated events during G2/M transition	R-DME-69273	CG17291	CG3319	CG4488	CG13387	CG5363	CG3793	CG4965	CG7614	CG3510	CG10308	CG32417	CG5068	CG5940	CG12306	CG7405	CG4733	CG1395	CG7109	CG6235
G2/M Transition	R-DME-69275	CG30382	CG17291	CG16982	CG16983	CG3319	CG18341	CG3455	CG31742	CG16916	CG12096	CG1591	CG3422	CG32744	CG1489	CG2960	CG18174	CG4488	CG13387	CG4904	CG5363	CG5271	CG3793	CG4965	CG17331	CG42641	CG1341	CG1877	CG1519	CG7614	CG8979	CG10149	CG10938	CG9327	CG3510	CG9868	CG3416	CG4569	CG10308	CG11624	CG32417	CG5068	CG5940	CG3329	CG4157	CG4097	CG6897	CG7762	CG12306
Cell Cycle, Mitotic	R-DME-69278	CG30382	CG17291	CG16982	CG16983	CG7413	CG3658	CG3480	CG3707	CG3319	CG4206	CG15929	CG18341	CG3455	CG14444	CG4039	CG17256	CG18789	CG32707	CG16892	CG31742	CG2990	CG2222	CG16916	CG1594	CG15220	CG15224	CG12096	CG1591	CG9198	CG9096	CG3422	CG32744	CG9802	CG4453	CG8465	CG8188	CG8142	CG42273	CG6842	CG6540	CG14215	CG11943	CG1489	CG1696	CG12559	CG17436	CG17704	CG2960
DNA Replication	R-DME-69306	CG30382	CG16982	CG16983	CG3658	CG4206	CG18341	CG3455	CG14444	CG4039	CG32707	CG31742	CG2990	CG2222	CG16916	CG15220	CG12096	CG1591	CG9198	CG3422	CG32744	CG8188	CG8142	CG1489	CG2960	CG18013	CG15437	CG18174	CG4904	CG5271	CG5313	CG6720	CG6258	CG7833	CG3938	CG5813	CG17331	CG5790	CG42641	CG2508	CG9273	CG9241	CG3183	CG1616	CG10667	CG1341	CG1877	CG1584	CG1519
G2/M DNA damage checkpoint	R-DME-69473	CG33336	CG4252	CG4488	CG5363	CG4965	CG17161	CG10895	CG17870	CG3510	CG7347	CG31196	CG1395
G2/M DNA replication checkpoint	R-DME-69478	CG4488	CG5363	CG3510	CG32417
G2/M Checkpoints	R-DME-69481	CG33336	CG3658	CG4206	CG4039	CG15220	CG4252	CG32251	CG8142	CG3240	CG4488	CG5363	CG5313	CG6258	CG7833	CG4965	CG5813	CG17161	CG5790	CG10895	CG9273	CG9241	CG1616	CG10667	CG1584	CG17870	CG4088	CG3510	CG2917	CG14999	CG32417	CG5971	CG4978	CG7347	CG3945	CG2525	CG9633	CG7538	CG4082	CG3041	CG7825	CG31196	CG10498	CG1395	CG31293
Stabilization of p53	R-DME-69541	CG33336	CG10895
p53-Dependent G1 DNA Damage Response	R-DME-69563	CG33336	CG3938	CG10895	CG1772	CG10308	CG5940	CG10498
p53-Dependent G1/S DNA damage checkpoint	R-DME-69580	CG33336	CG3938	CG10895	CG1772	CG10308	CG5940	CG10498
Ubiquitin Mediated Degradation of Phosphorylated Cdc25A	R-DME-69601	CG30382	CG18341	CG3455	CG31742	CG16916	CG12096	CG1591	CG3422	CG32744	CG1489	CG2960	CG18174	CG4904	CG5271	CG4965	CG17161	CG17331	CG42641	CG10895	CG1341	CG1519	CG8979	CG10149	CG10938	CG9327	CG9868	CG3416	CG4569	CG11624	CG3329	CG4157	CG4097	CG7762	CG7619	CG12161	CG12000	CG1100	CG11981	CG5266	CG9588	CG17268	CG5378	CG10230	CG10370	CG5289	CG11888	CG1395	CG12323
p53-Independent DNA Damage Response	R-DME-69610	CG30382	CG18341	CG3455	CG31742	CG16916	CG12096	CG1591	CG3422	CG32744	CG1489	CG2960	CG18174	CG4904	CG5271	CG4965	CG17161	CG17331	CG42641	CG10895	CG1341	CG1519	CG8979	CG10149	CG10938	CG9327	CG9868	CG3416	CG4569	CG11624	CG3329	CG4157	CG4097	CG7762	CG7619	CG12161	CG12000	CG1100	CG11981	CG5266	CG9588	CG17268	CG5378	CG10230	CG10370	CG5289	CG11888	CG1395	CG12323
p53-Independent G1/S DNA damage checkpoint	R-DME-69613	CG30382	CG18341	CG3455	CG31742	CG16916	CG12096	CG1591	CG3422	CG32744	CG1489	CG2960	CG18174	CG4904	CG5271	CG4965	CG17161	CG17331	CG42641	CG10895	CG1341	CG1519	CG8979	CG10149	CG10938	CG9327	CG9868	CG3416	CG4569	CG11624	CG3329	CG4157	CG4097	CG7762	CG7619	CG12161	CG12000	CG1100	CG11981	CG5266	CG9588	CG17268	CG5378	CG10230	CG10370	CG5289	CG11888	CG1395	CG12323
G1/S DNA Damage Checkpoints	R-DME-69615	CG30382	CG33336	CG18341	CG3455	CG31742	CG16916	CG12096	CG1591	CG3422	CG32744	CG1489	CG2960	CG18174	CG4904	CG5271	CG3938	CG4965	CG17161	CG17331	CG42641	CG10895	CG1341	CG1772	CG1519	CG8979	CG10149	CG10938	CG9327	CG9868	CG3416	CG4569	CG10308	CG11624	CG5940	CG3329	CG4157	CG4097	CG7762	CG7619	CG12161	CG12000	CG1100	CG11981	CG5266	CG9588	CG10498	CG17268	CG5378
Mitotic Spindle Checkpoint	R-DME-69618	CG14444	CG32707	CG9198	CG8188	CG15437	CG6720	CG4274	CG2508	CG7838	CG11419	CG17498	CG8610	CG7425	CG6759	CG7581	CG10682	CG10850	CG3060	CG34440
Cell Cycle Checkpoints	R-DME-69620	CG30382	CG33336	CG3658	CG4206	CG18341	CG3455	CG14444	CG4039	CG32707	CG31742	CG16916	CG15220	CG12096	CG1591	CG9198	CG3422	CG4252	CG32251	CG32744	CG8188	CG8142	CG1489	CG3240	CG2960	CG15437	CG18174	CG4488	CG4904	CG5363	CG5271	CG5313	CG6720	CG6258	CG7833	CG3938	CG4965	CG4274	CG5813	CG17161	CG17331	CG5790	CG42641	CG10895	CG2508	CG9273	CG9241	CG7838	CG1616
Cyclin A:Cdk2-associated events at S phase entry	R-DME-69656	CG30382	CG16983	CG3319	CG18341	CG3455	CG31742	CG16916	CG12096	CG1591	CG3422	CG32744	CG1489	CG2960	CG18174	CG4488	CG3738	CG4904	CG5271	CG3938	CG4965	CG17331	CG42641	CG1341	CG1877	CG1772	CG1519	CG7614	CG8979	CG10149	CG10938	CG9327	CG9868	CG3416	CG10308	CG11624	CG5940	CG3329	CG4157	CG4097	CG7762	CG7619	CG7405	CG12161	CG12000	CG1100	CG11981	CG5266	CG9588
Glycolysis	R-DME-70171	CG33102	CG8893	CG3400	CG17654	CG9961	CG3127	CG2964	CG6957	CG12055	CG8251	CG8073	CG4001	CG10202	CG9010	CG12229	CG11249	CG7362	CG7070	CG7069	CG7059	CG6058	CG5432	CG32849	CG1721	CG2171	CG8094	CG3001	CG17645
Glycogen breakdown (glycogenolysis)	R-DME-70221	CG30378	CG7766	CG7254	CG6514	CG8475	CG2981	CG12408	CG8073	CG9073	CG8472	CG10202	CG9406	CG7930	CG17272	CG5024	CG17770	CG17769	CG15855
Gluconeogenesis	R-DME-70263	CG8893	CG17654	CG4233	CG9961	CG3127	CG15400	CG5362	CG31692	CG12055	CG8251	CG1516	CG8430	CG9010	CG10924	CG17725	CG10069	CG6782	CG8790	CG7998	CG6058	CG5432	CG1721	CG1907	CG2171	CG2139
Pyruvate metabolism	R-DME-70268	CG4380	CG3626	CG7010	CG7024	CG12151	CG5261	CG17139	CG17137	CG6647	CG1707	CG8808	CG13334	CG7848	CG7964	CG7969	CG17140	CG7430	CG8127	CG4365	CG9363	CG11876	CG5889	CG10160	CG10120
Glucose metabolism	R-DME-70326	CG33102	CG8893	CG3400	CG17654	CG4233	CG9961	CG3127	CG2964	CG15400	CG6957	CG5362	CG31692	CG12055	CG8251	CG8073	CG1516	CG4001	CG10202	CG8430	CG9010	CG10924	CG17725	CG10069	CG6782	CG12229	CG11249	CG8790	CG7362	CG7998	CG7070	CG7069	CG7059	CG6058	CG5432	CG32849	CG1721	CG1907	CG2171	CG2139	CG8094	CG3001	CG17645
Fructose catabolism	R-DME-70350	CG9886	CG7328	CG6058
Galactose catabolism	R-DME-70370	CG9232	CG8073	CG10202	CG12030
Urea cycle	R-DME-70635	CG1628	CG9510	CG18104
Proline catabolism	R-DME-70688	CG1417
Branched-chain amino acid catabolism	R-DME-70895	CG17896	CG10932	CG1673	CG5599	CG7113	CG17691	CG8778	CG6543	CG15093	CG6638	CG7430	CG3902	CG8199	CG5044	CG2118	CG3267
Histidine catabolism	R-DME-70921	CG11596	CG3454
Lysine catabolism	R-DME-71064	CG5254	CG33791	CG4872	CG9547	CG7144	CG31751	CG8745	CG11661	CG7430	CG9629	CG5214
Tryptophan catabolism	R-DME-71240	CG2155	CG32081	CG16700	CG4991	CG13384	CG1555	CG12943	CG8785	CG1139	CG3424	CG32079	CG43693	CG7888	CG6950
Carnitine synthesis	R-DME-71262	CG3011	CG4335
Metabolism of amino acids and derivatives	R-DME-71291	CG30382	CG17896	CG5254	CG11596	CG6428	CG7010	CG7024	CG18341	CG3011	CG3455	CG3926	CG10932	CG1543	CG2151	CG33791	CG31674	CG31742	CG1628	CG2155	CG16916	CG1743	CG12096	CG1591	CG1640	CG1673	CG1461	CG5599	CG11654	CG7860	CG3422	CG32068	CG32081	CG32669	CG4872	CG16700	CG4991	CG7113	CG7280	CG1753	CG1489	CG1417	CG2718	CG4233	CG3131	CG17691	CG18174	CG9547	CG11236
Pentose phosphate pathway	R-DME-71336	CG30410	CG13369	CG3724	CG17333	CG12529	CG30499	CG8073	CG8525	CG2827	CG6767	CG8036
Ethanol oxidation	R-DME-71384	CG3752	CG9390	CG6598
Metabolism of carbohydrates	R-DME-71387	CG33102	CG30036	CG30037	CG30062	CG30378	CG30410	CG8824	CG32775	CG3038	CG13369	CG3724	CG4934	CG6903	CG16756	CG1787	CG7766	CG17333	CG43313	CG18657	CG9220	CG8893	CG9914	CG31743	CG7322	CG7890	CG3400	CG12529	CG17654	CG4233	CG7254	CG9886	CG9961	CG3127	CG2964	CG15400	CG6514	CG14024	CG6957	CG9550	CG31637	CG9232	CG8673	CG8668	CG8475	CG9463	CG9465	CG9466	CG9468
Citric acid cycle (TCA cycle)	R-DME-71403	CG3861	CG4094	CG33791	CG12233	CG3283	CG7848	CG17246	CG7964	CG7969	CG1065	CG11661	CG7430	CG11963	CG6666	CG5214	CG7998	CG5793	CG6439	CG10219	CG5028	CG5889	CG10622	CG9244	CG10120
Pyruvate metabolism and Citric Acid (TCA) cycle	R-DME-71406	CG4380	CG3835	CG3626	CG7010	CG7024	CG3861	CG4094	CG12151	CG33791	CG12233	CG5261	CG17139	CG17137	CG6647	CG10639	CG3283	CG1707	CG8808	CG13334	CG7848	CG17246	CG3425	CG7964	CG7969	CG1065	CG17140	CG11661	CG7430	CG8127	CG4365	CG11963	CG9363	CG6666	CG5214	CG7998	CG5793	CG6439	CG10219	CG5028	CG11876	CG5889	CG10622	CG9244	CG10160	CG10120
Pyrophosphate hydrolysis	R-DME-71737	CG4634
mRNA Capping	R-DME-72086	CG43662	CG31155	CG3319	CG1554	CG1810	CG5041	CG7885	CG3688	CG6840	CG7614	CG11979	CG8151	CG9433	CG8019	CG7764	CG11246	CG7405	CG11115	CG10281	CG6538	CG3180	CG3284	CG12357	CG13628	CG7035	CG1163	CG7626	CG34186	CG42373
mRNA Splicing - Major Pathway	R-DME-72163	CG43662	CG31155	CG42458	CG4262	CG3193	CG2685	CG4528	CG8264	CG1639	CG1554	CG1796	CG4396	CG32604	CG6227	CG3606	CG9998	CG9742	CG7288	CG3436	CG3582	CG2807	CG3642	CG4291	CG4887	CG4896	CG2843	CG33522	CG3151	CG3542	CG3605	CG17170	CG17540	CG3058	CG9548	CG10203	CG8749	CG18591	CG4602	CG5352	CG5198	CG6686	CG7885	CG13277	CG6840	CG12750	CG10333	CG10689	CG11680
mRNA Splicing - Minor Pathway	R-DME-72165	CG43662	CG31155	CG31922	CG1554	CG9742	CG3436	CG2807	CG3605	CG3058	CG3294	CG18591	CG5352	CG7885	CG6840	CG10333	CG11979	CG8877	CG8427	CG16792	CG13900	CG13298	CG6418	CG5654	CG10418	CG5931	CG6841	CG11246	CG1249	CG10281	CG6538	CG17136	CG10851	CG3180	CG3284	CG12357	CG13628	CG4849	CG3949	CG7035	CG10753	CG1163	CG11985	CG6987	CG5442	CG34186
mRNA Splicing	R-DME-72172	CG43662	CG31155	CG42458	CG4262	CG3193	CG2685	CG4528	CG8264	CG31922	CG1639	CG1554	CG1796	CG4396	CG32604	CG6227	CG3606	CG9998	CG9742	CG7288	CG3436	CG3582	CG2807	CG3642	CG4291	CG4887	CG4896	CG2843	CG33522	CG3151	CG3542	CG3605	CG17170	CG17540	CG3058	CG3294	CG9548	CG10203	CG8749	CG18591	CG4602	CG5352	CG5198	CG6686	CG7885	CG13277	CG6840	CG12750	CG10333
mRNA 3'-end processing	R-DME-72187	CG32604	CG9998	CG31671	CG18259	CG6961	CG3582	CG3642	CG17170	CG7269	CG10203	CG4602	CG2163	CG8781	CG5970	CG10228	CG9401	CG11184	CG2980	CG17143	CG7185	CG3689	CG5632	CG11274	CG1078	CG1109	CG2097	CG2031	CG9615	CG7483	CG8149	CG16788	CG17136	CG10851	CG5213	CG12357	CG7697	CG7698	CG6015	CG1957	CG1420	CG2261	CG1101	CG10110	CG7035	CG6987	CG5442
Transport of Mature Transcript to Cytoplasm	R-DME-72202	CG18789	CG32135	CG16892	CG32604	CG9998	CG31671	CG4453	CG6540	CG18259	CG6961	CG11943	CG3582	CG3642	CG7269	CG10203	CG4602	CG6743	CG4579	CG4738	CG7897	CG8722	CG2158	CG14749	CG8781	CG8274	CG8831	CG6251	CG5733	CG9401	CG9862	CG12752	CG11184	CG2980	CG17143	CG10124	CG5632	CG11274	CG4118	CG1078	CG1109	CG2097	CG2031	CG9615	CG7483	CG8149	CG16788	CG17136	CG6819
Processing of Capped Intron-Containing Pre-mRNA	R-DME-72203	CG43662	CG31155	CG42458	CG4262	CG3193	CG2685	CG4528	CG18789	CG32135	CG8264	CG16892	CG31922	CG1639	CG1554	CG1796	CG4396	CG32604	CG6227	CG3606	CG9998	CG31671	CG4453	CG9742	CG6540	CG18259	CG6961	CG7288	CG11943	CG3436	CG3582	CG2807	CG3642	CG4291	CG4887	CG4896	CG2843	CG33522	CG3151	CG3542	CG3605	CG17170	CG17540	CG3058	CG3294	CG7269	CG9548	CG10203	CG8749
rRNA processing	R-DME-72312	CG33217	CG14805	CG3228	CG3071	CG2875	CG3527	CG4202	CG10944	CG1575	CG2260	CG32110	CG1789	CG7246	CG2998	CG31938	CG11130	CG8928	CG8939	CG32075	CG9606	CG8922	CG12359	CG4258	CG33505	CG9107	CG10805	CG10354	CG10206	CG13389	CG13097	CG4364	CG5920	CG6724	CG6249	CG15481	CG12050	CG9253	CG9250	CG30349	CG12759	CG1671	CG12325	CG8857	CG8415	CG10128	CG8395	CG8414	CG7989
Eukaryotic Translation Initiation	R-DME-72613	CG7622	CG7434	CG14792	CG3806	CG8636	CG2677	CG4111	CG3314	CG3203	CG10944	CG2998	CG9091	CG9177	CG9946	CG4464	CG8922	CG14206	CG4087	CG2986	CG17420	CG17489	CG18001	CG8846	CG2960	CG15442	CG8882	CG9075	CG7424	CG13389	CG5920	CG4651	CG4897	CG5271	CG6141	CG9282	CG10305	CG12775	CG1821	CG12131	CG8857	CG8309	CG8415	CG8190	CG8332	CG4918	CG4878	CG6510	CG4954
Translation initiation complex formation	R-DME-72649	CG14792	CG8636	CG10944	CG2998	CG9946	CG4464	CG8922	CG14206	CG2986	CG8882	CG9075	CG13389	CG5920	CG5271	CG10305	CG12131	CG8857	CG8309	CG8415	CG8332	CG4878	CG4954	CG5119	CG8900	CG10306	CG4046	CG3751	CG10124	CG3922	CG3395	CG5642	CG4153	CG11271	CG11276	CG9677	CG9805	CG9769	CG8495	CG6684	CG43665	CG15693	CG6779	CG10161	CG10192	CG10423	CG7808	CG1883	CG2168
Activation of the mRNA upon binding of the cap-binding complex and eIFs, and subsequent binding to 43S	R-DME-72662	CG14792	CG8636	CG10944	CG2998	CG9946	CG4464	CG8922	CG14206	CG2986	CG8846	CG8882	CG9075	CG13389	CG5920	CG5271	CG10305	CG12131	CG8857	CG8309	CG8415	CG8332	CG4878	CG4954	CG5119	CG8900	CG10306	CG4046	CG3751	CG10124	CG3922	CG3395	CG5642	CG4153	CG11271	CG11276	CG9677	CG9805	CG9769	CG8495	CG6684	CG43665	CG15693	CG6779	CG10161	CG10192	CG10423	CG7808	CG1883
Formation of a pool of free 40S subunits	R-DME-72689	CG7622	CG7434	CG14792	CG8636	CG4111	CG3314	CG3203	CG10944	CG2998	CG9091	CG4464	CG8922	CG14206	CG4087	CG2986	CG17420	CG17489	CG18001	CG2960	CG15442	CG8882	CG7424	CG13389	CG5920	CG4651	CG4897	CG5271	CG6141	CG9282	CG10305	CG12775	CG1821	CG12131	CG8857	CG8309	CG8415	CG8332	CG4918	CG4878	CG6510	CG4954	CG7726	CG8900	CG10071	CG10306	CG4046	CG3751	CG3661
Formation of the ternary complex, and subsequently, the 43S complex	R-DME-72695	CG14792	CG8636	CG10944	CG2998	CG9946	CG4464	CG8922	CG14206	CG2986	CG8882	CG13389	CG5920	CG5271	CG10305	CG12131	CG8857	CG8309	CG8415	CG8332	CG4878	CG4954	CG8900	CG10306	CG4046	CG3751	CG3922	CG3395	CG5642	CG4153	CG11271	CG11276	CG9677	CG9805	CG9769	CG8495	CG6684	CG43665	CG15693	CG6779	CG10161	CG10423	CG7808	CG1883	CG2168	CG2033	CG8053	CG9124	CG1524
Ribosomal scanning and start codon recognition	R-DME-72702	CG14792	CG8636	CG10944	CG2998	CG9177	CG9946	CG4464	CG8922	CG14206	CG2986	CG8882	CG9075	CG13389	CG5920	CG5271	CG10305	CG12131	CG8857	CG8309	CG8415	CG8332	CG4878	CG4954	CG8900	CG10306	CG4046	CG3751	CG10124	CG3922	CG3395	CG5642	CG4153	CG11271	CG11276	CG9677	CG9805	CG9769	CG8495	CG6684	CG43665	CG15693	CG6779	CG10161	CG10192	CG10423	CG7808	CG1883	CG2168
GTP hydrolysis and joining of the 60S ribosomal subunit	R-DME-72706	CG7622	CG7434	CG14792	CG4111	CG3314	CG3203	CG10944	CG2998	CG9091	CG4464	CG8922	CG14206	CG4087	CG2986	CG17420	CG17489	CG18001	CG2960	CG15442	CG7424	CG13389	CG5920	CG4651	CG4897	CG5271	CG6141	CG9282	CG10305	CG12775	CG1821	CG8857	CG8415	CG8332	CG4918	CG6510	CG7726	CG8900	CG10071	CG4046	CG3751	CG3661	CG9871	CG3997	CG2746	CG7977	CG12740	CG8615	CG6253
Recycling of eIF2:GDP	R-DME-72731	CG3806	CG2677	CG9946	CG8190	CG10315	CG4153	CG43665	CG7883
Cap-dependent Translation Initiation	R-DME-72737	CG7622	CG7434	CG14792	CG3806	CG8636	CG2677	CG4111	CG3314	CG3203	CG10944	CG2998	CG9091	CG9177	CG9946	CG4464	CG8922	CG14206	CG4087	CG2986	CG17420	CG17489	CG18001	CG8846	CG2960	CG15442	CG8882	CG9075	CG7424	CG13389	CG5920	CG4651	CG4897	CG5271	CG6141	CG9282	CG10305	CG12775	CG1821	CG12131	CG8857	CG8309	CG8415	CG8190	CG8332	CG4918	CG4878	CG6510	CG4954
Eukaryotic Translation Termination	R-DME-72764	CG6382	CG9960	CG5605	CG12975
Translation	R-DME-72766	CG32531	CG7622	CG7434	CG14792	CG14817	CG3109	CG3806	CG14048	CG7925	CG8636	CG2677	CG7038	CG4111	CG3314	CG3203	CG10944	CG32854	CG33002	CG2998	CG31842	CG4647	CG15871	CG14413	CG9091	CG8288	CG8470	CG9177	CG9946	CG4464	CG4742	CG8922	CG14206	CG11488	CG4087	CG17642	CG2986	CG17420	CG40049	CG17489	CG18001	CG8846	CG2960	CG15442	CG2937	CG8849	CG8882	CG3782	CG9075
Transport of nucleotide sugars	R-DME-727802	CG2675	CG3774	CG7853	CG3874	CG9620	CG7623
Pyrimidine salvage	R-DME-73614	CG17224	CG15441	CG8360	CG4798	CG3788	CG5452	CG6364	CG6330
Pyrimidine catabolism	R-DME-73621	CG30104	CG2194	CG17224	CG3788	CG3362	CG1411	CG3027	CG6330
RNA Polymerase I Transcription Initiation	R-DME-73762	CG4033	CG3756	CG13773	CG3278	CG11979	CG10122	CG11246	CG18600	CG13418	CG13628	CG1163	CG34186
RNA Polymerase I Promoter Escape	R-DME-73772	CG3319	CG4033	CG5041	CG9879	CG15398	CG3756	CG13773	CG7562	CG3278	CG7614	CG11979	CG8151	CG10122	CG9433	CG9874	CG8019	CG7764	CG11246	CG7405	CG11115	CG6241	CG18600	CG13418	CG13628	CG1163	CG34186	CG42373
RNA Polymerase II Promoter Escape	R-DME-73776	CG43662	CG31155	CG3319	CG1554	CG3606	CG6474	CG5041	CG9879	CG15398	CG3069	CG7562	CG4079	CG5193	CG7885	CG15259	CG6840	CG10756	CG7614	CG11979	CG8151	CG9433	CG9874	CG1276	CG6711	CG8019	CG10415	CG7764	CG5444	CG32211	CG11246	CG7405	CG11115	CG10281	CG17603	CG2670	CG6538	CG17358	CG14718	CG3180	CG3284	CG4448	CG5163	CG13628	CG5930	CG2009	CG6577	CG7704	CG1163
RNA Polymerase II Transcription Pre-Initiation And Promoter Opening	R-DME-73779	CG43662	CG31155	CG3319	CG1554	CG3606	CG6474	CG5041	CG9879	CG15398	CG3069	CG7562	CG4079	CG5193	CG7885	CG15259	CG6840	CG10756	CG7614	CG11979	CG8151	CG9433	CG9874	CG1276	CG6711	CG8019	CG10415	CG7764	CG5444	CG32211	CG11246	CG7405	CG11115	CG10281	CG17603	CG2670	CG6538	CG17358	CG14718	CG3180	CG3284	CG4448	CG5163	CG13628	CG5930	CG2009	CG6577	CG7704	CG1163
Purine ribonucleoside monophosphate biosynthesis	R-DME-73817	CG3989	CG9127	CG31628	CG2867	CG3590	CG17273	CG11089	CG1799	CG9242
5-Phosphoribose 1-diphosphate biosynthesis	R-DME-73843	CG6767
RNA Polymerase I Promoter Clearance	R-DME-73854	CG3319	CG4033	CG5041	CG9879	CG15398	CG3756	CG13773	CG7562	CG3278	CG7614	CG11979	CG8151	CG10122	CG9433	CG9874	CG8019	CG7764	CG11246	CG7405	CG11115	CG6241	CG18600	CG13418	CG13628	CG1163	CG34186	CG42373
RNA Polymerase II Transcription Termination	R-DME-73856	CG32604	CG9998	CG31671	CG9742	CG18259	CG6961	CG3582	CG3642	CG17170	CG7269	CG10203	CG18591	CG4602	CG5352	CG2163	CG8781	CG12924	CG12938	CG8427	CG16792	CG5970	CG10228	CG9401	CG11184	CG2980	CG17143	CG7185	CG3689	CG5632	CG11274	CG1078	CG1109	CG2097	CG2031	CG9615	CG7483	CG8149	CG16788	CG17136	CG10851	CG5213	CG12357	CG7697	CG7698	CG6015	CG1957	CG1420	CG11886
RNA Polymerase II Transcription	R-DME-73857	CG1081	CG43662	CG34067	CG34069	CG34074	CG30109	CG30382	CG31155	CG33336	CG33310	CG2995	CG6222	CG16982	CG16983	CG7413	CG14812	CG3848	CG11579	CG4380	CG18412	CG2655	CG10798	CG2984	CG3319	CG3125	CG18341	CG4320	CG3455	CG32721	CG2252	CG2262	CG2151	CG11202	CG32203	CG32230	CG12113	CG8264	CG7055	CG8989	CG1689	CG31613	CG31742	CG3004	CG12653	CG1343	CG16916	CG1554	CG15224
RNA Polymerase I Transcription	R-DME-73864	CG3319	CG4033	CG5041	CG9879	CG15398	CG3756	CG13773	CG7562	CG3278	CG7614	CG11979	CG8151	CG10122	CG9433	CG9874	CG8019	CG7764	CG11246	CG7405	CG11115	CG6241	CG18600	CG13418	CG13628	CG1163	CG34186	CG42373
Base Excision Repair	R-DME-73884	CG2864	CG1795	CG15220	CG8142	CG3178	CG40411	CG5313	CG6258	CG9273	CG9272	CG8648	CG9193	CG11301	CG13399	CG5602	CG14999	CG10489	CG6014	CG1119	CG9633	CG5285	CG6768	CG1981
Chromosome Maintenance	R-DME-73886	CG8142	CG9537	CG5313	CG6258	CG8290	CG11788	CG3333	CG14999	CG34001	CG10055	CG33122
Death Receptor Signalling	R-DME-73887	CG33275	CG32744	CG43658	CG7893	CG17678	CG2960	CG33113	CG5271	CG7793	CG5848	CG6794	CG6667	CG10188	CG10043	CG1099	CG30440	CG8416	CG9635	CG30115	CG8595	CG3413	CG43976	CG2248	CG11624	CG7509	CG32372	CG8114	CG42665	CG7823	CG42674	CG11992	CG1744	CG34418	CG5680	CG40494
DNA Damage Bypass	R-DME-73893	CG16982	CG15220	CG9203	CG32744	CG8142	CG2960	CG16947	CG5271	CG5313	CG6258	CG9273	CG8711	CG2331	CG9062	CG9193	CG11301	CG13399	CG30421	CG12189	CG11624	CG14999	CG10489	CG6233	CG7143	CG1119	CG2948	CG7602	CG9633	CG7769	CG6768	CG4673	CG15817	CG11295	CG1925
DNA Repair	R-DME-73894	CG43662	CG31155	CG17269	CG16982	CG3026	CG2864	CG6358	CG6121	CG3697	CG3319	CG4208	CG4027	CG1795	CG31802	CG2890	CG1554	CG15220	CG1490	CG9203	CG32202	CG32744	CG8142	CG7846	CG3018	CG5041	CG3178	CG40411	CG17493	CG2960	CG16947	CG4494	CG9556	CG4799	CG5271	CG5313	CG6258	CG16928	CG7885	CG4215	CG3710	CG17161	CG6840	CG10387	CG10895	CG9273	CG9272	CG10395	CG8725
Depurination	R-DME-73927	CG1795	CG6014
Depyrimidination	R-DME-73928	CG1795	CG9272	CG6014	CG5285	CG1981
Base-Excision Repair, AP Site Formation	R-DME-73929	CG1795	CG9272	CG6014	CG5285	CG1981
Resolution of Abasic Sites (AP sites)	R-DME-73933	CG2864	CG1795	CG15220	CG8142	CG3178	CG40411	CG5313	CG6258	CG9273	CG9272	CG8648	CG9193	CG11301	CG13399	CG5602	CG14999	CG10489	CG1119	CG9633	CG5285	CG6768	CG1981
RNA Polymerase III Transcription	R-DME-74158	CG17209	CG4875	CG9879	CG15398	CG3756	CG7562	CG9305	CG7099	CG10563	CG11979	CG8344	CG8950	CG9874	CG33785	CG7339	CG42588	CG33051	CG5147	CG10582	CG11246	CG12267	CG31256	CG5380	CG13628	CG1163	CG34186	CG42516
Gene expression (Transcription)	R-DME-74160	CG1081	CG43662	CG34067	CG34069	CG34074	CG30109	CG30382	CG31155	CG33336	CG33310	CG2995	CG6222	CG16982	CG16983	CG7413	CG14812	CG3848	CG11579	CG4380	CG18412	CG2655	CG10798	CG2984	CG3319	CG3125	CG18341	CG4320	CG3455	CG32721	CG2252	CG2262	CG2151	CG11202	CG18789	CG32203	CG32230	CG12113	CG8264	CG7055	CG8989	CG16892	CG1689	CG31613	CG31742	CG3004	CG12653	CG1343	CG16916
Ketone body metabolism	R-DME-74182	CG10932	CG10399	CG8888	CG1140	CG6432	CG4311
Purine salvage	R-DME-74217	CG32626	CG18128	CG16758	CG11255	CG11994	CG18315
Purine catabolism	R-DME-74259	CG30104	CG32549	CG8891	CG18128	CG16758	CG4098	CG18143	CG10898	CG7642
Signal attenuation	R-DME-74749	CG12559	CG7793	CG6033	CG3715	CG5686
Insulin receptor signalling cascade	R-DME-74751	CG2699	CG12559	CG8222	CG13398	CG7793	CG10702	CG6033	CG1210	CG1044	CG32134	CG9701	CG4006	CG7223	CG4608	CG4141	CG5408	CG3715	CG5686
Signaling by Insulin receptor	R-DME-74752	CG30329	CG2934	CG2699	CG12559	CG8222	CG13398	CG12602	CG7793	CG17332	CG10702	CG8029	CG6033	CG8210	CG8048	CG1210	CG1044	CG11589	CG1268	CG32134	CG9701	CG7625	CG1088	CG17369	CG4006	CG14909	CG7223	CG7678	CG18617	CG6213	CG4608	CG4141	CG18402	CG4624	CG1709	CG5408	CG3715	CG3161	CG8186	CG3762	CG7007	CG5686
Chk1/Chk2(Cds1) mediated inactivation of Cyclin B:Cdk1 complex	R-DME-75035	CG4488	CG5363	CG4965	CG10895	CG17870	CG3510	CG31196	CG1395
mRNA Editing: A to I Conversion	R-DME-75064	CG12598
Processing of Capped Intronless Pre-mRNA	R-DME-75067	CG9742	CG3642	CG17170	CG18591	CG5352	CG2163	CG12924	CG12938	CG8427	CG16792	CG5970	CG10228	CG7185	CG3689	CG1078	CG1109	CG2097	CG12357	CG7697	CG7698	CG1957	CG11886	CG2261	CG10110	CG7035
mRNA Editing	R-DME-75072	CG12598
C6 deamination of adenosine	R-DME-75102	CG12598
Fatty acyl-CoA biosynthesis	R-DME-75105	CG5887	CG30008	CG18155	CG1444	CG12108	CG31141	CG31523	CG3523	CG4851	CG6746	CG9267	CG4500	CG11198	CG8322	CG18609	CG17821	CG6782	CG10849	CG3971	CG3961	CG2781	CG8534	CG16905	CG16904	CG9459	CG9458	CG5925	CG8630	CG14881	CG5326	CG6921	CG5278	CG33110	CG6660	CG9747	CG15531	CG9743	CG7923	CG4501
Triglyceride biosynthesis	R-DME-75109	CG1941	CG1942	CG1946	CG8709	CG8298	CG7995	CG5508	CG18374	CG31991
Apoptotic execution phase	R-DME-75153	CG12223	CG11579	CG42349	CG45110	CG32251	CG3210	CG17484	CG2976	CG6944	CG8049	CG9414	CG42829	CG10473	CG2637	CG18076	CG10119	CG8293	CG43443	CG17950	CG5799	CG13887	CG1977	CG8091	CG10083	CG12284	CG8548	CG32217	CG14902	CG5169	CG7045	CG7046	CG6193	CG7788	CG9774	CG1451
Ubiquitin-dependent degradation of Cyclin D	R-DME-75815	CG30382	CG18341	CG3455	CG31742	CG16916	CG12096	CG1591	CG9096	CG3422	CG32744	CG1489	CG2960	CG18174	CG4904	CG5271	CG17331	CG42641	CG1341	CG1519	CG8979	CG10149	CG5072	CG10938	CG9327	CG9868	CG3416	CG4569	CG11624	CG3329	CG4157	CG4097	CG7762	CG7619	CG12161	CG12000	CG1100	CG11981	CG5266	CG9588	CG17268	CG5378	CG10230	CG10370	CG5289	CG11888	CG12323	CG18495	CG8392
Synthesis of very long-chain fatty acyl-CoAs	R-DME-75876	CG30008	CG18155	CG1444	CG31141	CG31523	CG6746	CG9267	CG4500	CG18609	CG17821	CG10849	CG3971	CG3961	CG2781	CG8534	CG16905	CG16904	CG9459	CG9458	CG5326	CG6921	CG5278	CG33110	CG6660	CG4501
Plasmalogen biosynthesis	R-DME-75896	CG7601
Transcription from mitochondrial promoters	R-DME-75944	CG18124
RNA Polymerase II Transcription Initiation	R-DME-75953	CG43662	CG31155	CG3319	CG1554	CG3606	CG6474	CG5041	CG9879	CG15398	CG3069	CG7562	CG4079	CG5193	CG7885	CG15259	CG6840	CG10756	CG7614	CG11979	CG8151	CG9433	CG9874	CG1276	CG6711	CG8019	CG10415	CG7764	CG5444	CG32211	CG11246	CG7405	CG11115	CG10281	CG17603	CG2670	CG6538	CG17358	CG14718	CG3180	CG3284	CG4448	CG5163	CG13628	CG5930	CG2009	CG6577	CG7704	CG1163
RNA Polymerase II Transcription Elongation	R-DME-75955	CG43662	CG31155	CG3319	CG32721	CG1554	CG9915	CG9984	CG5041	CG8817	CG7885	CG3710	CG6840	CG11166	CG7614	CG11979	CG12372	CG8151	CG9291	CG9433	CG10955	CG5179	CG4817	CG12252	CG2469	CG1828	CG5994	CG8019	CG7764	CG6292	CG32217	CG11246	CG7405	CG11115	CG2503	CG1433	CG10281	CG11990	CG3909	CG6538	CG3180	CG3284	CG12357	CG4204	CG5874	CG6755	CG13628	CG12225	CG7035
Platelet activation, signaling and aggregation	R-DME-76002	CG30054	CG30281	CG30378	CG7727	CG14791	CG4376	CG3299	CG2845	CG3024	CG4027	CG10763	CG32203	CG42667	CG31832	CG1354	CG1791	CG1889	CG32683	CG1841	CG42349	CG33174	CG9095	CG10545	CG4200	CG9623	CG4880	CG6788	CG6186	CG7103	CG7893	CG12530	CG11940	CG2699	CG9885	CG12559	CG17678	CG12547	CG6514	CG9500	CG11326	CG6717	CG7052	CG7068	CG31902	CG7219	CG7356	CG8460	CG7627
Response to elevated platelet cytosolic Ca2+	R-DME-76005	CG30281	CG30378	CG7727	CG14791	CG4376	CG3299	CG3024	CG4027	CG32203	CG31832	CG1354	CG1791	CG1889	CG1841	CG9095	CG4880	CG6788	CG6186	CG7103	CG9885	CG12547	CG6514	CG9500	CG11326	CG6717	CG7052	CG7068	CG31902	CG7219	CG7356	CG8460	CG7627	CG9494	CG4804	CG5367	CG4977	CG12283	CG16974	CG9431	CG4170	CG4192	CG18480	CG18096	CG10186	CG10363	CG8666	CG3305	CG2981
Platelet Aggregation (Plug Formation)	R-DME-76009	CG9623	CG11940	CG34392	CG1956	CG6831	CG42317	CG7485	CG3715	CG7524
RNA Polymerase II Transcription Initiation And Promoter Clearance	R-DME-76042	CG43662	CG31155	CG3319	CG1554	CG3606	CG6474	CG5041	CG9879	CG15398	CG3069	CG7562	CG4079	CG5193	CG7885	CG15259	CG6840	CG10756	CG7614	CG11979	CG8151	CG9433	CG9874	CG1276	CG6711	CG8019	CG10415	CG7764	CG5444	CG32211	CG11246	CG7405	CG11115	CG10281	CG17603	CG2670	CG6538	CG17358	CG14718	CG3180	CG3284	CG4448	CG5163	CG13628	CG5930	CG2009	CG6577	CG7704	CG1163
RNA Polymerase III Transcription Initiation	R-DME-76046	CG17209	CG4875	CG9879	CG15398	CG3756	CG7562	CG9305	CG7099	CG10563	CG11979	CG8344	CG8950	CG9874	CG33785	CG7339	CG42588	CG33051	CG5147	CG10582	CG11246	CG12267	CG31256	CG5380	CG13628	CG1163	CG34186	CG42516
RNA Polymerase III Transcription Initiation From Type 1 Promoter	R-DME-76061	CG17209	CG4875	CG9879	CG15398	CG3756	CG7562	CG9305	CG7099	CG10563	CG11979	CG8344	CG8950	CG9874	CG33785	CG7339	CG42588	CG33051	CG5147	CG10582	CG11246	CG12267	CG31256	CG5380	CG13628	CG1163	CG34186	CG42516
RNA Polymerase III Transcription Initiation From Type 2 Promoter	R-DME-76066	CG17209	CG4875	CG9879	CG15398	CG3756	CG7562	CG9305	CG7099	CG10563	CG11979	CG8344	CG8950	CG9874	CG33785	CG7339	CG42588	CG33051	CG5147	CG10582	CG11246	CG12267	CG31256	CG5380	CG13628	CG1163	CG34186	CG42516
Formation of editosomes by ADAR proteins	R-DME-77042	CG12598
RNA Pol II CTD phosphorylation and interaction with CE	R-DME-77075	CG43662	CG31155	CG3319	CG1554	CG1810	CG5041	CG7885	CG3688	CG6840	CG7614	CG11979	CG8151	CG9433	CG8019	CG7764	CG11246	CG7405	CG11115	CG10281	CG6538	CG3180	CG3284	CG13628	CG1163	CG7626	CG34186	CG42373
Utilization of Ketone Bodies	R-DME-77108	CG10932	CG8888	CG1140
Synthesis of Ketone Bodies	R-DME-77111	CG10932	CG10399	CG8888	CG6432	CG4311
Beta oxidation of myristoyl-CoA to lauroyl-CoA	R-DME-77285	CG4389	CG4581
mitochondrial fatty acid beta-oxidation of saturated fatty acids	R-DME-77286	CG4389	CG6543	CG16935	CG7461	CG4581	CG12262	CG4703
mitochondrial fatty acid beta-oxidation of unsaturated fatty acids	R-DME-77288	CG4598	CG12262
Mitochondrial Fatty Acid Beta-Oxidation	R-DME-77289	CG12512	CG8498	CG4389	CG4600	CG4598	CG6543	CG16935	CG7461	CG33713	CG4581	CG9160	CG16985	CG16986	CG12262	CG7842	CG4703	CG1635
Beta oxidation of palmitoyl-CoA to myristoyl-CoA	R-DME-77305	CG4389	CG7461	CG4581
Beta oxidation of lauroyl-CoA to decanoyl-CoA-CoA	R-DME-77310	CG4389	CG6543	CG4581
Beta oxidation of decanoyl-CoA to octanoyl-CoA-CoA	R-DME-77346	CG4389	CG6543	CG16935	CG4581	CG12262
Beta oxidation of octanoyl-CoA to hexanoyl-CoA	R-DME-77348	CG4389	CG6543	CG4581	CG12262
Beta oxidation of hexanoyl-CoA to butanoyl-CoA	R-DME-77350	CG4389	CG6543	CG4581	CG4703
Beta oxidation of butanoyl-CoA to acetyl-CoA	R-DME-77352	CG6543	CG4703
Insulin receptor recycling	R-DME-77387	CG30329	CG2934	CG12602	CG17332	CG8029	CG8210	CG8048	CG11589	CG1268	CG7625	CG1088	CG17369	CG14909	CG7678	CG18617	CG6213	CG18402	CG4624	CG1709	CG3161	CG8186	CG3762	CG7007
SLBP Dependent Processing of Replication-Dependent Histone Pre-mRNAs	R-DME-77588	CG9742	CG18591	CG5352	CG12924	CG12938	CG8427	CG16792	CG12357	CG11886	CG7035
Processing of Intronless Pre-mRNAs	R-DME-77595	CG3642	CG17170	CG2163	CG5970	CG10228	CG7185	CG3689	CG1078	CG1109	CG2097	CG12357	CG7697	CG7698	CG1957	CG2261	CG10110	CG7035
Transport of fatty acids	R-DME-804914	CG46149	CG44252	CG3394
Transport of nucleosides and free purine and pyrimidine bases across the plasma membrane	R-DME-83936	CG16944	CG1683	CG11907	CG8083	CG11778	CG11010
The NLRP3 inflammasome	R-DME-844456	CG31884	CG7047	CG1105	CG10086	CG2641	CG3014	CG18268	CG14696	CG4674	CG18744	CG18745	CG18746	CG18747	CG18748
Interferon gamma signaling	R-DME-877300	CG9181	CG4257
Regulation of IFNG signaling	R-DME-877312	CG9181	CG4257
Transport of organic anions	R-DME-879518	CG31634	CG3811	CG5427	CG6417	CG30277	CG3382	CG3380	CG7571	CG12286
Interconversion of 2-oxoglutarate and 2-hydroxyglutarate	R-DME-880009	CG3835	CG10639	CG3425
Gastrin-CREB signalling pathway via PKC and MAPK	R-DME-881907	CG6103	CG17596	CG12559	CG7793	CG6033	CG10079	CG4859	CG9375	CG6622
Synthesis of PIPs in the nucleus	R-DME-8847453	CG17471	CG6707
Signaling by PTK6	R-DME-8848021	CG9209	CG32744	CG32555	CG2960	CG5271	CG5336	CG31794	CG8416	CG4021	CG3584	CG3613	CG5821	CG10384	CG3927	CG3875	CG2248	CG11624	CG7037	CG9375	CG1587
Wax and plasmalogen biosynthesis	R-DME-8848584	CG1941	CG1942	CG1946	CG17560	CG14893	CG12268	CG7601
PTK6 Regulates Proteins Involved in RNA Processing	R-DME-8849468	CG4021	CG3584	CG3613	CG5821	CG10384	CG3927	CG3875
PTK6 Regulates RTKs and Their Effectors AKT1 and DOK1	R-DME-8849469	CG32744	CG2960	CG5271	CG11624	CG7037
PTK6 Regulates RHO GTPases, RAS GTPase and MAP kinases	R-DME-8849471	CG9209	CG32555	CG5336	CG31794	CG8416	CG2248	CG9375	CG1587
Synaptic adhesion-like molecules	R-DME-8849932	CG33513	CG1725	CG32593	CG12199	CG33113	CG10443	CG8200	CG10633	CG8442	CG14585	CG42642	CG14076	CG2902	CG10101	CG43743	CG14447
Phosphate bond hydrolysis by NTPDase proteins	R-DME-8850843	CG3059
Protein ubiquitination	R-DME-8852135	CG14815	CG2924	CG2257	CG1490	CG2574	CG32744	CG17949	CG8949	CG8188	CG3639	CG5440	CG4265	CG40045	CG2960	CG15437	CG5271	CG6720	CG1782	CG7220	CG4663	CG5788	CG10955	CG33872	CG33878	CG33896	CG33906	CG33902	CG33870	CG33876	CG33900	CG33908	CG33888	CG33892	CG33904	CG33898	CG33874	CG33868	CG33886	CG33882	CG33910	CG33890	CG33880	CG33894	CG33884	CG2469	CG7864	CG12082	CG10862
Lysosomal oligosaccharide catabolism	R-DME-8853383	CG9463	CG9465	CG9466	CG9468	CG5322	CG6206	CG12582
Transcriptional Regulation by VENTX	R-DME-8853884	CG11579	CG10604	CG34403
FBXL7 down-regulates AURKA during mitotic entry and in early mitosis	R-DME-8854050	CG30382	CG16982	CG16983	CG18341	CG3455	CG31742	CG16916	CG12096	CG1591	CG3422	CG32744	CG1489	CG2960	CG18174	CG4904	CG5271	CG17331	CG42641	CG1341	CG1877	CG1519	CG8979	CG10149	CG10938	CG9327	CG9868	CG3416	CG4569	CG11624	CG3329	CG4157	CG4097	CG7762	CG7619	CG9772	CG12161	CG12000	CG1100	CG11981	CG3068	CG5266	CG9588	CG4221	CG17268	CG5378	CG10230	CG10370	CG5289
TBC/RABGAPs	R-DME-8854214	CG3002	CG32672	CG9575	CG11490	CG3664	CG5337	CG6601	CG9339	CG8085	CG8155	CG8156	CG4921	CG9139	CG7112	CG5978	CG6975	CG5344	CG5915	CG6147	CG6182
Interleukin-20 family signaling	R-DME-8854691	CG4257
Golgi-to-ER retrograde transport	R-DME-8856688	CG32396	CG46275	CG46276	CG46277	CG33497	CG7359	CG8590	CG3564	CG6998	CG32823	CG33105	CG1453	CG1938	CG11759	CG1967	CG31651	CG6223	CG12235	CG5450	CG31935	CG17158	CG3254	CG9543	CG14535	CG5300	CG5183	CG7061	CG6601	CG10846	CG6605	CG17347	CG12042	CG8487	CG13345	CG8440	CG7765	CG8566	CG9277	CG10540	CG3219	CG12192	CG3988	CG3401	CG12015	CG9191	CG7961	CG1258	CG7507
Cargo recognition for clathrin-mediated endocytosis	R-DME-8856825	CG3171	CG8176	CG9132	CG16785	CG4322	CG4313	CG3024	CG4626	CG31528	CG32683	CG18361	CG9012	CG31793	CG32744	CG4880	CG6407	CG14224	CG12532	CG4260	CG4280	CG3365	CG2903	CG3139	CG2960	CG7627	CG9556	CG5271	CG6521	CG6192	CG5711	CG10679	CG10637	CG31792	CG9270	CG1099	CG8725	CG2038	CG1599	CG12210	CG6033	CG10505	CG10079	CG4356	CG16932	CG17248	CG11624	CG8532	CG7565
Clathrin-mediated endocytosis	R-DME-8856828	CG3171	CG8176	CG9132	CG16785	CG3573	CG4322	CG4313	CG3024	CG4027	CG4626	CG31528	CG32683	CG1657	CG18361	CG9012	CG31793	CG9901	CG32744	CG4880	CG6407	CG14224	CG12532	CG4260	CG4280	CG3365	CG3664	CG9881	CG2903	CG3139	CG2960	CG5972	CG7627	CG9556	CG5271	CG6521	CG6192	CG8978	CG5711	CG10679	CG10637	CG31792	CG10954	CG9270	CG1099	CG8725	CG2038	CG1599	CG12210
Downregulation of ERBB2 signaling	R-DME-8863795	CG32744	CG2960	CG5271	CG5203	CG10079	CG12019	CG1242	CG11624	CG17033	CG42317	CG4006	CG5798	CG1401	CG5912
Transcriptional regulation by the AP-2 (TFAP2) family of transcription factors	R-DME-8864260	CG10798	CG9088	CG9207	CG7221	CG10440	CG7807	CG7917	CG5935
VLDLR internalisation and degradation	R-DME-8866427	CG31094	CG9012	CG12532	CG4260	CG6948	CG6056	CG7057
Synthesis of active ubiquitin: roles of E1 and E2 enzymes	R-DME-8866652	CG2924	CG2257	CG1490	CG2574	CG32744	CG8188	CG5440	CG4265	CG40045	CG2960	CG15437	CG5271	CG6720	CG1782	CG7220	CG5788	CG12082	CG10862	CG11624	CG8284	CG7656	CG2013	CG7425	CG1945	CG4443	CG10682
E3 ubiquitin ligases ubiquitinate target proteins	R-DME-8866654	CG14815	CG32744	CG17949	CG8949	CG3639	CG2960	CG15437	CG5271	CG4663	CG10955	CG33872	CG33878	CG33896	CG33906	CG33902	CG33870	CG33876	CG33900	CG33908	CG33888	CG33892	CG33904	CG33898	CG33874	CG33868	CG33886	CG33882	CG33910	CG33890	CG33880	CG33894	CG33884	CG2469	CG7864	CG11624	CG10542	CG4289	CG2503	CG2013	CG1433	CG11990	CG3909	CG7425
Negative regulation of activity of TFAP2 (AP-2) family transcription factors	R-DME-8866904	CG7221	CG10440	CG7807
Activation of the TFAP2 (AP-2) family of transcription factors	R-DME-8866907	CG9207	CG7221	CG7807
TFAP2 (AP-2) family regulates transcription of cell cycle factors	R-DME-8866911	CG10798	CG9088	CG7807
rRNA processing in the nucleus and cytosol	R-DME-8868773	CG33217	CG14805	CG3228	CG3071	CG2875	CG3527	CG4202	CG10944	CG1575	CG2260	CG32110	CG1789	CG7246	CG2998	CG31938	CG11130	CG8928	CG8939	CG32075	CG9606	CG8922	CG12359	CG4258	CG33505	CG9107	CG10805	CG10354	CG10206	CG13389	CG13097	CG4364	CG5920	CG6724	CG6249	CG15481	CG12050	CG9253	CG9250	CG30349	CG12759	CG1671	CG12325	CG8857	CG8415	CG10128	CG8395	CG8414	CG7989
TFAP2A acts as a transcriptional repressor during retinoic acid induced cell differentiation	R-DME-8869496	CG7807	CG7917
RAB geranylgeranylation	R-DME-8873719	CG14791	CG12156	CG32673	CG32678	CG2885	CG9807	CG32670	CG1900	CG32671	CG9575	CG17060	CG3664	CG15399	CG17515	CG9100	CG6601	CG4212	CG9994	CG3269	CG8024	CG7576	CG4921	CG8432	CG12015	CG7980	CG7062	CG8287	CG34410	CG12007	CG2108	CG5771	CG3320	CG5915	CG31118	CG3129	CG18627
RAB GEFs exchange GTP for GDP on RABs	R-DME-8876198	CG14791	CG3309	CG12156	CG12737	CG32673	CG32678	CG2885	CG34414	CG9807	CG32670	CG1657	CG5627	CG32671	CG9575	CG17060	CG31935	CG3664	CG15399	CG17515	CG11926	CG9298	CG4422	CG4953	CG7061	CG4212	CG2478	CG18659	CG8024	CG7576	CG9067	CG10153	CG12855	CG4966	CG8432	CG12015	CG9139	CG7852	CG17569	CG14980	CG3911	CG10967	CG5161	CG8793	CG8287	CG11396	CG7158	CG6939	CG6623
Protein methylation	R-DME-8876725	CG30378	CG7889	CG9643	CG6514	CG9154	CG5920	CG10947	CG2981	CG12408	CG2331	CG9073	CG8280	CG8472	CG9406	CG7930	CG6563	CG17272	CG5024	CG17770	CG1873	CG17769	CG15855
Vitamin E	R-DME-8877627	CG30339	CG3191	CG3091	CG3823	CG31636	CG31826	CG33514	CG5958	CG5973	CG10237	CG10026	CG1902	CG12926	CG33966	CG33965	CG2663	CG13848	CG10301	CG10300	CG11550
Transcriptional regulation by RUNX3	R-DME-8878159	CG30382	CG33336	CG11579	CG18341	CG3455	CG2252	CG2262	CG31742	CG16916	CG12096	CG1591	CG1770	CG8544	CG9096	CG3422	CG32744	CG1489	CG2960	CG18174	CG4904	CG5271	CG17331	CG42641	CG1341	CG1519	CG8979	CG10149	CG10938	CG4943	CG9327	CG9868	CG5562	CG4005	CG3416	CG7959	CG11624	CG3329	CG4157	CG4097	CG7762	CG7619	CG12161	CG12000	CG1100	CG11981	CG9375	CG5266	CG9588
Transcriptional regulation by RUNX2	R-DME-8878166	CG30382	CG16982	CG16983	CG2984	CG18341	CG3455	CG1689	CG31742	CG16916	CG12096	CG1591	CG9096	CG3422	CG32744	CG42267	CG1849	CG1489	CG12399	CG2960	CG18174	CG4904	CG5363	CG5271	CG5203	CG17331	CG42641	CG1341	CG1877	CG1519	CG8979	CG10149	CG5072	CG10938	CG9327	CG3510	CG9868	CG3416	CG7959	CG11624	CG8597	CG7404	CG3329	CG4157	CG4097	CG7762	CG7619	CG12161	CG12000
Transcriptional regulation by RUNX1	R-DME-8878171	CG30382	CG33336	CG3848	CG18412	CG2655	CG3319	CG18341	CG3455	CG32203	CG7055	CG8989	CG1689	CG31613	CG31742	CG16916	CG4303	CG12096	CG1591	CG9096	CG3422	CG32744	CG17949	CG44425	CG42267	CG1849	CG1489	CG2762	CG4244	CG3166	CG40351	CG2960	CG5825	CG18174	CG6717	CG31902	CG7219	CG4804	CG4904	CG5034	CG5102	CG5271	CG31868	CG4751	CG17331	CG42641	CG43366	CG3274	CG9454
GABA synthesis	R-DME-888568	CG14994
GABA synthesis, release, reuptake and degradation	R-DME-888590	CG3139	CG40452	CG12210	CG7576	CG8394	CG17248	CG43955	CG14994	CG15811	CG7433	CG6395	CG9474	CG4264	CG31136	CG4685	CG32490
RUNX1 regulates estrogen receptor mediated transcription	R-DME-8931987	CG1689	CG42267	CG1849	CG7959	CG7404	CG34145
ROS sensing by NFE2L2	R-DME-8932339	CG30382	CG16982	CG18341	CG3455	CG31742	CG16916	CG12096	CG1591	CG3422	CG32744	CG1489	CG2960	CG18174	CG4904	CG5271	CG42616	CG17331	CG42641	CG1341	CG1519	CG8979	CG10149	CG10938	CG9327	CG9868	CG3416	CG4569	CG11624	CG3329	CG4157	CG4097	CG7762	CG7619	CG12161	CG12000	CG1100	CG11981	CG5266	CG9588	CG3962	CG17268	CG5378	CG43286	CG10230	CG10370	CG5289	CG11888	CG12323
Regulation of RUNX1 Expression and Activity	R-DME-8934593	CG1689	CG9096	CG42267	CG1849	CG5072	CG7959	CG34145
Receptor Mediated Mitophagy	R-DME-8934903	CG14816	CG15224	CG5676	CG10967	CG17520	CG7524
Digestion	R-DME-8935690	CG31091	CG1780	CG8105	CG2772	CG13772	CG6113	CG18301	CG18302	CG7329	CG31872	CG18284	CG17097	CG31871	CG3903	CG4472	CG4475	CG4559	CG16771	CG3635	CG1809	CG8093	CG8221	CG5210	CG17876	CG5154	CG3292	CG3290	CG3264	CG10339	CG11406	CG2054	CG1869	CG10592	CG5150	CG9701	CG5932	CG5656	CG34127	CG31146	CG8147	CG5361	CG11598	CG11600	CG11608	CG6753	CG8823	CG10827	CG31089
RUNX1 regulates genes involved in megakaryocyte differentiation and platelet function	R-DME-8936459	CG3848	CG8989	CG1689	CG31613	CG17949	CG42267	CG1849	CG2762	CG40351	CG5825	CG33836	CG33842	CG33815	CG33830	CG33872	CG33878	CG33896	CG33806	CG33906	CG33839	CG33902	CG33870	CG33876	CG33900	CG33908	CG33888	CG33803	CG33809	CG33892	CG33863	CG33866	CG33854	CG33818	CG33904	CG33857	CG33898	CG33874	CG33868	CG33886	CG33882	CG33910	CG33890	CG33821	CG33824	CG33845	CG33812	CG33880	CG33894
Aryl hydrocarbon receptor signalling	R-DME-8937144	CG1242	CG11987	CG16817	CG6993
ESR-mediated signaling	R-DME-8939211	CG43662	CG30378	CG31155	CG6121	CG17592	CG10763	CG1689	CG12653	CG1343	CG1747	CG1554	CG10545	CG6103	CG14207	CG42267	CG1849	CG4427	CG9879	CG15398	CG12559	CG6514	CG7392	CG7562	CG13387	CG13109	CG5034	CG6713	CG7885	CG6840	CG2981	CG12408	CG8261	CG1772	CG11979	CG9073	CG8472	CG4676	CG8314	CG9406	CG10079	CG9874	CG10344	CG5179	CG3065	CG1210	CG7959	CG1242	CG10077
RUNX1 regulates transcription of genes involved in differentiation of HSCs	R-DME-8939236	CG30382	CG33336	CG2655	CG3319	CG18341	CG3455	CG1689	CG31742	CG16916	CG12096	CG1591	CG3422	CG32744	CG44425	CG42267	CG1849	CG1489	CG4244	CG2960	CG18174	CG4904	CG5034	CG5102	CG5271	CG17331	CG42641	CG1341	CG1519	CG7614	CG8979	CG10149	CG10938	CG9327	CG9868	CG3924	CG4005	CG3416	CG4569	CG7959	CG11624	CG3329	CG4157	CG4097	CG7762	CG7619	CG7405	CG12161	CG12000
RUNX1 regulates transcription of genes involved in differentiation of keratinocytes	R-DME-8939242	CG32203	CG6717	CG31902	CG7219	CG4804	CG43366	CG9454	CG9455	CG9460	CG1859	CG7722	CG6347	CG6692	CG10956	CG4847	CG3801	CG6680	CG6663	CG6289	CG12807	CG6687	CG1342	CG1865	CG12172	CG11331	CG1857	CG10913	CG18525	CG9453	CG9334	CG8137	CG9456
RUNX1 interacts with co-factors whose precise effect on RUNX1 targets is not known	R-DME-8939243	CG18412	CG7055	CG1689	CG4303	CG42267	CG1849	CG31868	CG4751	CG3274	CG3886	CG3905	CG6546	CG17090	CG7959	CG5942	CG32443	CG1064	CG9495	CG18740	CG7467	CG11375	CG5595	CG34145	CG15319	CG3895
RUNX1 regulates transcription of genes involved in BCR signaling	R-DME-8939245	CG1689	CG42267	CG1849	CG3166	CG8246	CG7959	CG32180	CG34145	CG1464	CG11049
RUNX1 regulates transcription of genes involved in differentiation of myeloid cells	R-DME-8939246	CG1689	CG42267	CG1849	CG7959	CG34145	CG15319
RUNX1 regulates transcription of genes involved in interleukin signaling	R-DME-8939247	CG1689	CG42267	CG1849	CG7959	CG32180	CG34145
Regulation of RUNX2 expression and activity	R-DME-8939902	CG30382	CG16982	CG16983	CG18341	CG3455	CG1689	CG31742	CG16916	CG12096	CG1591	CG3422	CG32744	CG42267	CG1849	CG1489	CG2960	CG18174	CG4904	CG5271	CG5203	CG17331	CG42641	CG1341	CG1877	CG1519	CG8979	CG10149	CG10938	CG9327	CG9868	CG3416	CG11624	CG3329	CG4157	CG4097	CG7762	CG7619	CG12161	CG12000	CG1100	CG11981	CG5266	CG9588	CG5378	CG10230	CG10370	CG5289	CG11888
RUNX2 regulates osteoblast differentiation	R-DME-8940973	CG1689	CG42267	CG1849	CG7404	CG34145
RUNX2 regulates bone development	R-DME-8941326	CG1689	CG42267	CG1849	CG12399	CG7959	CG8597	CG7404	CG1775	CG34145
Events associated with phagocytolytic activity of PMN cells	R-DME-8941413	CG12002
RUNX3 regulates CDKN1A transcription	R-DME-8941855	CG33336	CG2262	CG5562	CG1775	CG1449	CG34145	CG1901	CG31695
Regulation of RUNX3 expression and activity	R-DME-8941858	CG30382	CG18341	CG3455	CG31742	CG16916	CG12096	CG1591	CG3422	CG32744	CG1489	CG2960	CG18174	CG4904	CG5271	CG17331	CG42641	CG1341	CG1519	CG8979	CG10149	CG10938	CG4943	CG9327	CG9868	CG5562	CG3416	CG7959	CG11624	CG3329	CG4157	CG4097	CG7762	CG7619	CG12161	CG12000	CG1100	CG11981	CG5266	CG9588	CG5378	CG10230	CG10370	CG5289	CG11888	CG34145	CG1901	CG15319	CG12323
Regulation of PTEN gene transcription	R-DME-8943724	CG1081	CG14812	CG18412	CG4320	CG3004	CG40196	CG31868	CG4881	CG6464	CG5202	CG5110	CG31753	CG8707	CG3886	CG3905	CG5189	CG14977	CG7471	CG6502	CG32067	CG9594	CG8103	CG14184	CG32443	CG11968	CG9495	CG4236	CG5595	CG3895	CG5092	CG8013
Collagen chain trimerization	R-DME-8948216	CG5225
Regulation of PTEN localization	R-DME-8948747	CG1490	CG32744	CG2960	CG5271	CG8293	CG11624	CG12284	CG42279	CG5671
Regulation of PTEN stability and activity	R-DME-8948751	CG30382	CG18341	CG3455	CG31742	CG16916	CG15224	CG12096	CG1591	CG3422	CG32744	CG1489	CG4244	CG2960	CG18174	CG4904	CG5271	CG5203	CG17331	CG42641	CG44128	CG1341	CG1519	CG8979	CG10149	CG8293	CG10938	CG9327	CG9868	CG3416	CG4569	CG12082	CG11624	CG3329	CG12284	CG4157	CG4097	CG42279	CG8786	CG7762	CG7619	CG12161	CG12000	CG1100	CG11981	CG5266	CG9588	CG4006	CG17268
Mitochondrial calcium ion transport	R-DME-8949215	CG2658	CG4495	CG8728	CG14744	CG17680	CG3499	CG3776	CG6512	CG3731	CG15081	CG10691	CG18769
Cristae formation	R-DME-8949613	CG34073	CG2968	CG3612	CG10731	CG4692	CG8189	CG3321	CG4307	CG6030	CG4412	CG7610	CG1746	CG11154	CG9032	CG6105
Processing of SMDT1	R-DME-8949664	CG2658	CG8728	CG17680	CG3499	CG3776	CG6512	CG3731	CG15081	CG10691
RUNX3 regulates WNT signaling	R-DME-8951430	CG11579	CG34403	CG34145
Neddylation	R-DME-8951664	CG30382	CG16982	CG16983	CG18341	CG3455	CG12106	CG17754	CG31742	CG31855	CG16916	CG2247	CG2371	CG12096	CG1591	CG1839	CG3422	CG32744	CG17068	CG1503	CG1489	CG14614	CG5118	CG4265	CG3104	CG2960	CG15437	CG8873	CG8892	CG18174	CG11020	CG9144	CG9556	CG4904	CG5366	CG5271	CG42616	CG17328	CG17331	CG7210	CG15154	CG10679	CG42641	CG9316	CG1512	CG2944	CG1341	CG1877	CG8725
RUNX3 regulates YAP1-mediated transcription	R-DME-8951671	CG8544	CG4005	CG34145
RUNX3 regulates p14-ARF	R-DME-8951936	CG2252	CG1770	CG9096	CG5562	CG7959	CG9375	CG13597	CG34145	CG1901	CG15319	CG31695
Transcriptional Regulation by E2F6	R-DME-8953750	CG2995	CG18412	CG11202	CG31868	CG16975	CG17161	CG3886	CG3905	CG4654	CG12190	CG9648	CG6376	CG6990	CG5595	CG3895
Metabolism of RNA	R-DME-8953854	CG1898	CG43662	CG30382	CG31155	CG3857	CG17291	CG42458	CG33217	CG4262	CG7622	CG7434	CG14792	CG12598	CG14805	CG3228	CG3193	CG3071	CG2685	CG2875	CG3527	CG3319	CG4528	CG4202	CG4111	CG18341	CG3455	CG3314	CG3203	CG10944	CG2253	CG1575	CG2260	CG18789	CG32110	CG32135	CG1789	CG7246	CG8264	CG16892	CG31742	CG2998	CG31922	CG31938	CG16916	CG1639	CG1554	CG1559	CG1796
Cellular responses to external stimuli	R-DME-8953897	CG1081	CG32396	CG34067	CG34069	CG34074	CG30329	CG30344	CG30345	CG30382	CG46146	CG46275	CG46276	CG46277	CG33338	CG33497	CG2995	CG16982	CG14812	CG4380	CG2621	CG2947	CG2934	CG6121	CG6998	CG18341	CG4320	CG3455	CG14444	CG2151	CG18789	CG32230	CG32789	CG32823	CG32707	CG31003	CG31321	CG16892	CG31713	CG31742	CG3004	CG16916	CG1938	CG15220	CG4147	CG15725	CG12244	CG4303	CG12096
Nucleobase catabolism	R-DME-8956319	CG30104	CG2194	CG32549	CG3059	CG17224	CG8891	CG3788	CG18128	CG3362	CG16758	CG4098	CG18143	CG1411	CG3027	CG10898	CG7642	CG6330	CG9670
Nucleobase biosynthesis	R-DME-8956320	CG3989	CG18572	CG9127	CG31628	CG2867	CG9741	CG3590	CG17273	CG3593	CG11089	CG1799	CG9242
Nucleotide salvage	R-DME-8956321	CG32626	CG17224	CG15441	CG8360	CG4798	CG3788	CG18128	CG16758	CG11255	CG11994	CG5452	CG6364	CG6330	CG18315
Post-translational protein phosphorylation	R-DME-8957275	CG30281	CG33458	CG33459	CG7727	CG14446	CG32203	CG31832	CG1791	CG1889	CG1372	CG32557	CG6788	CG6186	CG11372	CG11374	CG13950	CG9885	CG9500	CG11098	CG13778	CG6717	CG7052	CG7068	CG7123	CG31902	CG7219	CG3759	CG4804	CG7147	CG15270	CG18096	CG5809	CG6453	CG42829	CG10363	CG43366	CG9454	CG9455	CG9460	CG1859	CG8642	CG7722	CG4670	CG10956	CG10497	CG6128	CG5562	CG9148
Metabolism of steroids	R-DME-8957322	CG46149	CG4380	CG3656	CG3466	CG10755	CG4586	CG1444	CG2254	CG32203	CG32442	CG31717	CG1488	CG9081	CG11655	CG8239	CG3415	CG9903	CG6578	CG3018	CG15629	CG14032	CG17970	CG14031	CG4494	CG6717	CG6730	CG31902	CG7219	CG7840	CG13109	CG4105	CG4804	CG14946	CG10268	CG2637	CG9319	CG9265	CG43366	CG33131	CG1765	CG9454	CG9455	CG9460	CG1859	CG2110	CG2060	CG8068	CG1944
Intestinal absorption	R-DME-8963676	CG12092	CG5722	CG43946
Intestinal lipid absorption	R-DME-8963678	CG12092	CG5722
Tyrosine catabolism	R-DME-8963684	CG1461	CG4779	CG11796	CG9363	CG14993
Phenylalanine and tyrosine metabolism	R-DME-8963691	CG1461	CG7860	CG4779	CG7399	CG4665	CG11796	CG9363	CG6950	CG1963	CG14993
Aspartate and asparagine metabolism	R-DME-8963693	CG6428	CG4233	CG7811	CG8430	CG5618	CG2139
Digestion and absorption	R-DME-8963743	CG31091	CG1780	CG8105	CG12092	CG2772	CG13772	CG5722	CG6113	CG18301	CG18302	CG7329	CG31872	CG18284	CG17097	CG31871	CG3903	CG4472	CG4475	CG4559	CG16771	CG3635	CG1809	CG8093	CG8221	CG5210	CG17876	CG5154	CG3292	CG3290	CG3264	CG10339	CG11406	CG43946	CG2054	CG1869	CG10592	CG5150	CG9701	CG5932	CG5656	CG34127	CG31146	CG8147	CG5361	CG11598	CG11600	CG11608	CG6753
Assembly of active LPL and LIPC lipase complexes	R-DME-8963889	CG5966	CG1986	CG2979	CG2985	CG11129	CG18258	CG5162	CG6847	CG14034	CG7367	CG17292	CG6431	CG13282	CG6472	CG10357	CG10163	CG10116	CG5665	CG4979	CG4582	CG6296	CG6295	CG17192	CG17191	CG6283	CG6277	CG6271	CG34448	CG34447
Plasma lipoprotein remodeling	R-DME-8963899	CG31683	CG5966	CG1986	CG2979	CG2985	CG11129	CG18858	CG31689	CG18258	CG5162	CG6847	CG4822	CG3164	CG17646	CG9664	CG9663	CG2969	CG14034	CG7367	CG17292	CG5853	CG6431	CG13282	CG6472	CG10357	CG10163	CG32091	CG10116	CG5665	CG4979	CG4582	CG6296	CG6295	CG17192	CG17191	CG6283	CG6277	CG6271	CG34448	CG34447
LDL clearance	R-DME-8964038	CG31094	CG9012	CG31410	CG12532	CG4260	CG7291	CG4382	CG5722	CG12869	CG8424	CG9704	CG6948	CG8112	CG12813	CG3934	CG4757	CG3153	CG6056	CG7057	CG6164	CG31092	CG11314	CG11315
Plasma lipoprotein clearance	R-DME-8964043	CG31094	CG9012	CG31410	CG12532	CG4260	CG7291	CG4382	CG5722	CG12869	CG8424	CG9704	CG6948	CG8112	CG12813	CG3934	CG4757	CG3153	CG6056	CG7057	CG6164	CG31092	CG11314	CG11315
HDL remodeling	R-DME-8964058	CG31683	CG5966	CG1986	CG2979	CG2985	CG11129	CG18858	CG31689	CG18258	CG5162	CG6847	CG4822	CG3164	CG17646	CG9664	CG9663	CG2969	CG14034	CG7367	CG17292	CG5853	CG6431	CG13282	CG6472	CG10357	CG10163	CG32091	CG10116	CG5665	CG4979	CG4582	CG6296	CG6295	CG17192	CG17191	CG6283	CG6277	CG6271	CG34448	CG34447
Phenylalanine metabolism	R-DME-8964208	CG7860	CG7399	CG4665	CG6950	CG1963
Glutamate and glutamine metabolism	R-DME-8964539	CG1743	CG2718	CG4233	CG42708	CG8782	CG7470	CG6950	CG5840	CG4434	CG5320
Alanine metabolism	R-DME-8964540	CG1640
Lipid particle organization	R-DME-8964572	CG2254	CG15629	CG14946	CG9265	CG1975	CG8364	CG10671	CG13833	CG17121
G beta:gamma signalling through CDC42	R-DME-8964616	CG10763	CG10545	CG12530	CG10043	CG8261	CG8770	CG10295	CG3694
Fatty acid metabolism	R-DME-8978868	CG5887	CG30008	CG46149	CG4380	CG3656	CG3466	CG10755	CG4586	CG18155	CG1444	CG12108	CG31141	CG33178	CG1492	CG1488	CG33177	CG9081	CG3415	CG31523	CG4829	CG6461	CG6578	CG6816	CG3057	CG8814	CG3523	CG14032	CG17970	CG14031	CG12512	CG9527	CG6730	CG8498	CG4389	CG4105	CG4600	CG4598	CG4851	CG6746	CG6214	CG9267	CG4500	CG42750	CG10602	CG10194	CG9319	CG1941	CG1942
Metabolism of cofactors	R-DME-8978934	CG30378	CG12117	CG3324	CG6514	CG4839	CG6713	CG16784	CG9249	CG2981	CG12408	CG9073	CG8472	CG9406	CG9441	CG1242	CG7930	CG10585	CG9613	CG4006	CG17272	CG5024	CG17770	CG31005	CG7176	CG10033	CG17769	CG15855
Triglyceride metabolism	R-DME-8979227	CG5560	CG1941	CG1942	CG1946	CG8709	CG8298	CG6783	CG7995	CG5295	CG5508	CG18374	CG31991	CG8256
RHOA GTPase cycle	R-DME-8980692	CG33275	CG14622	CG11579	CG4027	CG16892	CG32593	CG8948	CG8497	CG4937	CG43658	CG32555	CG7893	CG12703	CG1412	CG2699	CG3539	CG8814	CG40452	CG17082	CG10372	CG10188	CG10538	CG10043	CG1768	CG30440	CG12110	CG2092	CG2049	CG12210	CG13345	CG8200	CG8416	CG5409	CG9635	CG6477	CG6459	CG6424	CG30115	CG10067	CG4527	CG43772	CG17248	CG42540	CG8114	CG6811	CG32138	CG32149	CG42665
Intestinal hexose absorption	R-DME-8981373	CG43946
Intracellular oxygen transport	R-DME-8981607	CG9734
Glycogen metabolism	R-DME-8982491	CG30378	CG7766	CG7254	CG6514	CG8475	CG2981	CG12408	CG8073	CG9073	CG8472	CG10202	CG9406	CG4347	CG7930	CG17272	CG5024	CG17770	CG5165	CG17769	CG15855
Interleukin-15 signaling	R-DME-8983432	CG4257
OAS antiviral response	R-DME-8983711	CG31759
Interleukin-35 Signalling	R-DME-8984722	CG4257
Interleukin-9 signaling	R-DME-8985947	CG1594	CG4257
Signaling by Erythropoietin	R-DME-9006335	CG42328	CG1594	CG7893	CG2699	CG6033	CG1044	CG4141	CG1587	CG3715	CG7524	CG5686
Intracellular signaling by second messengers	R-DME-9006925	CG1081	CG30378	CG30382	CG46146	CG17291	CG7486	CG14812	CG18412	CG18341	CG4320	CG3455	CG32305	CG31742	CG3004	CG16916	CG15224	CG1490	CG42349	CG12096	CG1591	CG9533	CG9210	CG3422	CG32744	CG32568	CG6103	CG7103	CG8002	CG7893	CG1489	CG2699	CG4244	CG40196	CG40129	CG17528	CG2960	CG18174	CG6514	CG7392	CG8222	CG13398	CG4379	CG4904	CG5271	CG5203	CG31868	CG4881	CG6464
Signaling by Non-Receptor Tyrosine Kinases	R-DME-9006927	CG9209	CG32744	CG32555	CG2960	CG5271	CG5336	CG31794	CG8416	CG4021	CG3584	CG3613	CG5821	CG10384	CG3927	CG3875	CG2248	CG11624	CG7037	CG9375	CG1587
Signaling by Nuclear Receptors	R-DME-9006931	CG43662	CG30378	CG31155	CG4380	CG6121	CG17592	CG7010	CG7024	CG2254	CG10763	CG1689	CG12653	CG1343	CG1747	CG1554	CG10545	CG6103	CG14207	CG42267	CG1849	CG4063	CG4427	CG9879	CG15398	CG12559	CG15629	CG6514	CG5261	CG7392	CG7562	CG13387	CG13109	CG5034	CG6713	CG14946	CG7885	CG6840	CG9265	CG2981	CG12408	CG1765	CG17002	CG8261	CG8808	CG1772	CG12891	CG11979	CG9073
Signaling by Receptor Tyrosine Kinases	R-DME-9006934	CG43662	CG30173	CG30329	CG30378	CG33198	CG31155	CG33338	CG17291	CG11579	CG2845	CG2934	CG4027	CG42328	CG15793	CG3004	CG1594	CG1747	CG1554	CG42349	CG9012	CG9209	CG4200	CG32744	CG6103	CG7103	CG7378	CG8002	CG7893	CG14207	CG12530	CG12532	CG17596	CG2699	CG4260	CG3727	CG4244	CG2903	CG2855	CG12559	CG17484	CG2960	CG6514	CG7221	CG8222	CG13398	CG4379	CG5271	CG5203
Signaling by TGFB family members	R-DME-9006936	CG33310	CG7413	CG2262	CG8264	CG12653	CG1343	CG3632	CG32744	CG5055	CG5884	CG4427	CG9885	CG12399	CG40411	CG2960	CG15437	CG14026	CG9258	CG9261	CG13778	CG5271	CG5203	CG10188	CG1071	CG8663	CG8224	CG4654	CG8416	CG4943	CG5179	CG5562	CG3065	CG4005	CG11624	CG10572	CG42279	CG6292	CG7425	CG7281	CG11703	CG5250	CG6036	CG1906	CG1775	CG1945	CG1901	CG11062	CG10776
Rab regulation of trafficking	R-DME-9007101	CG14791	CG3309	CG12156	CG12737	CG32673	CG32678	CG3002	CG2885	CG34414	CG9807	CG32672	CG32670	CG1657	CG5627	CG32671	CG9575	CG17060	CG11490	CG31935	CG3664	CG15399	CG17515	CG11926	CG9298	CG4422	CG4953	CG5337	CG7061	CG6601	CG4212	CG2478	CG9339	CG18659	CG8024	CG7576	CG9067	CG8085	CG10153	CG12855	CG8155	CG8156	CG4921	CG4966	CG8432	CG12015	CG9139	CG7852	CG17569
Interleukin-38 signaling	R-DME-9007892	CG5680
Interleukin-37 signaling	R-DME-9008059	CG2615	CG4257
Extra-nuclear estrogen signaling	R-DME-9009391	CG30378	CG10763	CG1747	CG10545	CG6103	CG14207	CG12559	CG6514	CG7392	CG13387	CG6713	CG2981	CG12408	CG8261	CG1772	CG9073	CG8472	CG4676	CG8314	CG9406	CG10344	CG1210	CG1242	CG10060	CG7404	CG13029	CG7930	CG8770	CG9375	CG6554	CG3143	CG4006	CG17272	CG18402	CG17198	CG17197	CG17196	CG17195	CG4956	CG5024	CG17770	CG3715	CG17769	CG3694	CG42783	CG15855	CG7524	CG18810
ER Quality Control Compartment (ERQC)	R-DME-901032	CG32744	CG2960	CG5271	CG11624
Calnexin/calreticulin cycle	R-DME-901042	CG1924	CG9906	CG32744	CG2960	CG5271	CG8983	CG11624	CG9429	CG11958
RHO GTPase cycle	R-DME-9012999	CG30173	CG42458	CG33275	CG14622	CG11579	CG3573	CG4376	CG5014	CG3208	CG4027	CG7033	CG16892	CG34104	CG32593	CG5599	CG8231	CG8948	CG33172	CG8497	CG9012	CG9066	CG9212	CG18582	CG4937	CG43658	CG32555	CG5870	CG5884	CG42274	CG12359	CG7893	CG14217	CG12530	CG12703	CG1412	CG14617	CG11376	CG2699	CG3159	CG3727	CG5118	CG17158	CG17712	CG4244	CG3539	CG2903	CG8814	CG40452
CDC42 GTPase cycle	R-DME-9013148	CG33275	CG3208	CG8948	CG4937	CG43658	CG32555	CG7893	CG12530	CG1412	CG11376	CG2699	CG17678	CG17082	CG42533	CG10538	CG10043	CG1099	CG30440	CG13345	CG9635	CG6424	CG30115	CG43976	CG8114	CG6811	CG32149	CG42665	CG7823	CG44193	CG34389	CG4755	CG11622	CG3421	CG1976	CG34418	CG18214	CG40494
RAC1 GTPase cycle	R-DME-9013149	CG30173	CG33275	CG3208	CG8948	CG18582	CG4937	CG43658	CG32555	CG5884	CG42274	CG7893	CG14217	CG12530	CG1412	CG11376	CG2699	CG3159	CG40452	CG17678	CG42533	CG4636	CG7793	CG10188	CG10538	CG10043	CG1768	CG30440	CG12110	CG2049	CG12210	CG16728	CG30021	CG13345	CG11807	CG9635	CG6424	CG30115	CG4012	CG43976	CG43772	CG2248	CG17248	CG14991	CG8114	CG32082	CG6811	CG32149	CG42665
RAC2 GTPase cycle	R-DME-9013404	CG30173	CG8948	CG18582	CG32555	CG7893	CG14217	CG12530	CG2699	CG42533	CG4636	CG10538	CG1768	CG30440	CG12110	CG12210	CG16728	CG30021	CG13345	CG7639	CG2248	CG17248	CG8556	CG32082	CG6811	CG7823	CG14184	CG5837	CG9393	CG4931	CG4755	CG3421	CG5915	CG31048	CG1976	CG1511	CG34418	CG10295	CG1560	CG31043	CG40494
RHOD GTPase cycle	R-DME-9013405	CG4376	CG5014	CG8948	CG9066	CG18582	CG32555	CG42274	CG1412	CG2699	CG5118	CG17158	CG6944	CG42253	CG16957	CG10641	CG10538	CG1768	CG12210	CG13345	CG8416	CG10915	CG43443	CG17952	CG11061	CG3167	CG17248	CG33523	CG6811	CG10083	CG14103	CG4755	CG3421	CG5915	CG6386	CG6822
RHOQ GTPase cycle	R-DME-9013406	CG11579	CG8948	CG18582	CG32555	CG12530	CG3159	CG17712	CG4244	CG40452	CG42253	CG10538	CG10043	CG1768	CG1099	CG12210	CG16728	CG30021	CG30115	CG4012	CG43976	CG17248	CG15015	CG42540	CG6811	CG10522	CG14184	CG34389	CG4755	CG5915	CG1976	CG10295	CG43398
RHOH GTPase cycle	R-DME-9013407	CG11579	CG5599	CG9212	CG18582	CG3159	CG42253	CG11139	CG2331	CG12210	CG2248	CG17248	CG42540	CG8556	CG7600	CG10083	CG7823	CG14184	CG42317	CG7794	CG5915	CG5521	CG9774	CG10295	CG7524
RHOJ GTPase cycle	R-DME-9013409	CG3573	CG8948	CG32555	CG12530	CG11376	CG2699	CG10538	CG6811	CG1976
RHOBTB2 GTPase cycle	R-DME-9013418	CG42458	CG4376	CG4027	CG7033	CG8231	CG7269	CG42616	CG10128	CG12019	CG1242	CG5495	CG11274	CG10083	CG32169	CG8637	CG5701	CG8351	CG3172	CG5695	CG31132
RHOT2 GTPase cycle	R-DME-9013419	CG3869	CG4568	CG5410	CG43227
RHOU GTPase cycle	R-DME-9013420	CG34104	CG33172	CG9012	CG18582	CG5870	CG12530	CG2699	CG3727	CG4244	CG2903	CG6521	CG6509	CG10538	CG10043	CG16728	CG18076	CG1977	CG5495	CG5695	CG1945	CG1511	CG10295
RHOBTB1 GTPase cycle	R-DME-9013422	CG42458	CG7033	CG9556	CG42616	CG34341	CG8725	CG10128	CG3231	CG5495	CG10542	CG7185	CG11274	CG10083	CG3889	CG8637	CG5701	CG8351	CG8279	CG5695	CG9774	CG18497
RHOV GTPase cycle	R-DME-9013424	CG34104	CG33172	CG9012	CG18582	CG5870	CG42274	CG12530	CG1412	CG14617	CG2699	CG3727	CG3980	CG6509	CG10043	CG16728	CG18076	CG4909	CG1977	CG5495	CG4898	CG4843	CG1945	CG1511	CG10295
RHOT1 GTPase cycle	R-DME-9013425	CG5410	CG43227
Signaling by NOTCH4	R-DME-9013694	CG31665	CG17870	CG4006
NOTCH4 Activation and Transmission of Signal to the Nucleus	R-DME-9013700	CG31665	CG17870
Estrogen-dependent gene expression	R-DME-9018519	CG43662	CG31155	CG6121	CG17592	CG1689	CG12653	CG1343	CG1554	CG42267	CG1849	CG4427	CG9879	CG15398	CG7562	CG13109	CG5034	CG7885	CG6840	CG11979	CG10079	CG9874	CG5179	CG3065	CG7959	CG10077	CG7404	CG4107	CG6292	CG7162	CG11246	CG10281	CG9656	CG5358	CG6538	CG6554	CG3180	CG3284	CG3992	CG5163	CG13628	CG5930	CG10002	CG34145	CG15319	CG1163	CG34186
Biosynthesis of D-series resolvins	R-DME-9018676	CG10602	CG12013	CG18814
Biosynthesis of DHA-derived SPMs	R-DME-9018677	CG6578	CG6816	CG10602	CG12013	CG18814
Biosynthesis of specialized proresolving mediators (SPMs)	R-DME-9018678	CG6578	CG6816	CG10602	CG12013	CG18814
Biosynthesis of EPA-derived SPMs	R-DME-9018679	CG10602	CG12013	CG18814
Biosynthesis of protectins	R-DME-9018681	CG10602
Biosynthesis of maresins	R-DME-9018682	CG6578	CG6816
Biosynthesis of E-series 18(S)-resolvins	R-DME-9018896	CG10602	CG12013	CG18814
Biosynthesis of aspirin-triggered D-series resolvins	R-DME-9020265	CG10602	CG12013
Interleukin-2 signaling	R-DME-9020558	CG1594
Interleukin-12 signaling	R-DME-9020591	CG4257
Interleukin-1 signaling	R-DME-9020702	CG30382	CG16982	CG16983	CG18341	CG3455	CG10961	CG31742	CG16916	CG12096	CG1591	CG18319	CG3422	CG32744	CG1489	CG2960	CG18174	CG4904	CG5271	CG3473	CG5848	CG17331	CG6794	CG6667	CG42641	CG1341	CG1877	CG1519	CG8979	CG10149	CG10938	CG9327	CG9868	CG3416	CG4569	CG11624	CG10640	CG3329	CG4157	CG4097	CG7762	CG7619	CG12161	CG12000	CG1100	CG11981	CG11992	CG14739	CG5266
Interleukin-23 signaling	R-DME-9020933	CG4257
Interleukin-27 signaling	R-DME-9020956	CG4257
Biosynthesis of E-series 18(R)-resolvins	R-DME-9023661	CG10602	CG12013
NR1H2 and NR1H3-mediated signaling	R-DME-9024446	CG4380	CG4063	CG13109	CG1765	CG17002	CG15319	CG2128
Erythropoietin activates Phosphoinositide-3-kinase (PI3K)	R-DME-9027276	CG1594	CG2699	CG1044	CG4141	CG7524	CG5686
Erythropoietin activates RAS	R-DME-9027284	CG42328	CG1594	CG7893	CG6033	CG1587	CG3715	CG7524	CG5686
Biosynthesis of maresin-like SPMs	R-DME-9027307	CG6578	CG6816
NR1H3 & NR1H2 regulate gene expression linked to cholesterol transport and efflux	R-DME-9029569	CG4380	CG4063	CG13109	CG1765	CG17002	CG15319	CG2128
Peroxisomal protein import	R-DME-9033241	CG46149	CG14815	CG3926	CG4586	CG3415	CG32744	CG9577	CG3639	CG2960	CG15437	CG9527	CG11236	CG10399	CG5271	CG6713	CG10194	CG9319	CG12338	CG4663	CG10253	CG5009	CG11208	CG9707	CG9709	CG44252	CG18003	CG3394	CG3589	CG7864	CG11624	CG10672	CG6486	CG6871	CG5517	CG4289	CG8032	CG7425	CG5265	CG12428	CG1945	CG11077	CG7176
TYSND1 cleaves peroxisomal proteins	R-DME-9033500	CG3589
Blood group systems biosynthesis	R-DME-9033658	CG30036	CG30037	CG3038	CG4934	CG8673	CG8668	CG33145	CG11357
RHOF GTPase cycle	R-DME-9035034	CG4376	CG4027	CG32555	CG42274	CG12359	CG1412	CG2699	CG17158	CG40452	CG6944	CG9115	CG42253	CG10538	CG1768	CG12210	CG8416	CG5409	CG43443	CG10067	CG17248	CG32082	CG6811	CG14103	CG7478	CG44193	CG5178	CG3421	CG5915	CG1976	CG18290
Lewis blood group biosynthesis	R-DME-9037629	CG30036	CG30037	CG3038	CG4934	CG8673	CG8668	CG33145	CG11357
Interferon alpha/beta signaling	R-DME-909733	CG2637	CG8548	CG4257
Regulation of signaling by CBL	R-DME-912631	CG42328	CG32744	CG7893	CG2699	CG2960	CG5271	CG6033	CG11624	CG7037	CG4141	CG1587	CG7524
Interferon Signaling	R-DME-913531	CG31759	CG33100	CG5659	CG9075	CG2637	CG5788	CG9153	CG9181	CG17030	CG10124	CG8548	CG12799	CG7483	CG4257	CG10192	CG10811	CG4035
O-linked glycosylation of mucins	R-DME-913709	CG30036	CG30037	CG30463	CG3038	CG31651	CG6394	CG7440	CG3119	CG2975	CG18558	CG2983	CG17223	CG3254	CG9550	CG31637	CG8673	CG8668	CG9520	CG4445	CG8708	CG12908	CG33145	CG8536	CG8182	CG4871	CG34056	CG2103	CG11357	CG34057	CG7002	CG10000	CG14517	CG31004	CG7480	CG34451	CG34452
Degradation of GABA	R-DME-916853	CG7433	CG4685
Endosomal Sorting Complex Required For Transport (ESCRT)	R-DME-917729	CG17828	CG32744	CG7192	CG2903	CG2960	CG5271	CG6521	CG14750	CG8055	CG4071	CG11624	CG4618	CG10711	CG9712	CG5498	CG9779	CG1115	CG10435	CG6637	CG14542	CG12770
Iron uptake and transport	R-DME-917937	CG30329	CG30344	CG30345	CG16983	CG2934	CG31321	CG4349	CG15890	CG32744	CG6186	CG2960	CG5366	CG5271	CG12602	CG17332	CG10679	CG1877	CG8008	CG8046	CG8029	CG8210	CG8048	CG17632	CG11624	CG11589	CG1268	CG4314	CG8743	CG7625	CG1088	CG6342	CG14716	CG17369	CG14909	CG7678	CG18617	CG6213	CG3671	CG4900	CG4624	CG31121	CG1709	CG15553	CG3161	CG8186	CG3762	CG7007	CG42638
Transferrin endocytosis and recycling	R-DME-917977	CG30329	CG2934	CG12602	CG17332	CG8029	CG8210	CG8048	CG11589	CG1268	CG8743	CG7625	CG1088	CG17369	CG14909	CG7678	CG18617	CG6213	CG4624	CG1709	CG3161	CG8186	CG3762	CG7007	CG42638
Nonsense-Mediated Decay (NMD)	R-DME-927802	CG3857	CG17291	CG7622	CG7434	CG14792	CG4111	CG3314	CG3203	CG10944	CG2253	CG2998	CG1559	CG9091	CG4464	CG8922	CG14206	CG4087	CG2986	CG17420	CG17489	CG18001	CG2960	CG15442	CG7424	CG13389	CG5920	CG4651	CG4897	CG5271	CG6729	CG6141	CG6382	CG9282	CG8954	CG10305	CG12775	CG8781	CG1821	CG8857	CG8415	CG8332	CG4918	CG6510	CG5119	CG7726	CG8900	CG9401	CG10071
TRAF6 mediated NF-kB activation	R-DME-933542	CG6794	CG6667	CG11992
Ion transport by P-type ATPases	R-DME-936837	CG30378	CG33310	CG33298	CG32000	CG9981	CG4301	CG6514	CG9258	CG9261	CG6230	CG31729	CG8663	CG2981	CG12408	CG9073	CG8472	CG42321	CG9406	CG7930	CG32451	CG14741	CG11703	CG5250	CG17272	CG5024	CG17770	CG42314	CG18069	CG17769	CG15855	CG5670	CG3725	CG45760
TRIF(TICAM1)-mediated TLR4 signaling	R-DME-937061	CG33338	CG17291	CG12244	CG6103	CG7378	CG17596	CG12559	CG7393	CG5848	CG6794	CG6667	CG2275	CG8878	CG33956	CG44246	CG6297	CG14080	CG9738	CG11992	CG7913	CG5475	CG6386	CG11405	CG3086	CG5680	CG7109
Molybdenum cofactor biosynthesis	R-DME-947581	CG2945	CG1692	CG13090	CG12264	CG33048
Transport to the Golgi and subsequent modification	R-DME-948021	CG32396	CG7700	CG46275	CG46276	CG46277	CG33497	CG7359	CG3564	CG6998	CG1422	CG1515	CG32203	CG32823	CG31202	CG33105	CG31849	CG42275	CG1938	CG2448	CG1967	CG9095	CG31743	CG5870	CG6223	CG12235	CG5450	CG17158	CG10882	CG3539	CG17883	CG3248	CG14024	CG14015	CG9175	CG9536	CG9543	CG11098	CG6717	CG31902	CG7219	CG8552	CG9298	CG4804	CG5183	CG7456	CG6488	CG10846	CG4214
Class I peroxisomal membrane protein import	R-DME-9603798	CG12703	CG3639	CG8814	CG5325	CG4663	CG8315	CG7970	CG32250	CG4623	CG6859	CG3947	CG4289	CG2316	CG5395	CG17510
Negative regulation of NOTCH4 signaling	R-DME-9604323	CG31665	CG4006
FLT3 Signaling	R-DME-9607240	CG8222	CG7793	CG10702	CG6033	CG9375	CG3143	CG4006
Protein localization	R-DME-9609507	CG32276	CG46149	CG7727	CG14815	CG3566	CG3926	CG3192	CG4586	CG31229	CG16944	CG1683	CG1660	CG3415	CG32744	CG14214	CG12703	CG9577	CG1724	CG3639	CG8814	CG40042	CG40451	CG2960	CG15437	CG9527	CG11236	CG10399	CG5271	CG6713	CG5325	CG4214	CG5094	CG6870	CG10194	CG9319	CG3107	CG2140	CG12210	CG12338	CG8766	CG4663	CG10253	CG8315	CG5009	CG11208	CG9707	CG9709	CG9878
Insertion of tail-anchored proteins into the endoplasmic reticulum membrane	R-DME-9609523	CG32276	CG7727	CG3566	CG14214	CG4214	CG5094	CG6870	CG2140	CG12210	CG17248	CG5747	CG5157	CG14716	CG5823	CG31136	CG10130
Assembly and cell surface presentation of NMDA receptors	R-DME-9609736	CG33513	CG2902
Autophagy	R-DME-9612973	CG1081	CG46275	CG46276	CG46277	CG33497	CG14812	CG14816	CG6998	CG4320	CG3869	CG4523	CG1643	CG32823	CG31802	CG3004	CG32672	CG1938	CG15224	CG18319	CG6170	CG3632	CG31033	CG31793	CG32744	CG7053	CG4428	CG5450	CG17493	CG2960	CG7627	CG5676	CG5271	CG17139	CG17137	CG6647	CG6116	CG3473	CG5110	CG31792	CG10360	CG9270	CG8678	CG12548	CG8707	CG8057	CG8055	CG6542	CG5189
FOXO-mediated transcription	R-DME-9614085	CG2262	CG2939	CG5216	CG17870	CG4107	CG3143	CG4006	CG5085	CG1775	CG15319
Regulation of localization of FOXO transcription factors	R-DME-9614399	CG17870	CG3143	CG4006
Postmitotic nuclear pore complex (NPC) reformation	R-DME-9615933	CG14215	CG6743	CG4738	CG8722	CG5733	CG10480	CG7671	CG6958	CG10198	CG11875	CG1404	CG6773	CG3820
Transcriptional regulation of granulopoiesis	R-DME-9616222	CG4380	CG15479	CG5072	CG4354	CG8127	CG10498
Regulation of FOXO transcriptional activity by acetylation	R-DME-9617629	CG5216	CG4107	CG3143	CG5085	CG15319
FOXO-mediated transcription of cell cycle genes	R-DME-9617828	CG2262	CG2939	CG3143	CG1775
Activation of RAC1 downstream of NMDARs	R-DME-9619229	CG30378	CG6514	CG2981	CG12408	CG9073	CG8472	CG9406	CG7930	CG17272	CG5024	CG17770	CG1495	CG17769	CG15855
EGR2 and SOX10-mediated initiation of Schwann cell myelination	R-DME-9619665	CG8639	CG11318	CG15556
NR1H2 & NR1H3 regulate gene expression to control bile acid homeostasis	R-DME-9623433	CG4380	CG13109	CG1765
Regulation of glycolysis by fructose 2,6-bisphosphate metabolism	R-DME-9634600	CG3400
Estrogen-stimulated signaling through PRKCZ	R-DME-9634635	CG12559	CG1210	CG9375	CG42783
Estrogen-dependent nuclear events downstream of ESR-membrane signaling	R-DME-9634638	CG6103	CG12559	CG13387	CG1772	CG3143	CG4006
Amino acids regulate mTORC1	R-DME-9639288	CG1081	CG30329	CG14812	CG2934	CG4320	CG3004	CG12602	CG17332	CG5110	CG8707	CG8210	CG8048	CG5189	CG14977	CG11589	CG1268	CG8616	CG3764	CG14184	CG7625	CG1088	CG11968	CG17369	CG14909	CG7678	CG18617	CG6213	CG4624	CG1709	CG3161	CG8186	CG3762	CG7007	CG5092
Wax biosynthesis	R-DME-9640463	CG1941	CG1942	CG1946	CG17560	CG14893	CG12268
Aggrephagy	R-DME-9646399	CG46275	CG46276	CG46277	CG33497	CG6998	CG32823	CG31802	CG1938	CG18319	CG6170	CG31793	CG32744	CG5450	CG17493	CG2960	CG7627	CG5271	CG3473	CG31792	CG9270	CG12548	CG10505	CG33957	CG11624	CG7507	CG10640	CG10523	CG14709	CG14739	CG5789	CG11897	CG11898	CG1349	CG9580	CG18000	CG8799
N-glycan trimming and elongation in the cis-Golgi	R-DME-964739	CG31202	CG42275	CG14015	CG13431
RAS processing	R-DME-9648002	CG30378	CG42349	CG32744	CG3324	CG2960	CG2976	CG6514	CG9296	CG4839	CG5271	CG2981	CG12408	CG9073	CG8472	CG9406	CG11624	CG5505	CG11268	CG7930	CG7435	CG9375	CG17565	CG17272	CG5024	CG17770	CG4852	CG10033	CG17769	CG15855	CG18815
EML4 and NUDC in mitotic spindle formation	R-DME-9648025	CG9710	CG12306
Progressive trimming of alpha-1,2-linked mannose residues from Man9/8/7GlcNAc2 to produce Man5GlcNAc2	R-DME-964827	CG31202	CG42275
Vitamins B6 activation to pyridoxal phosphate	R-DME-964975	CG34455	CG31472	CG7642
Drug-mediated inhibition of ERBB2 signaling	R-DME-9652282	CG10079	CG12019	CG1242
Selective autophagy	R-DME-9663891	CG46275	CG46276	CG46277	CG33497	CG14816	CG6998	CG3869	CG4523	CG1643	CG32823	CG31802	CG1938	CG15224	CG18319	CG6170	CG31793	CG32744	CG5450	CG17493	CG2960	CG7627	CG5676	CG5271	CG17139	CG17137	CG6647	CG3473	CG31792	CG10360	CG9270	CG12548	CG10505	CG33957	CG11624	CG7507	CG10640	CG17140	CG10861	CG10967	CG5047	CG10523	CG14709	CG14739	CG4568	CG5789	CG11897	CG11898	CG1349
Sealing of the nuclear envelope (NE) by ESCRT-III	R-DME-9668328	CG6842	CG4713	CG8055	CG4071	CG3167	CG4618	CG10103	CG5498	CG9779	CG5977	CG14542
Inhibition of DNA recombination at telomere	R-DME-9670095	CG9537	CG8290
Nervous system development	R-DME-9675108	CG33198	CG33338	CG5227	CG33513	CG32796	CG2621	CG2681	CG32791	CG4027	CG3595	CG10701	CG31003	CG15793	CG31814	CG42349	CG1848	CG18657	CG9012	CG9209	CG9901	CG5870	CG6103	CG7893	CG12530	CG12532	CG42343	CG4260	CG3727	CG9881	CG33543	CG2855	CG12559	CG15630	CG14010	CG5972	CG9211	CG7123	CG18405	CG31708	CG5387	CG7393	CG7793	CG8978	CG10188	CG10043	CG10954	CG1099	CG8639
RHOBTB3 ATPase cycle	R-DME-9706019	CG9057	CG2903	CG42616	CG3938	CG9994	CG2248	CG8556	CG10374	CG12073	CG13221
RHOBTB GTPase Cycle	R-DME-9706574	CG42458	CG4376	CG4027	CG7033	CG8231	CG7269	CG9556	CG42616	CG34341	CG8725	CG10128	CG3231	CG12019	CG1242	CG5495	CG10542	CG7185	CG11274	CG10083	CG32169	CG3889	CG8637	CG5701	CG8351	CG3172	CG8279	CG5695	CG31132	CG9774	CG18497
Cytoprotection by HMOX1	R-DME-9707564	CG34067	CG34069	CG34074	CG30382	CG16982	CG4380	CG18341	CG3455	CG32230	CG31742	CG16916	CG15725	CG4303	CG12096	CG1591	CG3422	CG32744	CG14235	CG1489	CG4063	CG11840	CG2960	CG8885	CG18174	CG31648	CG11015	CG13109	CG4904	CG4957	CG5271	CG6214	CG42616	CG17903	CG17331	CG10302	CG42641	CG10664	CG10396	CG1341	CG1519	CG8979	CG10149	CG10938	CG9327	CG9868	CG6783	CG17280	CG3416
Regulation of HMOX1 expression and activity	R-DME-9707587	CG30382	CG16982	CG18341	CG3455	CG31742	CG16916	CG15725	CG12096	CG1591	CG3422	CG32744	CG1489	CG11840	CG2960	CG18174	CG4904	CG5271	CG42616	CG17331	CG42641	CG1341	CG1519	CG8979	CG10149	CG10938	CG9327	CG9868	CG3416	CG4569	CG11624	CG3329	CG4157	CG4097	CG7762	CG7619	CG12161	CG12000	CG1100	CG11981	CG14716	CG5266	CG9588	CG3962	CG17268	CG5378	CG43286	CG10230	CG10370
Heme signaling	R-DME-9707616	CG30344	CG30345	CG31321	CG15725	CG15890	CG13387	CG8008	CG8046	CG15553	CG42514
Regulation of BACH1 activity	R-DME-9708530	CG15725
Sensory Perception	R-DME-9709957	CG30177	CG30378	CG2254	CG11697	CG10545	CG15629	CG2976	CG6514	CG14946	CG7595	CG10947	CG9265	CG2981	CG12408	CG1941	CG1942	CG1946	CG8261	CG9073	CG8472	CG8331	CG42701	CG9406	CG17922	CG6783	CG3484	CG5539	CG2835	CG10546	CG6084	CG6083	CG10657	CG12232	CG7930	CG7641	CG7646	CG7365	CG33976	CG9347	CG9652	CG17565	CG17272	CG13833	CG17121	CG4960	CG5024	CG17770	CG1438
Cellular response to starvation	R-DME-9711097	CG1081	CG30329	CG14812	CG2934	CG4320	CG3004	CG12602	CG17332	CG5110	CG8707	CG8210	CG8048	CG5189	CG14977	CG11589	CG1268	CG8616	CG3764	CG14184	CG7625	CG1088	CG11968	CG17369	CG14909	CG7678	CG18617	CG6213	CG4624	CG1709	CG3161	CG8186	CG3762	CG7007	CG5092
Cellular response to chemical stress	R-DME-9711123	CG34067	CG34069	CG34074	CG30382	CG16982	CG4380	CG18341	CG3455	CG2151	CG32230	CG31713	CG31742	CG16916	CG15725	CG4303	CG12096	CG1591	CG3422	CG32744	CG14235	CG1489	CG4063	CG11840	CG2960	CG8885	CG18174	CG31648	CG11015	CG13109	CG31884	CG4904	CG4957	CG5271	CG6214	CG42616	CG17903	CG17331	CG10302	CG42641	CG10664	CG10396	CG1341	CG1519	CG8979	CG10149	CG8905	CG10938	CG9327
Miro GTPase Cycle	R-DME-9715370	CG3869	CG4568	CG5410	CG43227
Signaling by Rho GTPases, Miro GTPases and RHOBTB3	R-DME-9716542	CG30173	CG42458	CG33275	CG14622	CG11579	CG3573	CG4376	CG5014	CG34435	CG3208	CG3201	CG4027	CG3595	CG3869	CG7033	CG16892	CG34104	CG18361	CG1848	CG32593	CG9057	CG5599	CG8231	CG8948	CG33172	CG8497	CG9012	CG9066	CG9212	CG9901	CG33098	CG18582	CG4937	CG43658	CG32555	CG5870	CG5884	CG42274	CG12359	CG7893	CG14217	CG14228	CG12530	CG12703	CG1412	CG14617	CG11376	CG2699
TRAF6 mediated induction of NFkB and MAP kinases upon TLR7/8 or 9 activation	R-DME-975138	CG33338	CG17291	CG12244	CG6103	CG7378	CG17596	CG12559	CG7393	CG5848	CG6794	CG6667	CG2275	CG8878	CG33956	CG44246	CG6297	CG14080	CG9738	CG11992	CG7913	CG5475	CG6386	CG11405	CG3086	CG5680	CG7109
MyD88 dependent cascade initiated on endosome	R-DME-975155	CG33338	CG17291	CG12244	CG6103	CG7378	CG17596	CG12559	CG7393	CG5848	CG6794	CG6667	CG2275	CG8878	CG33956	CG44246	CG6297	CG14080	CG9738	CG11992	CG7913	CG5475	CG6386	CG11405	CG3086	CG5680	CG7109
Reactions specific to the hybrid N-glycan synthesis pathway	R-DME-975574	CG31849
N-glycan antennae elongation in the medial/trans-Golgi	R-DME-975576	CG31849	CG2448	CG31743	CG14024	CG8536	CG6128	CG4871	CG13937	CG9384	CG17173	CG18802	CG4606	CG14517	CG7921
N-Glycan antennae elongation	R-DME-975577	CG8536	CG4871	CG9384	CG17173	CG14517
Reactions specific to the complex N-glycan synthesis pathway	R-DME-975578	CG2448	CG31743	CG14024	CG6128	CG13937	CG18802	CG4606	CG7921
Retinoid metabolism and transport	R-DME-975634	CG6783	CG6084	CG6083	CG7365	CG9347
MyD88 cascade initiated on plasma membrane	R-DME-975871	CG33338	CG17291	CG12244	CG6103	CG7378	CG17596	CG12559	CG7393	CG5848	CG6794	CG6667	CG2275	CG8878	CG33956	CG44246	CG6297	CG14080	CG9738	CG11992	CG7913	CG5475	CG6386	CG11405	CG3086	CG5680	CG7109
Nonsense Mediated Decay (NMD) independent of the Exon Junction Complex (EJC)	R-DME-975956	CG7622	CG7434	CG14792	CG4111	CG3314	CG3203	CG10944	CG2998	CG1559	CG9091	CG4464	CG8922	CG14206	CG4087	CG2986	CG17420	CG17489	CG18001	CG2960	CG15442	CG7424	CG13389	CG5920	CG4651	CG4897	CG5271	CG6141	CG6382	CG9282	CG10305	CG12775	CG1821	CG8857	CG8415	CG8332	CG4918	CG6510	CG5119	CG7726	CG8900	CG10071	CG4046	CG3751	CG3661	CG9871	CG3997	CG2746	CG7977
Nonsense Mediated Decay (NMD) enhanced by the Exon Junction Complex (EJC)	R-DME-975957	CG3857	CG17291	CG7622	CG7434	CG14792	CG4111	CG3314	CG3203	CG10944	CG2253	CG2998	CG1559	CG9091	CG4464	CG8922	CG14206	CG4087	CG2986	CG17420	CG17489	CG18001	CG2960	CG15442	CG7424	CG13389	CG5920	CG4651	CG4897	CG5271	CG6729	CG6141	CG6382	CG9282	CG8954	CG10305	CG12775	CG8781	CG1821	CG8857	CG8415	CG8332	CG4918	CG6510	CG5119	CG7726	CG8900	CG9401	CG10071
Termination of O-glycan biosynthesis	R-DME-977068	CG12908	CG4871	CG7002	CG31004
Serine biosynthesis	R-DME-977347	CG6287	CG3705	CG4672	CG11899
GABA receptor activation	R-DME-977443	CG10763	CG32305	CG9533	CG9210	CG10545	CG8916	CG17336	CG5983	CG15274	CG10369	CG1506	CG8261	CG12344	CG2835	CG43976	CG5712	CG32301	CG10060	CG10537	CG43373	CG12232	CG7446	CG8770	CG7978	CG10564	CG3694	CG17178	CG17174	CG17176
GABA B receptor activation	R-DME-977444	CG10763	CG32305	CG9533	CG9210	CG10545	CG5983	CG15274	CG10369	CG1506	CG8261	CG2835	CG5712	CG32301	CG10060	CG43373	CG12232	CG8770	CG7978	CG10564	CG3694	CG17178	CG17174	CG17176
Regulation of Complement cascade	R-DME-977606	CG3097	CG42264	CG3108	CG1500	CG9095	CG32379	CG8945	CG18585	CG7025	CG7052	CG7068	CG4017	CG17633	CG18096	CG10186	CG10363	CG2105	CG2915	CG8213	CG34350	CG8172	CG13744	CG8170	CG2040	CG12374	CG1299	CG6462	CG14820	CG8564	CG8563	CG8562	CG18417	CG8560	CG8539	CG4316	CG4408	CG7586
Antigen processing: Ubiquitination & Proteasome degradation	R-DME-983168	CG30382	CG30496	CG16982	CG16983	CG2924	CG2681	CG18341	CG3455	CG3929	CG14444	CG14435	CG2257	CG1440	CG32707	CG17754	CG31742	CG42797	CG9806	CG2111	CG16916	CG1749	CG2247	CG2574	CG12096	CG1591	CG9941	CG18319	CG1839	CG9198	CG8184	CG3422	CG31343	CG31445	CG32744	CG9086	CG8188	CG17068	CG11734	CG1489	CG2863	CG5118	CG5440	CG4238	CG4244	CG3104	CG40045	CG2960	CG15437
Class I MHC mediated antigen processing & presentation	R-DME-983169	CG30382	CG30496	CG16982	CG16983	CG2924	CG2681	CG18341	CG3455	CG3929	CG14444	CG14435	CG2257	CG1440	CG32707	CG17754	CG31742	CG42797	CG9806	CG2111	CG16916	CG1749	CG2247	CG2574	CG12096	CG1591	CG9941	CG18319	CG1839	CG9198	CG8184	CG3422	CG31343	CG31445	CG32744	CG9086	CG8188	CG17068	CG11734	CG1489	CG2863	CG5118	CG5440	CG4238	CG4244	CG3104	CG40045	CG2960	CG15437
Antigen Presentation: Folding, assembly and peptide loading of class I MHC	R-DME-983170	CG9806	CG2111	CG31343	CG31445	CG3879	CG8523	CG3502	CG1009	CG10226	CG10181	CG6071	CG5849	CG31233	CG4467	CG11956
Kinesins	R-DME-983189	CG32396	CG8590	CG1453	CG11759	CG14535	CG5300	CG13345	CG7765	CG8566	CG9277	CG3219	CG12192	CG3401	CG9191	CG1258	CG10642	CG10923	CG8308	CG7293	CG5433	CG1913	CG2512	CG9359	CG9476	CG9913	CG7794	CG5658	CG4869	CG12298	CG6392
Factors involved in megakaryocyte development and platelet production	R-DME-983231	CG32396	CG8590	CG3249	CG3869	CG8989	CG31613	CG31875	CG1453	CG11759	CG42687	CG12530	CG11376	CG2762	CG17158	CG3664	CG5825	CG42533	CG14535	CG8506	CG4379	CG5034	CG5300	CG4132	CG15862	CG13345	CG7765	CG8566	CG9277	CG10540	CG9418	CG3219	CG12192	CG33836	CG33842	CG33815	CG33830	CG33806	CG33839	CG33803	CG33809	CG33863	CG33866	CG33854	CG33818	CG33857	CG33821	CG33824	CG33845
Antigen activates B Cell Receptor (BCR) leading to generation of second messengers	R-DME-983695	CG9126	CG7893	CG2699	CG5996	CG18345	CG6033	CG1063	CG31317	CG4141	CG7875
Signaling by the B Cell Receptor (BCR)	R-DME-983705	CG30378	CG30382	CG18341	CG3455	CG31742	CG16916	CG12096	CG1591	CG11172	CG9126	CG3422	CG9842	CG7893	CG1489	CG2699	CG18174	CG6514	CG4904	CG5848	CG5996	CG17331	CG6794	CG6667	CG42641	CG2981	CG12408	CG1341	CG18345	CG1519	CG9073	CG8979	CG8472	CG6033	CG10149	CG6518	CG10938	CG11001	CG9327	CG9406	CG9868	CG3416	CG4569	CG3329	CG4157	CG4097	CG7930	CG7762	CG7619
Ion channel transport	R-DME-983712	CG30181	CG30329	CG30378	CG33349	CG33310	CG33298	CG33289	CG3638	CG2934	CG4536	CG32000	CG32792	CG31065	CG31105	CG9981	CG4301	CG9703	CG4805	CG8527	CG1693	CG33508	CG6514	CG9499	CG9501	CG9258	CG9261	CG10806	CG44152	CG34058	CG6230	CG12602	CG31729	CG3478	CG15270	CG5996	CG17332	CG13278	CG8663	CG2981	CG12408	CG8029	CG18345	CG9073	CG8472	CG8594	CG42321	CG44240	CG8210
Activation of GABAB receptors	R-DME-991365	CG10763	CG32305	CG9533	CG9210	CG10545	CG5983	CG15274	CG10369	CG1506	CG8261	CG2835	CG5712	CG32301	CG10060	CG43373	CG12232	CG8770	CG7978	CG10564	CG3694	CG17178	CG17174	CG17176
[truncated: 1,116 more columns]
