# Supplementary material for: Pathway-targeting gene matrix for Drosophila gene set enrichment analysis
Source: PLoS One. 2021 Oct 28;16(10):e0259201. doi: 10.1371/journal.pone.0259201 (PMC8553153; doi:10.1371/journal.pone.0259201)
Supplement: S2 File — (GMT) [file pone.0259201.s002.gmt]

RNA polymerase	dme03020	CG3180	CG1554	CG7885	CG6840	CG43663	CG43662	CG31155	CG3284	CG11979	CG1163	CG11246	CG34186	CG13628	CG8344	CG17209	CG10685	CG3756	CG12267	CG5147	CG10582	CG33785	CG7339	CG33051	CG5380	CG4033	CG10122	CG13418	CG18600	CG13773
Basal transcription factors	dme03022	CG5930	CG11639	CG5163	CG5193	CG7562	CG9874	CG18009	CG17603	CG6711	CG2670	CG7128	CG11308	CG2009	CG2859	CG3069	CG6577	CG7704	CG4448	CG5444	CG17358	CG15632	CG32211	CG10390	CG6474	CG4079	CG10756	CG10415	CG1276	CG10281	CG6538	CG8151	CG11115	CG5041	CG7764	CG8019	CG9433	CG42373	CG3319	CG7614	CG7405
Spliceosome	dme03040	CR31341	CR31854	CR31850	CR33788	CR32882	CR32913	CR32878	CR31625	CR32879	CR32881	CR32880	CR32914	CR31379	CR32867	CR31539	CG6227	CG7269	CG10689	CG32604	CG6015	CG6011	CG8241	CG1420	CG11107	CG5352	CG10753	CG1249	CG8427	CG18591	CG16792	CG9742	CG8749	CG5454	CG3542	CG4119	CG10077	CG10279	CG10777	CG14443	CG42724	CG3606	CG1406	CG4528	CG16941	CG10754	CG2925	CG2807	CG3605
Ribosome	dme03010	CG2937	CG15016	CG5108	CG2957	CG4247	CG5184	CG7925	CG32531	CG4207	CG8338	CG4326	CG9688	CG31450	CG32854	CG5920	CG6779	CG2168	CG11276	CG8922	CG7014	CG10944	CG1883	CG7808	CG3395	CG12275	CG14206	CG8857	CG11271	CG13389	CG1527	CG1524	CG8332	CG2033	CG12324	CG4046	CG3922	CG8900	CG5338	CG4464	CG15693	CG2986	CG8415	CG3751	CG6684	CG10305	CG10423	CG5271	CG2998
Aminoacyl tRNA biosynthesis	dme00970	CR34077	CR34078	CR34079	CR34071	CR34065	CR34061	CR34081	CR34075	CR34084	CR34060	CR34068	CR34093	CR34070	CR34062	CR34082	CR34088	CR34091	CR34080	CR34087	CR34064	CR34066	CR34095	CG4573	CG5394	CG6007	CG5463	CG33649	CG10506	CG13391	CG4633	CG3821	CG31739	CG10687	CG6796	CG6778	CG5353	CG17259	CG4938	CG31133	CG12788	CG1427	CG8257	CG8431	CG15100	CG31322	CG1750	CG4062	CG5660
RNA transport	dme03013	CG32763	CG8038	CG14057	CG9422	CG33931	CG34317	CG15526	CG11606	CG33082	CG3298	CG2100	CG1404	CG7815	CG12234	CG8280	CG1873	CG13387	CG8069	CG7035	CG7907	CG12357	CG3606	CG10327	CG7804	CG4924	CG3730	CG44890	CG42350	CG2637	CG42303	CG42304	CG3460	CG30176	CG8274	CG2158	CG4453	CG10198	CG9862	CG12782	CG6773	CG8722	CG6958	CG6743	CG11875	CG4738	CG5733	CG7671	CG6251
mRNA surveillance pathway	dme03015	CG7035	CG7907	CG12357	CG11184	CG8781	CG9401	CG12878	CG7483	CG6046	CG8383	CG10473	CG34334	CG16788	CG1101	CG17031	CG17023	CG14749	CG1664	CG32135	CG31501	CG12752	CG7269	CG30176	CG11274	CG1810	CG3688	CG3606	CG10327	CG7804	CG2163	CG3689	CG7185	CG9854	CG5970	CG10228	CG10110	CG1957	CG7698	CG3642	CG1078	CG1109	CG17293	CG3515	CG2096	CG5650	CG6593	CG9156	CG3245
Ribosome biogenesis in eukaryotes	dme03008	CG13591	CG8914	CG15224	CG33242	CG33239	CG33241	CG33236	CG33237	CG33240	CG33244	CG33245	CG33247	CG32616	CG33243	CG33238	CG33246	CG42398	CG40635	CG17520	CG12785	CG9107	CG30349	CG5018	CG3071	CG10805	CG12050	CG7989	CG9799	CG1671	CG8064	CG7246	CG12325	CG13097	CG4866	CG11920	CG9888	CG10909	CG13849	CG10206	CG3949	CG3333	CG5258	CG4038	CG7637	CG4539	CG12301	CG8730	CG3527
Protein export	dme03060	CG6404	CG4659	CG9539	CG10130	CG8860	CG14214	CG13426	CG4758	CG8583	CG4147	CG8268	CG5417	CG5434	CG5064	CG4457	CG2522	CG33162	CG11500	CG1751	CG5677	CG2358	CG9240	CG11110
Protein processing in endoplasmic reticulum	dme04141	CG9539	CG10130	CG8860	CG14214	CG13426	CG4758	CG8583	CG33303	CG6370	CG13393	CG7830	CG9022	CG7748	CG1518	CG1597	CG10420	CG2918	CG4147	CG4164	CG7556	CG8286	CG5520	CG14476	CG6453	CG11958	CG9906	CG1924	CG8983	CG9429	CG31202	CG42275	CG11874	CG5510	CG6822	CG9175	CG7073	CG6773	CG8266	CG1250	CG1472	CG10882	CG6850	CG3810	CG5682	CG6988	CG5809	CG7225	CG1837
SNARE interactions in vesicular transport	dme04130	CG31136	CG5081	CG1467	CG4214	CG7452	CG13626	CG3279	CG44009	CG7700	CG4780	CG2023	CG7736	CG4109	CG14084	CG14181	CG11173	CG17248	CG12210	CG1599	CG1515	CG7359
Ubiquitin mediated proteolysis	dme04120	CG32744	CG11700	CG11624	CG2960	CG5271	CG1782	CG12276	CG7528	CG13343	CG2013	CG10682	CG7425	CG2574	CG5440	CG6720	CG40045	CG9602	CG4443	CG2257	CG14739	CG3018	CG5823	CG12799	CG5788	CG17030	CG7375	CG18319	CG3473	CG10254	CG2924	CG4502	CG7656	CG8188	CG7220	CG8284	CG6303	CG6190	CG5087	CG3356	CG4943	CG4244	CG42574	CG42279	CG8184	CG9484	CG11734	CG9153	CG11070
Sulfur relay system	dme04122	CG12264	CG12279	CG33276	CG13090	CG8078	CG10189	CG42503	CG10238
Proteasome	dme03050	CG42641	CG9588	CG1100	CG10149	CG5378	CG3416	CG10230	CG18174	CG4157	CG11552	CG13779	CG7619	CG7762	CG11888	CG6789	CG13349	CG1341	CG5289	CG2241	CG1489	CG3455	CG7257	CG10370	CG16916	CG9475	CG1591	CG18495	CG30382	CG5266	CG9327	CG1736	CG3422	CG17268	CG4569	CG10938	CG4904	CG5648	CG1519	CG8392	CG18341	CG3329	CG12161	CG11981	CG17301	CG17331	CG17302	CG9868	CG12323
RNA degradation	dme03018	CG2091	CG6249	CG3931	CG31938	CG8025	CG8395	CG15481	CG4043	CG9606	CG6413	CG7292	CG8928	CG9250	CG11265	CG17462	CG4152	CG10210	CG8777	CG3909	CG31137	CG34407	CG2161	CG15262	CG8426	CG31716	CG5684	CG14213	CG9573	CG18616	CG9323	CG9214	CG5119	CG8232	CG11486	CG11183	CG6169	CG4916	CG6311	CG6181	CG5208	CG3291	CG10354	CG4279	CG10418	CG31184	CG17768	CG6610	CG9344
DNA replication	dme03030	CG4337	CG8729	CG9633	CG9193	CG10262	CG2990	CG8648	CG5602	CG6349	CG5923	CG7108	CG5553	CG5949	CG12018	CG3975	CG6768	CG10489	CG13399	CG11301	CG7538	CG4206	CG1616	CG4082	CG4039	CG4978	CG9273	CG15220	CG1119	CG8142	CG14999	CG5313	CG6258	CG13690	CG11164	CG30105
Base excision repair	dme03410	CG1795	CG9272	CG5285	CG1981	CG3178	CG12223	CG4208	CG9193	CG10262	CG5949	CG12018	CG3975	CG6768	CG10489	CG13399	CG11301	CG5602	CG17227	CG40411	CG8648
Nucleotide excision repair	dme03420	CG16982	CG16988	CG8711	CG7769	CG8153	CG1836	CG10694	CG3319	CG7614	CG7405	CG8019	CG9433	CG42373	CG8151	CG11115	CG5041	CG7764	CG10890	CG6358	CG9633	CG9273	CG15220	CG3697	CG10215	CG5949	CG12018	CG3975	CG6768	CG10489	CG13399	CG11301	CG9193	CG10262	CG1119	CG8142	CG14999	CG5313	CG6258	CG5602
Mismatch repair	dme03430	CG4337	CG8169	CG11482	CG7003	CG4215	CG1119	CG8142	CG14999	CG5313	CG6258	CG9193	CG10262	CG10387	CG9633	CG9273	CG15220	CG5949	CG12018	CG3975	CG5602
Homologous recombination	dme03440	CG4337	CG6339	CG16928	CG6754	CG6535	CG11156	CG13779	CG9633	CG9273	CG15220	CG7948	CG31069	CG2412	CG3325	CG3736	CG5949	CG12018	CG3975	CG6920	CG3458	CG10123	CG3026	CG12936
Nonhomologous end joining	dme03450	CG5247	CG18801	CG12176	CG6339	CG16928	CG8648
Fanconi anemia pathway	dme03460	CG4252	CG7922	CG12812	CG9062	CG15817	CG13745	CG17269	CG31069	CG7948	CG11482	CG8169	CG12189	CG1925	CG7143	CG7602	CG3458	CG10123	CG6920	CG9633	CG9273	CG15220	CG3026	CG12936	CG3697	CG10215	CG18271
ABC transporters	dme02010	CG1718	CG6052	CG31213	CG42816	CG31731	CG8908	CG1494	CG1824	CG3156	CG8523	CG3879	CG10181	CG10226	CG4225	CG7955	CG6214	CG4562	CG14709	CG31792	CG7627	CG8799	CG9270	CG7806	CG2316	CG12703
MAPK signaling pathway	dme04013	CG6705	CG5619	CG4790	CG11411	CG1389	CG4531	CG10491	CG10334	CG17610	CG32179	CG10079	CG12283	CG8285	CG18085	CG3715	CG6033	CG1044	CG3954	CG7793	CG1921	CG9375	CG9209	CG6721	CG2845	CG17870	CG7109	CG6556	CG2899	CG15793	CG12559	CG9856	CG7935	CG43122	CG1378	CG8384	CG9768	CG17077	CG3166	CG15085	CG13387	CG1856	CG10108	CG9949	CG13030	CG4063	CG7425	CG1689	CG17228
Wnt signaling pathway	dme04310	CG6205	CG4889	CG6407	CG4969	CG8458	CG4971	CG13076	CG3135	CG4974	CG8930	CG17697	CG4626	CG9739	CG16785	CG5912	CG2048	CG18361	CG17520	CG13591	CG8914	CG15224	CG33242	CG33239	CG33241	CG33236	CG33237	CG33240	CG33244	CG33245	CG33247	CG32616	CG33243	CG33238	CG33246	CG42398	CG40635	CG11614	CG2621	CG31003	CG11579	CG7926	CG6193	CG1451	CG2028	CG12147	CG2577	CG7094	CG34403
Notch signaling pathway	dme04330	CG3619	CG6127	CG10580	CG3936	CG3497	CG11194	CG18361	CG3779	CG3929	CG7908	CG18803	CG33198	CG7012	CG2855	CG8118	CG15319	CG4107	CG8264	CG5460	CG7583	CG8384	CG6843	CG7471	CG4547
Hedgehog signaling pathway	dme04341	CG2411	CG11561	CG1708	CG6551	CG4379	CG12066	CG2028	CG12147	CG2577	CG7094	CG6963	CG2048	CG2621	CG31003	CG2125	CG6054	CG3412	CG1877	CG11261	CG16983	CG12227	CG8881	CG11942	CG11941	CG12700	CG15800	CG43089	CG16982	CG16988	CG12537	CG9885	CG9015	CG4637	CG11495	CG2019	CG9211	CG32796	CG4943	CG17998	CG42616
TGF beta signaling pathway	dme04350	CG9224	CG9885	CG11062	CG5562	CG6232	CG14026	CG1891	CG10776	CG8224	CG7904	CG12399	CG2262	CG1775	CG5201	CG4943	CG15667	CG1007	CG7413	CG5083	CG1071	CG15319	CG8821	CG8819	CG10798	CG16982	CG16988	CG1877	CG11261	CG16983	CG12227	CG8881	CG11942	CG11941	CG12700	CG15800	CG43089	CG12559	CG8416	CG9774	CG17291	CG7109	CG10539
Hippo signaling pathway_fly	dme04391	CG13139	CG10917	CG17941	CG3352	CG2048	CG6964	CG42318	CG32018	CG42840	CG2671	CG42783	CG4656	CG7109	CG17291	CG6235	CG33336	CG12919	CG6531	CG5680	CG12676	CG31774	CG4027	CG6383	CG5055	CG5884	CG32717	CG12021	CG11063	CG43398	CG1725	CG6509	CG4114	CG14228	CG33967	CG11228	CG33193	CG12072	CG13852	CG4005	CG17870	CG31196	CG12399	CG8544	CG17117	CG1374	CR43018	CG1768	CG3938
Hippo signaling pathway_multiple species	dme04392	CG17941	CG3352	CG2048	CG14228	CG33967	CG11228	CG33193	CG12072	CG13852	CG11063	CG4005	CG8544	CG4114	CG4656	CG10295	CG14895
FoxO signaling pathway	dme04068	CG8224	CG1775	CG2262	CG9374	CG3051	CG8057	CG17299	CG7892	CG9772	CG15319	CG5216	CG1490	CG5680	CG14049	CG18402	CG33273	CG8167	CG14173	CG14167	CG6736	CG5686	CG4141	CG2699	CG1210	CG4201	CG5671	CG4006	CG3143	CG11324	CG2048	CG10079	CG6033	CG7793	CG9375	CG2845	CG15793	CG12559	CG7393	CG5475	CG33338	CG10498	CG6554	CG9927	CG3675	CG9929	CG2939	CG9571	CG3510
Phosphatidylinositol signaling system	dme04070	CG10260	CG7004	CG2929	CG9128	CG7956	CG9985	CG3682	CG17471	CG3573	CG10426	CG6562	CG4141	CG2699	CG5671	CG42271	CG6355	CG9115	CG3632	CG3530	CG6542	CG6707	CG5373	CG11621	CG4574	CG3620	CG4200	CG13688	CG45017	CG4026	CG42283	CG30295	CG10082	CG14616	CG3028	CG17028	CG17029	CG9389	CG9391	CG17026	CG17027	CG15743	CG8657	CG34384	CG34361	CG31140	CG42667	CG7962	CG9245
mTOR signaling pathway	dme04150	CG3297	CG6070	CG12317	CG2791	CG3762	CG5075	CG12403	CG17369	CG8048	CG8310	CG8186	CG13167	CG1088	CG8210	CG1076	CG15719	CG6213	CG17332	CG14184	CG5189	CG5110	CG14977	CG14812	CG8616	CG3764	CG11968	CG8707	CG7074	CG8722	CG7609	CG4705	CG6773	CG12090	CG9104	CG8783	CG9772	CG4320	CG5092	CG3004	CG16908	CG5020	CG8709	CG10967	CG1442	CG10124	CG4035	CG33100	CG8023
Neuroactive ligand receptor interaction	dme04080	CG4356	CG7918	CG12796	CG9652	CG33517	CG18741	CG15113	CG16720	CG1056	CG42796	CG12073	CG30106	CG14593	CG32540	CG42301	CG9918	CG8795	CG8784	CG14575	CG10823	CG6515	CG7887	CG9564	CG12350	CG12387	CG12386	CG12385	CG18444	CG18681	CG18211	CG30031	CG7754	CG30028	CG12351	CG12388	CG33159	CG33160	CG30025	CG5055	CG7665	CG9753	CG11325	CG31096	CG32843	CG8422	CG12370	CG11144	CG15274
ECM receptor interaction	dme04512	CG4145	CG16858	CG42677	CG10236	CG7123	CG3322	CG11326	CG7002	CG1560	CG1762	CG3168	CG18250
Endocytosis	dme04144	CG8156	CG9985	CG3682	CG17471	CG12110	CG18102	CG9012	CG4260	CG7057	CG6056	CG8224	CG15667	CG2262	CG10079	CG32134	CG7223	CG18402	CG7037	CG14296	CG9834	CG8604	CG8532	CG16932	CG12001	CG42279	CG10961	CG9014	CG17033	CG4943	CG4244	CG9695	CG40129	CG17998	CG1487	CG1520	CG9901	CG7558	CG8978	CG10954	CG8936	CG4560	CG5972	CG9881	CG4264	CG18743	CG31366	CG7756	CG5436
Phagosome	dme04145	CG5081	CG4027	CG13626	CG7359	CG3664	CG5373	CG2903	CG3762	CG5075	CG12403	CG17369	CG8048	CG8310	CG8186	CG13167	CG1088	CG8210	CG1076	CG15719	CG6213	CG7625	CG1268	CG11589	CG14909	CG12602	CG30329	CG1709	CG7678	CG18617	CG2934	CG4624	CG17332	CG3161	CG6737	CG9013	CG32090	CG32089	CG7007	CG7026	CG8029	CG5915	CG7507	CG15148	CG18000	CG32823	CG33497	CG33499	CG9580
Lysosome	dme04142	CG12602	CG30329	CG1709	CG7678	CG18617	CG2934	CG4624	CG17332	CG8029	CG3161	CG6737	CG9013	CG32090	CG32089	CG7007	CG7026	CG10992	CG1548	CG5863	CG6508	CG10104	CG17283	CG31661	CG31926	CG31928	CG33128	CG5860	CG13095	CG17134	CG12163	CG4847	CG11459	CG6692	CG7997	CG3132	CG9092	CG31414	CG31148	CG6201	CG5731	CG13397	CG2135	CG15117	CG6128	CG1787	CG1318	CG12582	CG6206
Peroxisome	dme04146	CG3947	CG6859	CG5325	CG12703	CG6760	CG11919	CG6486	CG14815	CG4289	CG4663	CG3639	CG7864	CG7081	CG7970	CG14777	CG11077	CG1662	CG32262	CG32263	CG5906	CG14778	CG12355	CG2022	CG8315	CG13827	CG33474	CG32250	CG11208	CG9319	CG9709	CG9707	CG5009	CG9527	CG17544	CG4586	CG3415	CG17320	CG17597	CG9577	CG2316	CG3961	CG8732	CG13890	CG10194	CG10195	CG18094	CG5265	CG5122
Autophagy_animal	dme04140	CG33273	CG8167	CG14173	CG14167	CG6736	CG18402	CG5686	CG4141	CG2699	CG1210	CG4006	CG5671	CG9375	CG1167	CG15793	CG12559	CG45051	CG6975	CG6147	CG5059	CG1081	CG4320	CG5092	CG3004	CG10539	CG31852	CG7109	CG10967	CG7331	CG7053	CG1347	CG1241	CG7986	CG8678	CG3615	CG17689	CG8287	CG12156	CG2615	CG3320	CG34422	CG11968	CG8707	CG9374	CG3051	CG4379	CG12066	CG42349
Autophagy_other	dme04136	CG4320	CG5092	CG3004	CG10967	CG7331	CG7053	CG31852	CG7109	CG3615	CG1241	CG7986	CG8678	CG5429	CG5373	CG9746	CG10861	CG1643	CG31033	CG5489	CG12821	CG6877	CG12334	CG32672	CG4428	CG6194
Mitophagy	dme04137	CG2087	CG8669	CG5680	CG2275	CG8226	CG10523	CG2960	CG5271	CG32744	CG11700	CG11624	CG3869	CG4568	CG5410	CG5798	CG3016	CG2615	CG12334	CG32672	CG1643	CG3615	CG5429	CG15874	CG14816	CG17520	CG13591	CG8914	CG15224	CG33242	CG33239	CG33241	CG33236	CG33237	CG33240	CG33244	CG33245	CG33247	CG32616	CG33243	CG33238	CG33246	CG42398	CG40635	CG7524	CG5676	CG12511	CG45051	CG5059
Apoptosis_fly	dme04214	CG1765	CG4380	CG4319	CG8091	CG32180	CG11491	CG18389	CG5123	CG7788	CG14902	CG6829	CG7863	CG33134	CG8238	CG3210	CG3869	CG4568	CG17903	CG13263	CG2789	CG7263	CG5410	CG6303	CG1274	CG4345	CG13701	CG2087	CG8669	CG8464	CG7486	CG5370	CG3644	CG13402	CG18157	CG9177	CG6944	CG10119	CG40411	CR43018	CG10079	CG9375	CG2845	CG12559	CG11228	CG33193	CG12072	CG3048	CG4720
Apoptosis_multiple species	dme04215	CG12297	CG7486	CG7788	CG14902	CG17903	CG13263	CG6829	CG8464	CG9699	CG8293	CG12265	CG6531	CG5680	CG8091	CG5370	CG33134	CG8238	CG4345	CG4319	CG5123	CG12284	CG5429	CG6303
Toll and Imd signaling pathway	dme04624	CG5008	CG6895	CG11709	CG8577	CG14745	CG14746	CG31217	CG5896	CG32382	CG32383	CG2056	CG9675	CG6367	CG1857	CG16705	CG6134	CG5490	CG2078	CG10520	CG5974	CG5848	CG6794	CG6667	CG3412	CG1385	CG18106	CG16844	CG18108	CG15231	CG10810	CG32282	CG10812	CG32279	CG32274	CG32268	CG32283	CG1373	CG1878	CG1365	CG1367	CG7496	CG14704	CG9681	CG9697	CG32042	CG33717	CG8995	CG4432
Phototransduction	dme04745	CG4550	CG17759	CG17760	CG30054	CG8770	CG3694	CG4574	CG3620	CG5996	CG7875	CG18345	CG3504	CG6518	CG6622	CG8472	CG11165	CG13526	CG13898	CG15855	CG17769	CG17770	CG30378	CG31960	CG5024	CG5125	CG4027	CG5962	CG1063	CG40129	CG18069	CG33174	CG44746
Dorso ventral axis formation	dme04320	CG10079	CG6033	CG7793	CG9375	CG2845	CG15793	CG12559	CG3166	CG11924	CG1004	CG17077	CG11491	CG4531	CG3936	CG17610	CG9659	CG4934	CG10847	CG10868	CG43782	CG6137	CG6122	CG40300	CG16901	CG31762	CG3218	CG3399	CG10076
Longevity regulating pathway	dme04213	CG33273	CG8167	CG14173	CG14167	CG6736	CG14049	CG18402	CG5686	CG9375	CG4141	CG2699	CG4006	CG9533	CG7978	CG1506	CG10564	CG9210	CG4379	CG12066	CG3143	CG8905	CG6871	CG9314	CG1643	CG3051	CG8057	CG17299	CG5092	CG4320	CG10539	CG5216	CG13317	CG11793	CG9027	CG5948	CG8846	CG4264	CG18743	CG31366	CG7756	CG5436	CG31359	CG5834	CG31449	CG6489	CG8937	CG4533	CG7471
Circadian rhythm	dme04711	CG2048	CG2647	CG14164	CG15735	CG5166	CG4857	CG3234	CG7391	CG8727	CG14029	CG17888	CG2621	CG31003
Glycolysis Gluconeogenesis	dme00010	CG8094	CG32849	CG3001	CG33102	CG8251	CG4001	CG31692	CG6058	CG5432	CG2171	CG8893	CG12055	CG9010	CG3127	CG9961	CG17645	CG1721	CG7059	CG17654	CG7069	CG7070	CG7362	CG2964	CG11249	CG12229	CG7024	CG7010	CG11876	CG5261	CG7430	CG10160	CG13334	CG6598	CG3481	CG2767	CG3752	CG31075	CG9629	CG11140	CG9390	CG10996	CG4988	CG10467	CG32445	CG32444	CG5165	CG8073	CG10202
Citrate cycle	dme00020	CG3861	CG14740	CG8322	CG9244	CG4900	CG4706	CG6342	CG7176	CG6439	CG5028	CG3483	CG32026	CG12233	CG33791	CG11661	CG5214	CG7430	CG6255	CG1065	CG10622	CG11963	CG17246	CG5718	CG3283	CG7349	CG6629	CG6666	CG10219	CG4094	CG6140	CG31874	CG4095	CG5362	CG10748	CG10749	CG7998	CG1516	CG10924	CG17725	CG7024	CG7010	CG11876	CG5261
Pentose phosphate pathway	dme00030	CG8251	CG12529	CG7140	CG17333	CG3724	CG30499	CG5103	CG8036	CG2827	CG30410	CG8525	CG13369	CG17010	CG5165	CG8073	CG10202	CG6767	CG12398	CG1152	CG9886	CG6058	CG5432	CG31692	CG4001
Pentose and glucuronate interconversions	dme00040	CG2135	CG15117	CG6633	CG11289	CG13270	CG13271	CG11012	CG8652	CG17323	CG6649	CG9481	CG5999	CG4302	CG4414	CG31002	CG15661	CG17932	CG15902	CG6658	CG4772	CG17200	CG6653	CG10178	CG6475	CG6644	CG3797	CG5724	CG17322	CG2788	CG17324	CG10072	CG4347	CG2767	CG9914	CG10131	CG30499	CG3534	CG6084	CG12766	CG10863	CG9436	CG6083	CG10638	CG40064	CG7322	CG1982	CG4649	CG3609
Fructose and mannose metabolism	dme00051	CG8417	CG10688	CG1129	CG8207	CG8890	CG3495	CG8094	CG32849	CG3001	CG33102	CG4001	CG31692	CG3400	CG7328	CG7335	CG7551	CG12289	CG1982	CG4649	CG6084	CG12766	CG10863	CG9436	CG6083	CG10638	CG40064	CG6058	CG5432	CG2171
Galactose metabolism	dme00052	CG10996	CG4988	CG10467	CG32445	CG32444	CG9232	CG12030	CG4347	CG5165	CG8073	CG10202	CG8094	CG32849	CG3001	CG33102	CG15400	CG3132	CG9092	CG7997	CG6084	CG12766	CG10863	CG9436	CG6083	CG10638	CG40064	CG4001	CG14934	CG14935	CG8694	CG8695	CG8693	CG11669	CG7685	CG8696	CG8690
Ascorbate and aldarate metabolism	dme00053	CG10072	CG6633	CG11289	CG13270	CG13271	CG11012	CG8652	CG17323	CG6649	CG9481	CG5999	CG4302	CG4414	CG31002	CG15661	CG17932	CG15902	CG6658	CG4772	CG17200	CG6653	CG10178	CG6475	CG6644	CG3797	CG5724	CG17322	CG2788	CG17324	CG2135	CG15117	CG6910	CG2767	CG3752	CG31075	CG9629
Starch and sucrose metabolism	dme00500	CG14934	CG14935	CG8694	CG8695	CG8693	CG11669	CG7685	CG8696	CG8690	CG4347	CG6904	CG44244	CG33138	CG7254	CG9485	CG18730	CG17876	CG8221	CG5177	CG5171	CG4104	CG6262	CG9364	CG5165	CG8073	CG10202	CG8094	CG32849	CG3001	CG33102	CG15400	CG8251
Amino sugar and nucleotide sugar metabolism	dme00520	CG2054	CG9357	CG3986	CG30293	CG18140	CG9307	CG3044	CG10531	CG1869	CG43374	CG1787	CG1318	CG6218	CG10627	CG9535	CG5232	CG15771	CG32220	CG5946	CG11257	CG7914	CG2666	CG7464	CG8094	CG32849	CG3001	CG33102	CG17065	CG1969	CG6957	CG1345	CG12449	CG7979	CG8251	CG5165	CG8073	CG10202	CG4347	CG10072	CG9232	CG12030	CG10688	CG1129	CG8207	CG8890	CG8417	CG3495
Pyruvate metabolism	dme00620	CG9390	CG7024	CG7010	CG11876	CG5261	CG7430	CG3481	CG6598	CG2767	CG7069	CG7070	CG7362	CG2964	CG11249	CG12229	CG11198	CG16870	CG14022	CG18505	CG11052	CG10970	CG18371	CG34161	CG3752	CG31075	CG9629	CG10160	CG13334	CG1707	CG4365	CG1236	CG10120	CG5889	CG7848	CG7964	CG7969	CG1516	CG5362	CG10748	CG10749	CG7998	CG4094	CG6140	CG31874	CG4095	CG10924	CG17725	CG10932
Glyoxylate and dicarboxylate metabolism	dme00630	CG9390	CG5362	CG10748	CG10749	CG7998	CG3861	CG14740	CG9244	CG4900	CG4706	CG6342	CG10932	CG9149	CG18003	CG6871	CG9314	CG1236	CG5567	CG32487	CG32488	CG5577	CG11291	CG3926	CG1743	CG2718	CG3011	CG3999	CG6415	CG7430	CG7758	CG2227	CG9886	CG9542
Propanoate metabolism	dme00640	CG9390	CG6432	CG8199	CG17691	CG5599	CG7430	CG4703	CG4860	CG9709	CG9707	CG5009	CG9527	CG17544	CG4586	CG4389	CG6543	CG5044	CG15093	CG11198	CG7433	CG6255	CG1065	CG10622	CG11963	CG17896	CG10160	CG13334	CG10932	CG9149
Butanoate metabolism	dme00650	CG10932	CG9149	CG4389	CG6543	CG4703	CG4860	CG10639	CG7811	CG14994	CG7433	CG4685	CG4311	CG10399	CG1140	CG13377	CG12068
Inositol phosphate metabolism	dme00562	CG5373	CG9115	CG3632	CG3530	CG6542	CG10260	CG7004	CG2929	CG9128	CG7956	CG9985	CG3682	CG17471	CG3573	CG10426	CG6562	CG4141	CG5671	CG11621	CG42271	CG6355	CG17840	CG4574	CG3620	CG4200	CG17028	CG17029	CG9389	CG9391	CG17026	CG17027	CG9245	CG11143	CG3028	CG42283	CG6805	CG9784	CG4317	CG4123	CG45017	CG4026	CG13688	CG30295	CG6910	CG17896	CG2171
Oxidative phosphorylation	dme00190	CG34092	CG34063	CG34076	CG34085	CG34086	CG34083	CG34089	CG2286	CG1970	CG11913	CG12079	CG12203	CG11455	CG8680	CG9172	CG2014	CG3944	CG9140	CG11423	CG8102	CG5703	CG6485	CG34439	CG15434	CG32230	CG6463	CG7712	CG3621	CG6914	CG3683	CG6020	CG6343	CG9160	CG9350	CG3214	CG3446	CG18624	CG40002	CG40472	CG10320	CG12859	CG9762	CG13240	CG5548	CG3192	CG9306	CG8844	CG6008
Nitrogen metabolism	dme00910	CG4434	CG5320	CG1743	CG2718	CG9674	CG11284	CG9235	CG5379	CG6074	CG12309	CG7820	CG6906	CG3669	CG3940	CG18673	CG10899	CG18672	CG11967
Sulfur metabolism	dme00920	CG8363	CG7789	CG15743	CG7280	CG14997	CG30023	CG30022	CG12279	CG7966
Fatty acid biosynthesis	dme00061	CG11198	CG18155	CG7842	CG17374	CG3523	CG3524	CG12170	CG3603	CG16935	CG3961	CG8732	CG4501	CG4500
Fatty acid elongation	dme00062	CG4600	CG4581	CG4389	CG6543	CG16935	CG12108	CG4851	CG11801	CG32072	CG17821	CG18609	CG3971	CG1444	CG6746	CG9267	CG10849
Fatty acid degradation	dme00071	CG10932	CG9149	CG4600	CG4581	CG4389	CG6543	CG9709	CG9707	CG5009	CG9527	CG17544	CG4586	CG4703	CG4860	CG12262	CG3902	CG7461	CG9547	CG3961	CG8732	CG4501	CG4500	CG12891	CG2107	CG4598	CG4592	CG4594	CG13890	CG6598	CG3481	CG3752	CG31075	CG9629
Synthesis and degradation of ketone bodies	dme00072	CG4311	CG10399	CG1140	CG10932	CG9149	CG13377	CG12068
Steroid biosynthesis	dme00100	CG17952	CG18301	CG6113	CG8823	CG11406	CG8112
Glycerolipid metabolism	dme00561	CG9886	CG3752	CG31075	CG9629	CG6084	CG12766	CG10863	CG9436	CG6083	CG10638	CG40064	CG2767	CG7995	CG18374	CG1216	CG8298	CG5508	CG3209	CG15450	CG3812	CG4753	CG4729	CG8804	CG8805	CG11440	CG11438	CG11437	CG11426	CG11425	CG8709	CG12746	CG8657	CG34384	CG34361	CG31140	CG42667	CG31991	CG31873	CG1946	CG1942	CG1941	CG7997
Glycerophospholipid metabolism	dme00564	CG3215	CG9042	CG2137	CG7311	CG8256	CG5508	CG3209	CG15450	CG3812	CG4753	CG4729	CG4625	CG8804	CG8805	CG11440	CG11438	CG11437	CG11426	CG11425	CG8709	CG12746	CG8657	CG34384	CG34361	CG31140	CG42667	CG12110	CG9248	CG43345	CG14507	CG3009	CG1583	CG17035	CG11124	CG30503	CG6718	CG32699	CG9655	CG31683	CG18858	CG18815	CG2212	CG2818	CG12345	CG17907	CG4757	CG2201	CG1049
Ether lipid metabolism	dme00565	CG10253	CG8804	CG8805	CG11440	CG11438	CG11437	CG11426	CG11425	CG6016	CG33116	CG7149	CG10723	CG14507	CG3009	CG1583	CG17035	CG11124	CG30503	CG6718	CG12110	CG9248	CG43345	CG32699	CG8440	CG8962
Sphingolipid metabolism	dme00600	CG4016	CG4162	CG10425	CG3576	CG1471	CG13969	CG9078	CG3376	CG12034	CG6962	CG16708	CG8804	CG8805	CG11440	CG11438	CG11437	CG11426	CG11425	CG1747	CG32484	CG8946	CG6437	CG31414	CG31148	CG33090	CG3132	CG9092	CG7997	CG12070
Arachidonic acid metabolism	dme00590	CG14507	CG3009	CG1583	CG17035	CG11124	CG30503	CG6718	CG4086	CG16817	CG8938	CG10602	CG1492	CG6461	CG17636	CG4829	CG12013	CG15116
alpha-Linolenic acid metabolism	dme00592	CG14507	CG3009	CG1583	CG17035	CG11124	CG30503	CG6718	CG9709	CG9707	CG5009	CG9527	CG17544	CG4586
Biosynthesis of unsaturated fatty acids	dme01040	CG11801	CG32072	CG17821	CG18609	CG3971	CG1444	CG6746	CG9267	CG10849	CG5887	CG7923	CG15531	CG5925	CG8630	CG9747	CG9743	CG9709	CG9707	CG5009	CG9527	CG17544	CG4586	CG3415	CG17320	CG17597
Purine metabolism	dem00230	CG4098	CG5165	CG8073	CG10202	CG6767	CG10078	CG2867	CG31628	CG9127	CG3989	CG3590	CG11089	CG18315	CG32549	CG11883	CG42249	CG30104	CG30103	CG4827	CG3362	CG16758	CG18128	CG1799	CG8362	CG5310	CG2210	CG15547	CG5276	CG3059	CG8891	CG7642	CG6045	CG18516	CG18519	CG18522	CG31713	CG9242	CG18143	CG11811	CG7069	CG7070	CG7362	CG2964	CG11249	CG12229	CG5371	CG8975	CG11900
Pyrimidine metabolism	dem00240	CG18572	CG9741	CG3593	CG6092	CG8362	CG5310	CG2210	CG15547	CG5276	CG3059	CG45070	CG6364	CG4798	CG32549	CG11883	CG42249	CG30104	CG30103	CG4827	CG3362	CG17224	CG3788	CG6330	CG5537	CG2194	CG1411	CG3027	CG5371	CG8975	CG4584	CG3181	CG8360	CG8349	CG8353	CG16758	CG18128	CG6951	CG5757	CG31713	CG2794
Alanine aspartate and glutamate metabolism	dem00250	CG8430	CG4233	CG12338	CG7860	CG33486	CG8132	CG1640	CG3926	CG11241	CG1315	CG9510	CG17273	CG3590	CG7811	CG14994	CG7433	CG4685	CG9674	CG4434	CG5320	CG7145	CG6661	CG1743	CG2718	CG18572	CG42708	CG1345	CG12449	CG10078	CG2867
Glycine serine and threonine metabolism	dem00260	CG10184	CG3011	CG3926	CG1236	CG9886	CG17645	CG1721	CG7059	CG6287	CG11899	CG3705	CG10361	CG5955	CG3017	CG13611	CG3999	CG6415	CG7430	CG7758	CG11236	CG11241	CG9514	CG9629	CG6385	CG6188	CG1753	CG5345	CG8129
Cysteine and methionine metabolism	dme00270	CG5345	CG6950	CG1753	CG10621	CG10623	CG2674	CG5029	CG8327	CG4300	CG4802	CG31115	CG11334	CG11134	CG12173	CG32068	CG1461	CG11654	CG9977	CG8956	CG1673	CG11241	CG2259	CG4919	CG6835	CG5493	CG8430	CG4233	CG12279	CG10160	CG13334	CG5362	CG10748	CG10749	CG7998	CG6287	CG11899
Valine, leucine and isoleucine degradation	dme00280	CG1673	CG8199	CG17691	CG5599	CG7430	CG4703	CG4860	CG12262	CG6638	CG3902	CG4389	CG6543	CG7113	CG4600	CG4581	CG5044	CG4747	CG15093	CG17896	CG3752	CG31075	CG9629	CG18155	CG7433	CG11241	CG2118	CG3267	CG8778	CG10399	CG1140	CG10932	CG9149	CG4311
Valine, leucine and isoleucine biosynthesis	dme00290	CG8129	CG1673
Lysine degradation	dme00310	CG7144	CG9629	CG1544	CG5214	CG7430	CG9547	CG4389	CG6543	CG10932	CG9149	CG31751	CG10947	CG8651	CG3848	CG40351	CG8887	CG13761	CG43664	CG2995	CG12196	CG6502	CG4565	CG4976	CG1716	CG42803	CG3307	CG13363	CG31753	CG3752	CG31075	CG4335	CG5321	CG10814	CG6199	CG31915
Arginine biosynthesis	dem00220	CG1315	CG9510	CG18104	CG6713	CG42708	CG1743	CG2718	CG4434	CG5320	CG8430	CG4233	CG1640	CG6465	CG6726	CG17110	CG17109	CG6733	CG6738
Arginine and proline metabolism	dme00330	CG8721	CG8719	CG8327	CG4300	CG5029	CG3752	CG31075	CG9629	CG17337	CG13611	CG5144	CG4546	CG32031	CG6713	CG18104	CG8782	CG6009	CG5840	CG1417	CG7145	CG6661	CG7470	CG32351	CG6372	CG32064	CG4439	CG4750	CG18369	CG9726	CG31022	CG11828	CG4174	CG9728	CG9720	CG9698	CG1546	CG31014	CG31016	CG31017	CG32201	CG32199	CG15539	CG34345	CG31015	CG18749	CG31524	CG18231	CG15864
Histidine metabolism	dme00340	CG3454	CG3752	CG31075	CG9629	CG13611	CG11140	CG11596	CG17337
Tyrosine metabolism	dme00350	CG8430	CG4233	CG1461	CG11796	CG4779	CG9362	CG9363	CG14993	CG42639	CG42640	CG10118	CG18550	CG8063	CG30446	CG10697	CG1543	CG13611	CG10501	CG11140	CG6598	CG3481	CG5793
Phenylalanine metabolism	dme00360	CG7399	CG10697	CG13611	CG11140	CG8430	CG4233	CG1461	CG11796
Tryptophan metabolism	dme00380	CG2155	CG9542	CG1555	CG1544	CG5214	CG7430	CG9547	CG4389	CG6543	CG10932	CG9149	CG6950	CG9122	CG10697	CG13611	CG3752	CG31075	CG9629	CG3318	CG6871	CG9314
Phenylalanine tyrosine and tryptophan biosynthesis	dme00400	CG8430	CG4233	CG1461	CG7399
beta Alanine metabolism	dme00410	CG7811	CG14994	CG17337	CG7433	CG3752	CG31075	CG9629	CG11140	CG2194	CG1411	CG3027	CG15093	CG5044	CG4389	CG6543	CG4703	CG4860	CG9709	CG9707	CG5009	CG9527	CG17544	CG4586	CG17896
Taurine and hypotaurine metabolism	dme00430	CG5493	CG7811	CG14994	CG5618	CG7550	CG1492	CG6461	CG17636	CG4829
Phosphonate and phosphinate metabolism	dme00440	CG5547	CG6016	CG33116	CG7149	CG1049	CG18330
Selenocompound metabolism	dme00450	CG6950	CG5345	CG11401	CG2151	CG8363	CG5025	CG8553	CG12788	CG1427	CG15100	CG31322
D Glutamine and D glutamate metabolism	dme00471	CG42708	CG4434	CG5320
D Arginine and D ornithine metabolism	dme00472	CG11236
Glutathione metabolism	dme00480	CG1492	CG6461	CG17636	CG4829	CG10365	CG2540	CG4752	CG2259	CG4919	CG6835	CG32351	CG6372	CG32064	CG4439	CG4750	CG18369	CG9285	CG32063	CG13340	CG11951	CG11956	CG31233	CG14516	CG2111	CG31343	CG31445	CG3502	CG9806	CG17530	CG17534	CG5164	CG10045	CG4181	CG4381	CG11512	CG4423	CG4371	CG1742	CG1702	CG10091	CG18548	CG17639	CG12242	CG33546	CG11784	CG4688	CG17523	CG17524
N Glycan biosynthesis	dme00510	CG7840	CG8311	CG5287	CG7870	CG14512	CG6308	CG10166	CG42456	CG33977	CG18012	CG1291	CG11306	CG4084	CG11851	CG8412	CG5091	CG4542	CG32076	CG7748	CG1518	CG33303	CG6370	CG13393	CG7830	CG9022	CG1597	CG14476	CG11874	CG31202	CG42275	CG13431	CG18802	CG7921	CG2448	CG4871	CG31849	CG9384	CG17173
Various types of N glycan biosynthesis	dme00513	CG14512	CG6308	CG18012	CG1291	CG11306	CG4084	CG11851	CG8412	CG7748	CG1518	CG33303	CG6370	CG13393	CG7830	CG9022	CG11874	CG31202	CG42275	CG13431	CG18802	CG7921	CG6869	CG1787	CG1318	CG2448	CG8824	CG7985	CG40305	CG9384	CG17173
Mucin type O glycan biosynthesis	dme00512	CG8182	CG31651	CG7480	CG6394	CG30463	CG4445	CG2103	CG31956	CG3254	CG31776	CG7579	CG7297	CG10000	CG7304	CG9520	CG7440	CG8708	CG2975	CG2983	CG3119	CG34056	CG34057	CG34451	CG34452
Mannose type O glycan biosynthesis	dme00515	CG12311	CG6097	CG15651	CG3253
Other types of O glycan biosynthesis	dme00514	CG10392	CG9867	CG12366	CG14789	CG10580	CG4871	CG9109	CG31152	CG31139	CG9996	CG11388	CG31915	CG12311	CG6097	CG8182	CG31651	CG7480	CG6394	CG30463	CG4445	CG2103	CG31956	CG3254	CG31776	CG7579	CG7297	CG10000	CG7304	CG9520	CG7440	CG8708	CG2975	CG2983	CG3119	CG34056	CG34057	CG34451	CG34452	CG6207
Glycosaminoglycan biosynthesis chondroitin sulfate dermatan sulfate	dme00532	CG32300	CG11780	CG8734	CG32775	CG12913	CG9220	CG43313	CG31743
Glycosaminoglycan biosynthesis heparan sulfate heparin	dme00534	CG32300	CG11780	CG8734	CG32775	CG15110	CG10117	CG8433	CG8339	CG3194	CG10234	CG4451	CG7890	CG33147
Glycosaminoglycan degradation	dme00531	CG2135	CG15117	CG12014	CG6201	CG8646	CG7402	CG14291	CG6903	CG13397	CG3132	CG9092	CG18278	CG30059	CG1787	CG1318
Glycosylphosphatidylinositol anchor biosynthesis	dme00563	CG6401	CG12077	CG14463	CG14550	CG32578	CG42456	CG4433	CG18173	CG9870	CG9865	CG30381	CG44239	CG2292	CG12006	CG12263	CG9376	CG3033	CG4406	CG44255	CG11190	CG13089	CG3160	CG45068	CG2144
Glycosphingolipid biosynthesis lacto and neolacto series	dme00601	CG30037	CG5878	CG17223
Glycosphingolipid biosynthesis globo and isoglobo series	dme00603	CG5878	CG17223	CG7997	CG1787	CG1318	CG5731
Glycosphingolipid biosynthesis ganglio series	dme00604	CG9706	CG3132	CG9092	CG1787	CG1318
Other glycan degradation	dme00511	CG3132	CG9092	CG1787	CG1318	CG7985	CG8824	CG4606	CG6206	CG5322	CG9463	CG9465	CG9466	CG9468	CG12582	CG5613	CG6128	CG10474	CG4372	CG1827	CG31414	CG31148	CG33090
Thiamine metabolism	dme00730	CG12264	CG10581	CG3264	CG3290	CG3292	CG8105	CG10827	CG1809	CG16771	CG10592	CG5150	CG5656	CG8147	CG1462	CG5361	CG33748	CG33747	CG31469	CG14721	CG3140	CG17146
Riboflavin metabolism	dme00740	CG2846	CG33748	CG33747	CG31469	CG6656	CG7899	CG16848	CG4407
Vitamin B6 metabolism	dme00750	CG31472	CG31473	CG34455	CG12237	CG14212	CG11899
Nicotinate and nicotinamide metabolism	dme00760	CG3714	CG16758	CG18128	CG32549	CG11883	CG42249	CG30104	CG30103	CG4827	CG13645	CG9940	CG5216	CG5085	CG3187	CG6284	CG11305	CG33156	CG8080	CG6145
Pantothenate and CoA biosynthesis	dme00770	CG5725	CG5828	CG5629	CG30290	CG10575	CG32099	CG1673	CG2194	CG1411	CG3027	CG3752	CG31075
Biotin metabolism	dme00780	CG12170	CG14670	CG32754
Lipoic acid metabolism	dme00785	CG9804	CG5231	CG44243
Folate biosynthesis	dme00790	CG9441	CG3264	CG3290	CG3292	CG8105	CG10827	CG1809	CG16771	CG10592	CG5150	CG5656	CG8147	CG1462	CG5361	CG14887	CG2543	CG31773	CG32155	CG16784	CG12117	CG12116	CG6084	CG12766	CG10863	CG9436	CG6083	CG10638	CG40064	CG4665	CG1963	CG7399	CG10118	CG9122	CG6781	CG6776	CG6673	CG33048	CG10238	CG2945	CG1692
One carbon pool by folate	dme00670	CG14887	CG4067	CG18466	CG3011	CG31628	CG11089	CG1750	CG6415	CG3181	CG8665	CG7560	CG34424
Retinol metabolism	dme00830	CG6598	CG3481	CG10672	CG9265	CG15629	CG31991	CG6633	CG11289	CG13270	CG13271	CG11012	CG8652	CG17323	CG6649	CG9481	CG5999	CG4302	CG4414	CG31002	CG15661	CG17932	CG15902	CG6658	CG4772	CG17200	CG6653	CG10178	CG6475	CG6644	CG3797	CG5724	CG17322	CG2788	CG17324
Porphyrin and chlorophyll metabolism	dme00860	CG3017	CG4573	CG5394	CG10335	CG9165	CG1885	CG9589	CG1818	CG3433	CG5796	CG2098	CG5037	CG3803	CG14716	CG6633	CG11289	CG13270	CG13271	CG11012	CG8652	CG17323	CG6649	CG9481	CG5999	CG4302	CG4414	CG31002	CG15661	CG17932	CG15902	CG6658	CG4772	CG17200	CG6653	CG10178	CG6475	CG6644	CG3797	CG5724	CG17322	CG2788	CG17324	CG2135	CG15117	CG6022	CG8971
Ubiquinone and other terpenoid quinone biosynthesis	dme00130	CG1461	CG9613	CG7277	CG9249	CG2453	CG14437	CG13927	CG33544	CG11796
Terpenoid backbone biosynthesis	dme00900	CG10932	CG9149	CG4311	CG10367	CG33671	CG10268	CG8239	CG5919	CG12389	CG8593	CG31005	CG10585	CG10778	CG4775	CG2976	CG17565	CG4852	CG9000	CG11268	CG40486	CG10962	CG40485	CG1386	CG3301	CG8757	CG9150
Insect hormone biosynthesis	dme00981	CG15739	CG10352	CG2680	CG40486	CG10962	CG40485	CG1386	CG3301	CG8757	CG9150	CG3752	CG31075	CG17330	CG15101	CG15106	CG15102	CG8425	CG40050	CG41624	CG10594	CG6578	CG12028	CG14728	CG13478	CG6816	CG9504
Caffeine metabolism	dme00232	CG7642	CG6045	CG18516	CG18519	CG18522	CG7171
Metabolism of xenobiotics by cytochrome P450	dme00980	CG17530	CG17534	CG5164	CG10045	CG4181	CG4381	CG11512	CG4423	CG4371	CG1742	CG1702	CG10091	CG18548	CG17639	CG12242	CG33546	CG11784	CG4688	CG17523	CG17524	CG17525	CG17527	CG17531	CG17522	CG1681	CG6662	CG16936	CG17533	CG5224	CG30000	CG4421	CG30005	CG33177	CG33178	CG8938	CG3609	CG13280	CG3597	CG6633	CG11289	CG13270	CG13271	CG11012	CG8652	CG17323	CG6649	CG9481	CG5999
Drug metabolism cytochrome P450	dme00982	CG3006	CG17530	CG17534	CG5164	CG10045	CG4181	CG4381	CG11512	CG4423	CG4371	CG1742	CG1702	CG10091	CG18548	CG17639	CG12242	CG33546	CG11784	CG4688	CG17523	CG17524	CG17525	CG17527	CG17531	CG17522	CG1681	CG6662	CG16936	CG17533	CG5224	CG30000	CG4421	CG30005	CG33177	CG33178	CG8938	CG6598	CG3481	CG11140	CG13611	CG6633	CG11289	CG13270	CG13271	CG11012	CG8652	CG17323	CG6649
Drug metabolism other enzymes	dme00983	CG1799	CG9242	CG7642	CG6045	CG18516	CG18519	CG18522	CG8891	CG6917	CG34139	CG17148	CG3841	CG6633	CG11289	CG13270	CG13271	CG11012	CG8652	CG17323	CG6649	CG9481	CG5999	CG4302	CG4414	CG31002	CG15661	CG17932	CG15902	CG6658	CG4772	CG17200	CG6653	CG10178	CG6475	CG6644	CG3797	CG5724	CG17322	CG2788	CG17324	CG2135	CG15117	CG8360	CG8349	CG8353	CG2194	CG1411	CG3027
[truncated: 192 more columns]
