# Supplementary material for: Pathway-targeting gene matrix for Drosophila gene set enrichment analysis
Source: PLoS One. 2021 Oct 28;16(10):e0259201. doi: 10.1371/journal.pone.0259201 (PMC8553153; doi:10.1371/journal.pone.0259201)
Supplement: S3 File — (TSV) [file pone.0259201.s003.tsv]

ID	Elav_1	Elav_2	Elav_3	Elav_4	Elav_5	Repo_1	Repo_2	Repo_3	Repo_4	Repo_5
CG10000	34.53530357	38.31931855	36.00187151	49.1800058	48.84029469	42.81368175	47.17661495	42.22425314	129.7868134	56.49299176
CG10001	7.621103984	8.339726087	9.447941291	14.92852786	10.48314723	10.85283462	14.82540899	12.04197398	20.82146969	17.02992292
CG10002	448.8221293	448.8221293	652.5750412	310.8338904	410.1477773	286.0255073	294.0667789	321.7954239	354.5880238	372.2169644
CG10005	18.25221945	15.77972327	15.45498126	15.67072476	20.67764529	29.85705573	26.17286587	20.2521055	58.89200964	30.48441594
CG10006	23.42537114	20.39297004	20.82146969	30.90996253	23.75237713	33.8245773	34.53530357	31.34144952	69.5510312	54.19169999
CG10007	106.8912537	27.6651914	110.6607656	129.7868134	76.6386371	110.6607656	67.18186775	115.3600592	27.47409397	42.81368175
CG10009	123.6398501	467.8817025	797.8645296	337.7940252	203.6573398	155.4169452	192.6715837	140.0695938	53.07645093	61.81992505
CG10011	1278.290482	1618.004607	1418.352095	1652.002323	1448.154688	1351.176101	1305.150082	1305.150082	797.8645296	1152.059888
CG10013	8.876555777	9.781122222	7.835362381	9.986644391	12.46663327	10.33882265	11.08087574	10.70342044	21.55573723	14.6213032
CG10014	29.65081798	35.01739844	30.48441594	29.44600482	39.39662123	35.75318842	40.50421101	36.75834736	104.6914635	52.34573175
CG10016	35.26096371	53.44562684	37.53071838	39.94657756	116.9704256	25.99207668	75.58353033	38.8542363	96.33579183	25.45716748
CG10017	50.91433496	52.34573175	56.49299176	58.08122594	60.54768939	52.70982511	47.17661495	53.81737058	158.6825856	78.79324245
CG10018	22.31589866	16.79546694	26.90868529	17.02992292	14.92852786	14.72300241	16	14.82540899	19.56224444	15.56247916
CG10019	179.7689441	87.42657643	122.7858073	57.28160454	95.00950852	72.00374302	48.50293013	99.7330662	119.4282229	82.71058116
CG10021	5.314743256	5.169411323	5.617779503	4.75682846	4.890561111	4.28709385	6.773962499	5.540437872	10.92832205	4.789914818
CG10023	398.9322648	533.7424696	942.2721542	421.6786008	530.055641	207.9366135	634.7303424	265.0278205	70.52192742	176.0693527
CG10026	9.579829637	9.849155307	9.986644391	9.063071082	12.21007367	81.00842201	11.15794933	10.41073484	25.8125363	17.26765178
CG10029	7.568461174	11.3137085	9.126109727	8.111675838	9.579829637	9.713559075	10.19648502	11.00433455	22.31589866	12.12573253
CG10031	18.50701094	21.25897303	18.76535919	23.91758798	25.45716748	97.00586026	41.35529058	52.34573175	78.24897777	56.88593159
CG10032	14.52030649	18.89588258	12.64066099	18.25221945	13.73704698	13.64215827	16.44982123	13.45434264	35.26096371	16.67945217
CG10033	6.062866266	10.26740718	8.51496146	5.938094283	9.447941291	172.4458978	259.5736268	71.50637684	21.55573723	91.13921252
CG10034	38.05462768	28.8400148	29.04061297	20.2521055	26.72281342	52.34573175	34.2967508	24.5900029	95.00950852	30.90996253
CG10035	30.69645182	31.34144952	26.53822547	30.90996253	41.06962872	33.59093388	32.89964245	31.34144952	142.0248924	40.50421101
CG10036	128.8903104	195.3611787	87.42657643	82.71058116	86.22294892	120.2589119	128.8903104	205.0738887	168.8970126	119.4282229
CG10037	385.3431673	792.3532767	541.1932368	600.491494	461.4402369	526.3942792	1016.926715	935.763405	2048	404.5011517
CG10038	153.2772742	132.5139103	393.4400464	572.0510147	174.8531529	63.55791971	132.5139103	290.0182746	195.3611787	112.9859835
CG10039	44.94223602	51.26847217	45.254834	43.71328822	52.70982511	45.88656794	54.56863307	53.81737058	144.007486	60.12945595
CG1004	792.3532767	1016.926715	837.531708	1067.484939	1234.747216	526.3942792	781.444715	1176.267116	181.019336	2503.967289
CG10041	15.67072476	10.70342044	9.646462622	13.26911273	16.91228865	10.55606329	11.63178014	13.08643294	16.56423878	14.72300241
CG10042	359.5378882	337.7940252	240.5178238	183.5462717	235.5680386	415.8732269	245.5716145	245.5716145	54.56863307	200.8535291
CG10043	235.5680386	274.3740064	213.7825074	116.1624519	170.0717842	252.4755724	102.5369443	70.03479688	39.6706464	74.54294953
CG10045	526.3942792	474.4130877	494.5594004	347.2907078	600.491494	1795.288517	537.454942	1234.747216	1710.260059	1192.687193
CG10047	9216.479107	9541.49754	8023.411078	9475.589603	7750.104242	8480.890256	9216.479107	7804.01048	6208.375056	4904.872774
CG10050	65.79928491	51.98415337	65.79928491	119.4282229	49.8665331	5.897076869	13.17745628	6.543216468	17.3877578	6.964404506
CG10051	4.789914818	4.141059695	5.13370359	4.469148552	5.13370359	5.098242509	6.91629785	5.735820992	6.964404506	5.696200782
CG10052	59.71411146	44.63179732	61.39290364	64	60.54768939	65.34477605	79.3412928	89.88447205	95.67035191	104.6914635
CG10053	96.33579183	266.8712348	95.00950852	157.5864849	367.0925435	125.3657981	109.1372661	83.28587875	92.41146851	105.4196502
CG10055	1389.162831	1562.88943	1260.691879	1341.842846	1128.350839	661.6846493	781.444715	1009.902289	724.0773439	704.2774109
CG10059	28.64080227	25.10669113	24.25146506	28.4429658	17.75311155	23.91758798	29.85705573	25.28132198	36.00187151	22.78480313
CG10060	27.28431654	71.01244621	36.75834736	25.28132198	64.4451552	166.5717575	116.1624519	526.3942792	31.12495832	233.9408513
CG10061	27.85761803	60.12945595	41.93258892	46.52712055	76.10925536	19.56224444	17.63048185	15.13692235	38.31931855	30.06472797
CG10062	5.775716782	6.727171322	6.105036836	8.0556444	7.727490631	8.456144324	9.51365692	8.5741877	20.67764529	10.19648502
CG10063	14.92852786	18.00093576	12.46663327	13.92880901	11.95879399	23.10286713	25.45716748	17.26765178	51.26847217	23.75237713
CG10064	25.45716748	25.45716748	22.16175149	29.24260641	30.69645182	31.77895985	43.11147446	35.50622311	88.64700596	39.39662123
CG10066	44.94223602	24.5900029	39.94657756	26.35491255	33.8245773	50.21338227	63.55791971	34.7755156	78.79324245	46.52712055
CG10067	143.0127537	12.81711804	12.21007367	15.34822591	14.02569154	12.46663327	17.50869922	18.25221945	35.50622311	160.8977119
CG10068	292.0355113	328.5570298	163.1437603	261.3791042	227.5437264	418.765854	156.4979555	474.4130877	222.8609442	146.0177556
CG10069	396.1766383	596.3435963	302.3341213	491.1432291	337.7940252	240.5178238	484.3815151	229.1264182	26.90868529	224.4110647
CG1007	6888.623434	7181.154069	6382.916237	6746.857613	6251.55772	5042.767517	5480.151264	4576.408118	5077.842739	4039.609158
CG10071	2556.580964	3125.77886	2778.325663	2288.204059	2610.300165	2721.148547	2521.383759	2225.632998	3258.517437	3236.009213
CG10072	439.5855035	541.1932368	508.4633577	596.3435963	398.9322648	315.1729698	319.5726205	195.3611787	24.08394796	533.7424696
CG10073	11.15794933	11.63178014	11.79415374	11.00433455	12.29500145	11.47164198	14.2214829	13.08643294	12.46663327	15.24220797
CG10075	115.3600592	109.1372661	99.7330662	196.7200232	166.5717575	71.50637684	56.10276616	34.7755156	118.6032719	40.78594007
CG10076	3082.745339	3821.703133	2856.435029	3373.428807	3082.745339	1478.583496	2521.383759	2120.222564	1428.217514	1991.997332
CG10077	11425.74011	11036.53746	10226.32386	10297.45356	9877.977724	10369.07802	9541.49754	10586.95439	6984.785033	9026.806709
CG10078	147.0333894	75.06143675	206.5002904	178.5271893	560.278375	739.2917481	170.0717842	137.1870032	63.55791971	71.01244621
CG10079	9.18958684	8.633825892	10.92832205	8.456144324	9.51365692	14.92852786	11.15794933	34.05984584	13.08643294	12.72858374
CG10080	916.5056726	803.4141162	797.8645296	929.299615	584.0710225	306.5545484	248.9996665	596.3435963	263.1971396	533.7424696
CG10081	7.621103984	8.456144324	7.260153243	8.0556444	10.62948651	9.781122222	12.12573253	9.063071082	14.92852786	6.964404506
CG10082	4067.706861	3396.89286	3492.392517	3350.126832	3396.89286	2538.921369	3281.182219	2134.969878	1120.55675	1910.851567
CG10083	3213.656465	2503.967289	2210.259428	2134.969878	2646.738597	1360.574274	1024	1260.691879	56.49299176	3236.009213
CG10084	2194.992051	2304.119777	2105.577117	2574.363391	2574.363391	2401.965976	2418.672971	739.2917481	3258.517437	1448.154688
CG10086	9.063071082	10.12605275	10.12605275	11.23555901	10.85283462	10.19648502	12.55334557	10.19648502	28.8400148	13.73704698
CG10089	181.019336	300.245747	83.28587875	99.7330662	282.0877097	51.26847217	89.88447205	106.1529019	36.25228433	24.7610399
CG1009	1243.335562	1234.747216	1016.926715	1478.583496	1833.011345	1120.55675	1360.574274	2134.969878	584.0710225	1089.915067
CG10090	5.13370359	6.062866266	6.498019171	6.320330495	8	8.876555777	9.317868692	6.233316637	15.77972327	6.773962499
CG10091	70.03479688	67.18186775	45.254834	59.30163596	66.25695513	70.52192742	71.01244621	59.30163596	165.4211623	95.67035191
CG10092	136.2393834	212.3058037	168.8970126	274.3740064	229.1264182	82.13925744	243.8753275	206.5002904	54.19169999	75.06143675
CG10093	5.617779503	4.563054863	5.351710219	5.278031643	6.147500725	8.111675838	5.735820992	6.91629785	12.04197398	7.835362381
CG10094	16	13.26911273	16.56423878	18.50701094	17.63048185	19.42711815	24.08394796	19.97328878	53.07645093	22.16175149
CG10095	694.5814157	995.9986662	792.3532767	1128.350839	826.0011614	433.5335999	1176.267116	596.3435963	471.1360771	765.3628153
CG10098	347.2907078	342.509454	324.0336881	296.1121751	276.2824285	319.5726205	268.727471	487.750655	335.4607114	276.2824285
CG10101	6.320330495	6.36429187	6.964404506	6.453134074	8.168097006	11.08087574	15.45498126	8.75434961	14.92852786	6.727171322
CG10102	396.1766383	263.1971396	739.2917481	464.6498075	117.7840193	154.3434019	278.2041248	1089.915067	270.5966184	929.299615
CG10103	467.8817025	600.491494	497.9993331	699.4126115	661.6846493	401.7070581	317.3651712	439.5855035	352.1387054	661.6846493
CG10104	16.33619401	13.08643294	11.95879399	14.2214829	16.91228865	16.1112888	16.91228865	14.92852786	20.2521055	18.37917368
CG10105	319.5726205	116.1624519	340.1435684	79.89315513	115.3600592	369.6458741	174.8531529	149.0858991	135.2983092	124.4998333
CG10106	352.1387054	461.4402369	415.8732269	393.4400464	404.5011517	770.6863347	765.3628153	814.6293594	1278.290482	630.3459396
CG10107	613.1090968	242.1907576	284.0497848	352.1387054	298.1717981	145.0091373	306.5545484	294.0667789	290.0182746	233.9408513
CG10108	5184.539009	4973.342246	5293.477194	4299.639536	4938.988862	3821.703133	3040.304273	2401.965976	3743.05362	3691.521895
CG10109	968.7630302	1499.223753	1168.142045	1287.181696	1269.460685	814.6293594	929.299615	910.1749055	1152.059888	1663.492908
CG10110	95.00950852	78.79324245	67.6491546	60.96883187	22.47111801	54.94818793	47.83517596	34.2967508	56.49299176	62.68289905
CG10112	29.24260641	23.91758798	143.0127537	146.0177556	86.82267696	42.81368175	25.28132198	48.84029469	56.10276616	643.5908478
CG10113	9.713559075	9.51365692	9.781122222	9.382679594	9.447941291	9.382679594	13.92880901	12.72858374	32.2225776	11.55143356
CG10116	9.9176616	12.81711804	10.92832205	9.126109727	10.19648502	11.71268557	12.12573253	10.41073484	33.8245773	13.547925
CG10117	484.3815151	439.5855035	537.454942	494.5594004	357.0543786	357.0543786	369.6458741	342.509454	849.2232149	165.4211623
CG10118	139.1020624	188.7064598	168.8970126	103.9683067	81.57188015	413.0005807	42.81368175	101.1252879	59.71411146	81.00842201
CG10119	298.1717981	317.3651712	248.9996665	272.4787667	369.6458741	982.2864582	328.5570298	401.7070581	154.3434019	724.0773439
CG10120	1991.997332	1782.887554	1770.57225	1562.88943	1782.887554	2418.672971	1937.52606	2164.772947	1323.369299	1820.349811
CG10121	245.5716145	200.8535291	98.3600116	140.0695938	328.5570298	159.7863103	20.96629446	68.5935016	133.4356174	91.13921252
CG10122	68.11969168	76.6386371	46.52712055	63.55791971	74.54294953	82.71058116	77.7084726	77.7084726	81.00842201	60.12945595
CG10123	78.24897777	91.13921252	66.25695513	127.1158394	230.7201184	74.54294953	70.52192742	60.12945595	134.3637355	103.9683067
CG10124	31.12495832	29.85705573	65.79928491	43.71328822	44.32350298	42.81368175	50.21338227	44.32350298	115.3600592	46.52712055
CG10125	8.282119391	8.633825892	7.516181994	6.588728138	7.412704495	9.18958684	11.08087574	10.62948651	34.53530357	10.55606329
CG10126	82.13925744	77.17170097	183.5462717	62.68289905	21.70566924	152.2185107	194.0117205	127.1158394	11.39240156	188.7064598
CG10128	182.278425	229.1264182	176.0693527	235.5680386	216.7668	112.2055323	88.03467636	148.0560875	792.3532767	149.0858991
CG10129	13.73704698	9.9176616	11.39240156	11.3137085	11.08087574	19.15965927	13.36140671	9.646462622	22.94328397	12.55334557
CG10130	1379.567183	1478.583496	1937.52606	1520.152136	2149.819768	1795.288517	1097.496026	1541.372669	36.25228433	1370.037816
CG10131	30.06472797	32.2225776	32	28.4429658	37.27147477	83.86517785	56.49299176	50.21338227	94.35322991	67.6491546
CG10132	1120.55675	552.5648571	1045.516417	666.28703	666.28703	421.6786008	680.2871368	714.1087572	484.3815151	382.6814077
CG10133	32	18.89588258	17.75311155	36.50443891	19.02731384	17.1483754	24.08394796	19.02731384	27.28431654	27.47409397
CG10134	149.0858991	183.5462717	288.0149721	187.4029691	70.52192742	147.0333894	150.1228735	484.3815151	79.3412928	109.1372661
CG10137	2164.772947	1951.00262	1734.1344	2048	2179.830134	754.8258393	1640.591109	867.0671999	910.1749055	1438.151553
CG10138	26.17286587	24.93326655	25.63423608	28.8400148	40.22442798	25.63423608	37.01402188	38.58585049	93.70148454	30.48441594
CG10139	744.4339289	592.2243502	398.9322648	418.765854	372.2169644	124.4998333	151.1670607	159.7863103	99.04415959	128
CG1014	15.03236399	17.50869922	20.67764529	16.91228865	18.89588258	19.69831061	26.72281342	19.56224444	49.1800058	20.53481436
CG10140	11.95879399	14.2214829	11.08087574	15.56247916	17.3877578	16.1112888	16.1112888	14.4200074	40.22442798	15.67072476
CG10142	22.627417	26.35491255	21.11212657	24.7610399	23.58830748	35.01739844	198.0883192	199.4661324	61.81992505	56.88593159
CG10143	15.56247916	15.45498126	15.77972327	17.1483754	16.1112888	26.72281342	27.6651914	29.44600482	58.48521281	19.02731384
CG10144	58.08122594	73.00887782	65.79928491	101.8286699	65.34477605	66.71780869	41.93258892	60.12945595	138.1412143	114.5632091
CG10145	1897.652351	1770.57225	1770.57225	897.6442586	1251.983644	995.9986662	1060.111282	995.9986662	494.5594004	512
CG10146	5.028053498	4.789914818	4.316912946	4.626752736	5.735820992	116.1624519	134.3637355	5.502167273	6.964404506	115.3600592
CG10147	266.8712348	230.7201184	410.1477773	278.2041248	99.7330662	252.4755724	89.88447205	69.07060714	22.00866909	64.89340671
CG10148	548.7480128	533.7424696	487.750655	515.5612416	385.3431673	367.0925435	250.7315962	195.3611787	310.8338904	56.10276616
CG10149	630.3459396	935.763405	680.2871368	541.1932368	657.1140596	1937.52606	1584.706553	935.763405	178.5271893	1398.825223
CG10151	328.5570298	362.038672	501.4631924	218.2745323	302.3341213	225.9719671	604.6682427	203.6573398	88.03467636	91.13921252
CG10152	2225.632998	2452.436387	2759.134365	1595.729059	2957.166992	2091.032833	4770.74877	2120.222564	198.0883192	2574.363391
CG10153	139.1020624	194.0117205	210.8393004	261.3791042	252.4755724	97.68058937	132.5139103	112.2055323	75.06143675	560.278375
CG10154	13.64215827	14.52030649	15.34822591	15.34822591	18.89588258	19.8353232	32.67238802	20.39297004	38.05462768	26.35491255
CG10155	333.143515	302.3341213	330.8423246	265.0278205	274.3740064	265.0278205	266.8712348	176.0693527	71.50637684	121.0953788
CG10157	40.22442798	41.35529058	47.83517596	50.21338227	49.52207979	458.2528363	75.06143675	66.25695513	119.4282229	103.9683067
CG10158	1089.915067	685.0189081	935.763405	776.0468821	1112.816499	975.50131	401.7070581	1698.44643	31.55944654	407.3146797
CG10159	481.0356476	445.7218884	580.0365493	328.5570298	315.1729698	294.0667789	797.8645296	377.4129196	294.0667789	290.0182746
CG10160	61.39290364	209.382927	494.5594004	266.8712348	52.34573175	401.7070581	76.6386371	75.58353033	24.42014734	87.42657643
CG10161	1128.350839	1152.059888	739.2917481	1168.142045	942.2721542	689.7835914	897.6442586	916.5056726	290.0182746	1002.926385
CG10163	12.12573253	10.33882265	10.48314723	10.85283462	9.713559075	10.85283462	15.45498126	12.81711804	30.2738447	18.00093576
CG10164	4.723970646	5.063026376	5.979396995	5.979396995	6.320330495	6.320330495	8.6938789	6.680703355	16.1112888	10.55606329
CG10165	42.81368175	13.26911273	16.79546694	11.39240156	32.89964245	22.31589866	19.29292524	30.90996253	13.8325957	23.10286713
CG10166	152.2185107	54.19169999	48.50293013	45.56960626	47.83517596	19.02731384	21.11212657	36.25228433	69.5510312	46.20573426
CG10168	12.21007367	11.63178014	13.45434264	14.72300241	13.08643294	17.87659421	16.56423878	18.50701094	26.72281342	15.34822591
CG1017	188.7064598	184.822937	88.64700596	110.6607656	103.9683067	95.00950852	98.3600116	32.2225776	32.89964245	46.20573426
CG10170	4	4.438277888	3.944930818	5.578974665	4.993322196	4.112455307	4.531535541	4.169863043	6.453134074	6.02098699
CG10171	89.26359465	176.0693527	104.6914635	398.9322648	87.42657643	7.210003701	134.3637355	81.57188015	8.111675838	30.06472797
CG10173	4.691339797	5.42641731	4.500233939	5.169411323	4.691339797	6.543216468	10.33882265	6.498019171	8.397733469	18.50701094
CG10174	8.51496146	10.056107	8.397733469	15.88947993	11.3137085	13.17745628	12.64066099	9.382679594	21.85664411	9.781122222
CG10175	5.540437872	9.579829637	6.680703355	24.42014734	12.55334557	6.821079134	7.621103984	7.160200567	14.2214829	8.339726087
CG10176	7.889861636	6.190259974	6.727171322	7.944739963	7.944739963	15.45498126	5.775716782	7.889861636	23.58830748	9.317868692
CG10177	16.91228865	14.52030649	16.1112888	19.29292524	18.37917368	21.55573723	20.11221399	17.26765178	49.52207979	24.7610399
CG10178	24.42014734	26.90868529	20.96629446	25.8125363	24.5900029	43.71328822	35.75318842	20.2521055	64.89340671	35.75318842
CG10181	22.78480313	14.92852786	20.67764529	22.31589866	19.8353232	4182.065667	1884.544308	1448.154688	1332.57406	2120.222564
CG10182	9.126109727	8.6938789	8.282119391	8.224910613	12.21007367	8.75434961	12.12573253	9.646462622	27.28431654	8.876555777
CG10183	7.727490631	6.821079134	7.674112955	6.868523492	6.190259974	7.727490631	9.579829637	9.51365692	9.646462622	12.99603834
CG10184	17.26765178	12.81711804	27.28431654	14.92852786	16.44982123	44.63179732	29.04061297	67.18186775	29.65081798	40.50421101
CG10185	25.63423608	24.7610399	24.42014734	32.2225776	38.8542363	32.67238802	47.50475426	32	73.00887782	37.79176517
CG10186	3795.304702	2452.436387	3769.088617	2721.148547	3061.451261	3396.89286	3125.77886	2628.456238	2876.303106	2977.735715
CG10188	2556.580964	2179.830134	1710.260059	2272.398279	1937.52606	1305.150082	1251.983644	1418.352095	608.8740429	1038.294507
CG10189	56.10276616	30.90996253	20.82146969	50.56264396	29.44600482	41.06962872	10.41073484	11.71268557	20.53481436	13.36140671
CG1019	390.7223575	413.0005807	487.750655	382.6814077	369.6458741	754.8258393	138.1412143	364.5568501	124.4998333	374.8059382
CG10191	9.253505471	8.876555777	9.317868692	9.317868692	10.70342044	16	10.70342044	15.13692235	24.7610399	27.09585
CG10192	3769.088617	3590.577035	4705.068462	3104.187528	4096	2836.704191	2556.580964	3541.144499	3640.699622	2592.269504
CG10194	200.8535291	347.2907078	337.7940252	421.6786008	162.016844	162.016844	41.35529058	94.35322991	65.79928491	64.89340671
CG10195	10.55606329	19.42711815	13.08643294	17.3877578	13.92880901	12.64066099	15.88947993	13.73704698	12.64066099	24.5900029
CG10197	330.8423246	401.7070581	335.4607114	321.7954239	156.4979555	15.13692235	164.2785149	203.6573398	72.50456866	28.24649588
CG10198	245.5716145	123.6398501	60.96883187	91.13921252	171.254727	79.3412928	40.50421101	91.13921252	52.34573175	72.50456866
CG10200	16.56423878	18.25221945	15.56247916	16	21.11212657	19.97328878	22.94328397	20.53481436	59.30163596	28.4429658
CG10202	5.856342784	5.775716782	6.36429187	5.775716782	7.568461174	5.540437872	13.64215827	9.000467878	17.1483754	9.253505471
CG10203	1152.059888	1323.369299	1105.129714	699.4126115	724.0773439	719.0757764	588.1335578	580.0365493	64.89340671	272.4787667
CG10205	76.6386371	78.79324245	71.50637684	78.24897777	112.9859835	120.2589119	117.7840193	118.6032719	290.0182746	101.8286699
CG10206	73.51669472	63.11889309	106.8912537	72.50456866	75.06143675	103.9683067	77.7084726	46.85074227	74.02804377	95.67035191
CG10207	4.823231311	4.34693945	6.408559021	4.75682846	5.464161027	5.656854249	4.723970646	6.543216468	9.9176616	5.314743256
CG10208	32.44670335	37.27147477	32.2225776	32.89964245	35.01739844	65.79928491	43.11147446	40.50421101	64.89340671	71.50637684
CG10209	324.0336881	424.6116075	689.7835914	675.5880503	333.143515	942.2721542	512	430.5389646	156.4979555	106.1529019
CG1021	948.8261754	639.145241	982.2864582	873.0981292	955.4257833	333.143515	484.3815151	300.245747	897.6442586	770.6863347
CG10210	292.0355113	276.2824285	369.6458741	364.5568501	265.0278205	172.4458978	92.41146851	86.22294892	54.19169999	103.2501452
CG10211	20.82146969	24.08394796	19.8353232	23.42537114	31.34144952	22.00866909	31.34144952	33.12847756	70.52192742	29.65081798
CG10212	14.52030649	18.76535919	13.73704698	11.71268557	18.12614216	22.00866909	13.08643294	18.76535919	49.52207979	20.96629446
CG10214	101.8286699	243.8753275	91.77313587	205.0738887	41.93258892	216.7668	139.1020624	167.7303557	43.41133848	38.8542363
CG10215	54.56863307	65.34477605	56.10276616	82.71058116	49.1800058	69.07060714	41.64293937	50.21338227	106.1529019	101.1252879
CG10217	200.8535291	367.0925435	256	401.7070581	580.0365493	206.5002904	222.8609442	254.2316788	436.5490646	218.2745323
CG10219	1884.544308	2164.772947	2019.804579	2225.632998	2134.969878	2164.772947	1722.155858	1833.011345	1152.059888	2503.967289
CG10220	92.41146851	66.71780869	57.28160454	63.55791971	53.81737058	51.98415337	92.41146851	78.79324245	88.64700596	64.4451552
CG10221	280.1391875	210.8393004	190.019017	270.5966184	86.22294892	186.1084822	181.019336	166.5717575	107.6347412	170.0717842
CG10222	30.90996253	41.06962872	61.81992505	49.1800058	37.27147477	27.28431654	43.11147446	29.04061297	56.10276616	46.85074227
CG10223	300.245747	164.2785149	248.9996665	130.6895521	232.3249038	108.3834	448.8221293	132.5139103	133.4356174	288.0149721
CG10225	1351.176101	1209.336485	1448.154688	1379.567183	1640.591109	995.9986662	989.1188008	497.9993331	89.88447205	1370.037816
CG10226	38.31931855	32.67238802	30.2738447	37.01402188	38.8542363	1530.725631	820.2955547	962.0712952	160.8977119	421.6786008
CG10228	471.1360771	544.9575334	541.1932368	512	588.1335578	621.6677808	617.3736078	734.185087	359.5378882	600.491494
CG10229	1845.760947	1937.52606	2469.494431	2435.496172	1226.218194	1360.574274	873.0981292	734.185087	1016.926715	1323.369299
CG10230	776.0468821	922.8804737	831.7464539	652.5750412	564.1754193	401.7070581	206.5002904	455.0874528	1105.129714	290.0182746
CG10231	1184.4487	1351.176101	1351.176101	1978.237602	1136.199139	1937.52606	2538.921369	2385.374385	666.28703	982.2864582
CG10232	10.92832205	10.41073484	8.51496146	11.87618857	10.12605275	10.26740718	16.67945217	10.26740718	28.8400148	18.12614216
CG10233	95.67035191	93.70148454	86.22294892	95.67035191	109.1372661	124.4998333	142.0248924	126.2377862	390.7223575	134.3637355
CG10234	421.6786008	661.6846493	292.0355113	290.0182746	188.7064598	93.70148454	600.491494	455.0874528	8.456144324	202.2505758
CG10236	9.51365692	10.19648502	9.9176616	8.5741877	19.02731384	232.3249038	98.3600116	300.245747	52.34573175	58.48521281
CG10237	12.29500145	14.4200074	14.52030649	19.02731384	14.82540899	19.8353232	15.56247916	19.56224444	20.53481436	23.91758798
CG10238	81.57188015	111.4304721	245.5716145	153.2772742	401.7070581	229.1264182	13.08643294	30.69645182	26.35491255	40.50421101
CG1024	60.96883187	85.62736351	47.17661495	50.56264396	55.71523605	54.56863307	49.1800058	40.50421101	116.9704256	30.69645182
CG10240	10.48314723	13.73704698	11.15794933	13.45434264	15.13692235	23.91758798	16.79546694	21.25897303	53.81737058	41.35529058
CG10241	15.77972327	14.4200074	12.90626815	18.76535919	23.10286713	218.2745323	34.7755156	533.7424696	49.1800058	146.0177556
CG10242	5.617779503	6.91629785	5.815890069	6.062866266	6.543216468	192.6715837	8.75434961	11.71268557	14.52030649	41.06962872
CG10243	15.03236399	13.17745628	17.87659421	14.92852786	19.69831061	30.2738447	32.89964245	34.05984584	25.8125363	58.48521281
CG10244	192.6715837	8.815240927	146.0177556	135.2983092	12.64066099	9.986644391	8.51496146	11.63178014	20.11221399	19.15965927
CG10245	14.4200074	12.12573253	13.36140671	18.12614216	19.29292524	427.5650147	26.17286587	128	42.51794605	117.7840193
CG10246	5.735820992	4.9588308	4.438277888	4.856779538	5.656854249	20.96629446	71.50637684	42.81368175	5.502167273	35.01739844
CG10247	4.407620464	4.531535541	4.228072162	5.241573615	5.578974665	4.823231311	5.028053498	5.735820992	14.02569154	5.775716782
CG10248	9.063071082	9.579829637	8.282119391	7.674112955	9.51365692	10.056107	12.21007367	12.55334557	27.6651914	15.34822591
CG10249	831.7464539	781.444715	826.0011614	1002.926385	749.6118763	1089.915067	1168.142045	962.0712952	699.4126115	814.6293594
CG10250	12.64066099	11.15794933	11.47164198	12.04197398	14.2214829	15.67072476	15.13692235	17.1483754	52.70982511	19.42711815
CG10251	40.50421101	56.88593159	62.68289905	26.90868529	188.7064598	17.02992292	36.50443891	10.70342044	42.22425314	12.90626815
CG10252	26.17286587	64	22.31589866	23.91758798	29.65081798	26.53822547	30.06472797	25.45716748	72.00374302	34.7755156
CG10253	369.6458741	250.7315962	340.1435684	315.1729698	179.7689441	150.1228735	200.8535291	170.0717842	48.50293013	177.2940119
CG10254	1152.059888	820.2955547	948.8261754	1192.687193	694.5814157	891.4437768	982.2864582	1458.2274	83.86517785	415.8732269
CG10255	792.3532767	1089.915067	982.2864582	1269.460685	1038.294507	451.9439341	233.9408513	407.3146797	8.224910613	245.5716145
CG10257	1296.134752	891.4437768	1038.294507	1360.574274	1060.111282	75.58353033	174.8531529	113.7718632	317.3651712	75.58353033
CG10260	2486.671123	2288.204059	2210.259428	2759.134365	2521.383759	2336.28409	3350.126832	2721.148547	2628.456238	3040.304273
CG10261	1530.725631	1652.002323	1782.887554	1520.152136	1562.88943	1734.1344	1686.714403	1833.011345	955.4257833	803.4141162
CG10262	39.39662123	40.22442798	33.35890435	50.21338227	48.50293013	43.71328822	47.83517596	29.24260641	44.94223602	43.71328822
CG10263	147.0333894	129.7868134	143.0127537	187.4029691	144.007486	156.4979555	143.0127537	121.9376637	178.5271893	112.9859835
CG10264	13.547925	12.55334557	13.64215827	11.87618857	15.03236399	14.82540899	15.13692235	19.15965927	32.67238802	19.02731384
CG10265	163.1437603	467.8817025	113.7718632	168.8970126	237.2065438	278.2041248	71.50637684	64.4451552	20.2521055	254.2316788
CG10267	310.8338904	256	354.5880238	504.9511447	310.8338904	210.8393004	310.8338904	294.0667789	97.00586026	374.8059382
CG10268	86.22294892	106.8912537	65.79928491	76.10925536	60.12945595	74.02804377	112.9859835	60.12945595	257.7806208	144.007486
CG10269	455.0874528	359.5378882	439.5855035	613.1090968	935.763405	300.245747	97.00586026	37.01402188	35.26096371	163.1437603
CG10270	922.8804737	541.1932368	621.6677808	891.4437768	1031.122483	648.0673761	754.8258393	461.4402369	121.9376637	515.5612416
CG10272	809.0023033	508.4633577	831.7464539	497.9993331	424.6116075	1499.223753	114.5632091	374.8059382	35.01739844	112.2055323
CG10274	72.00374302	41.06962872	68.5935016	23.10286713	25.10669113	19.42711815	51.62507259	22.47111801	72.50456866	24.25146506
CG10275	9.000467878	12.21007367	10.12605275	10.33882265	9.9176616	21.55573723	12.12573253	60.54768939	23.91758798	12.72858374
CG10277	855.1300295	910.1749055	831.7464539	1136.199139	929.299615	600.491494	729.1137001	885.2861249	600.491494	369.6458741
CG10278	13.08643294	11.3137085	13.547925	12.64066099	10.62948651	11.08087574	13.36140671	16.22335168	29.44600482	17.26765178
CG10279	5752.606211	5712.870057	5330.29624	4705.068462	3769.088617	4770.74877	6700.253664	5042.767517	3191.458118	3304.004646
CG1028	4.789914818	8.75434961	66.25695513	5.351710219	4.438277888	6.408559021	5.502167273	4.377174805	8.6938789	17.1483754
CG10280	11.55143356	11.39240156	10.056107	11.79415374	11.79415374	14.2214829	15.13692235	11.55143356	24.5900029	16.91228865
CG10281	484.3815151	910.1749055	541.1932368	390.7223575	729.1137001	182.278425	436.5490646	508.4633577	60.54768939	330.8423246
CG10283	879.1710069	648.0673761	596.3435963	1024	1584.706553	596.3435963	145.0091373	588.1335578	556.4082496	302.3341213
CG10284	39.6706464	36.75834736	44.32350298	37.01402188	35.75318842	44.94223602	50.56264396	42.22425314	122.7858073	45.254834
CG10286	27.47409397	39.94657756	75.58353033	54.94818793	69.5510312	29.65081798	25.10669113	24.93326655	27.09585	50.91433496
CG10287	7.621103984	7.674112955	7.361501205	6.190259974	6.727171322	11.95879399	7.781239579	7.260153243	8.224910613	5.578974665
CG10289	1136.199139	1251.983644	916.5056726	515.5612416	797.8645296	1074.909884	352.1387054	699.4126115	319.5726205	1341.842846
CG10293	13.8325957	22.16175149	20.67764529	24.25146506	16.1112888	418.765854	552.5648571	125.3657981	23.75237713	250.7315962
CG10295	1871.52681	2778.325663	1795.288517	1937.52606	1937.52606	744.4339289	814.6293594	1820.349811	410.1477773	897.6442586
CG10296	12.55334557	14.72300241	16.56423878	15.88947993	17.50869922	20.67764529	27.6651914	16.1112888	30.48441594	23.26356028
CG10297	21.70566924	24.93326655	22.94328397	25.63423608	26.17286587	29.44600482	31.12495832	32.2225776	67.18186775	45.254834
CG10298	22.94328397	16.22335168	11.63178014	14.72300241	19.97328878	18.25221945	22.16175149	17.26765178	38.31931855	22.94328397
CG1030	66.71780869	50.91433496	138.1412143	25.10669113	40.78594007	170.0717842	40.78594007	16.67945217	11.79415374	205.0738887
CG10300	8.111675838	9.447941291	7.361501205	9.713559075	11.47164198	9.447941291	9.781122222	11.87618857	37.79176517	14.02569154
CG10301	8.397733469	8	8.5741877	9.382679594	12.38051995	9.382679594	11.15794933	12.55334557	17.63048185	10.19648502
CG10302	306.5545484	424.6116075	413.0005807	270.5966184	187.4029691	302.3341213	192.6715837	121.9376637	195.3611787	209.382927
CG10303	18.89588258	21.40684088	18.50701094	21.55573723	26.17286587	19.15965927	32.67238802	29.24260641	90.50966799	28.05138308
CG10305	1128.350839	760.0760682	1136.199139	652.5750412	1060.111282	1595.729059	1438.151553	1562.88943	1509.651679	1351.176101
CG10306	286.0255073	146.0177556	206.5002904	118.6032719	133.4356174	190.019017	170.0717842	222.8609442	1468.370174	377.4129196
CG10307	62.24991663	41.93258892	63.11889309	44.94223602	53.81737058	36.00187151	62.68289905	82.13925744	148.0560875	56.49299176
CG10308	58.48521281	103.9683067	12.38051995	40.50421101	32.2225776	9.51365692	14.72300241	86.82267696	144.007486	9.447941291
CG10309	265.0278205	198.0883192	315.1729698	335.4607114	248.9996665	65.34477605	74.54294953	396.1766383	88.03467636	39.12448889
CG1031	9.646462622	10.70342044	9.317868692	10.70342044	13.45434264	12.12573253	13.73704698	13.73704698	51.26847217	16.1112888
CG10311	20.2521055	20.67764529	12.29500145	14.6213032	20.96629446	89.26359465	32.44670335	177.2940119	21.40684088	519.1472537
CG10315	242.1907576	203.6573398	164.2785149	191.3407038	245.5716145	171.254727	250.7315962	144.007486	210.8393004	385.3431673
CG10317	9.126109727	8	6.320330495	8	9.781122222	8.633825892	8.6938789	10.056107	20.39297004	12.72858374
CG10318	116.9704256	259.5736268	177.2940119	172.4458978	268.727471	212.3058037	519.1472537	94.35322991	209.382927	70.52192742
CG10320	237.2065438	292.0355113	310.8338904	354.5880238	257.7806208	196.7200232	588.1335578	519.1472537	235.5680386	170.0717842
CG10321	666.28703	560.278375	296.1121751	330.8423246	364.5568501	95.00950852	424.6116075	312.9959111	85.62736351	719.0757764
CG10324	826.0011614	910.1749055	861.0779292	968.7630302	861.0779292	522.7582084	604.6682427	826.0011614	515.5612416	491.1432291
CG10325	27.28431654	25.99207668	24.08394796	27.6651914	27.47409397	36.25228433	34.05984584	33.8245773	68.11969168	39.94657756
CG10326	4124.489933	4182.065667	3821.703133	3691.521895	3956.475203	3468.268799	3640.699622	3717.19846	885.2861249	3082.745339
CG10327	2556.580964	2033.853431	2452.436387	2134.969878	2486.671123	2368.897401	2503.967289	1217.748086	2702.352201	2836.704191
CG10328	814.6293594	849.2232149	809.0023033	814.6293594	714.1087572	670.9214228	333.143515	52.70982511	30.69645182	786.8800928
CG10332	15.13692235	16.56423878	15.24220797	19.69831061	20.67764529	22.78480313	18.76535919	21.25897303	77.7084726	41.35529058
CG10333	415.8732269	393.4400464	250.7315962	317.3651712	252.4755724	225.9719671	97.00586026	157.5864849	53.44562684	225.9719671
CG10334	1675.063416	1488.867858	2352.534231	2048	1937.52606	1296.134752	1351.176101	1428.217514	1552.093764	3147.520371
CG10335	141.0438548	88.03467636	63.11889309	81.57188015	96.33579183	41.35529058	115.3600592	41.64293937	57.28160454	120.2589119
CG10336	18.50701094	17.02992292	14.32040113	19.02731384	12.90626815	14.02569154	18.12614216	13.45434264	23.58830748	20.11221399
CG10337	133.4356174	153.2772742	138.1412143	76.10925536	124.4998333	67.18186775	86.82267696	85.0358921	127.1158394	155.4169452
CG10338	369.6458741	537.454942	300.245747	344.8917957	413.0005807	107.6347412	69.5510312	541.1932368	58.89200964	191.3407038
CG10339	7.361501205	7.568461174	4.9588308	6.773962499	6.105036836	8.339726087	8.51496146	6.634556367	13.8325957	10.19648502
CG1034	4.691339797	4.563054863	4.691339797	5.388934307	5.063026376	5.388934307	5.979396995	6.02098699	6.868523492	5.897076869
CG10340	515.5612416	530.055641	600.491494	749.6118763	613.1090968	487.750655	922.8804737	572.0510147	347.2907078	481.0356476
CG10341	72.50456866	71.50637684	64.89340671	124.4998333	91.77313587	88.64700596	82.71058116	68.5935016	79.3412928	74.02804377
CG10342	35.01739844	34.2967508	62.68289905	56.49299176	27.85761803	19.97328878	69.07060714	26.35491255	37.01402188	38.31931855
CG10343	123.6398501	114.5632091	87.42657643	80.44885597	58.48521281	91.77313587	82.13925744	78.79324245	132.5139103	73.00887782
CG10344	5.028053498	5.540437872	6.02098699	5.897076869	7.160200567	5.979396995	8.6938789	6.190259974	10.85283462	5.979396995
CG10345	20.82146969	18.89588258	16.79546694	31.12495832	22.00866909	26.17286587	25.8125363	30.69645182	62.24991663	33.8245773
CG10346	41.06962872	21.40684088	43.41133848	36.50443891	38.31931855	26.72281342	16.79546694	56.10276616	46.85074227	38.05462768
CG10347	190.019017	81.00842201	106.1529019	103.9683067	97.68058937	138.1412143	451.9439341	64	326.2875206	34.05984584
CG10348	56.88593159	69.5510312	53.44562684	64.89340671	83.28587875	80.44885597	95.67035191	98.3600116	218.2745323	130.6895521
CG10349	39.6706464	42.51794605	40.78594007	42.22425314	42.51794605	54.19169999	56.10276616	57.68002961	89.26359465	62.68289905
CG10352	77.7084726	85.62736351	62.68289905	107.6347412	88.03467636	85.0358921	89.88447205	95.67035191	138.1412143	121.0953788
CG10353	1200.982988	1448.154688	1152.059888	1192.687193	1038.294507	962.0712952	382.6814077	1105.129714	46.20573426	765.3628153
CG10354	359.5378882	501.4631924	474.4130877	694.5814157	592.2243502	158.6825856	1176.267116	508.4633577	415.8732269	770.6863347
CG10357	7.781239579	6.498019171	6.190259974	6.773962499	8.633825892	8.339726087	7.160200567	8.6938789	24.5900029	9.849155307
CG10359	12.12573253	10.19648502	9.986644391	17.75311155	10.48314723	20.67764529	14.52030649	15.24220797	25.63423608	25.63423608
CG10360	1618.004607	1408.554822	1910.851567	1016.926715	1089.915067	1152.059888	1408.554822	962.0712952	1128.350839	1428.217514
CG10361	15.45498126	18.12614216	16.22335168	16.67945217	31.12495832	51.26847217	24.5900029	60.96883187	36.50443891	28.05138308
CG10362	154.3434019	85.62736351	110.6607656	101.1252879	242.1907576	146.0177556	150.1228735	144.007486	83.28587875	88.03467636
CG10363	24.93326655	21.70566924	25.63423608	25.45716748	29.24260641	73.00887782	55.3303828	58.89200964	99.7330662	67.6491546
CG10364	14.52030649	14.6213032	15.67072476	12.21007367	14.82540899	14.72300241	14.2214829	18.76535919	48.50293013	22.00866909
CG10365	300.245747	178.5271893	347.2907078	315.1729698	140.0695938	250.7315962	184.822937	107.6347412	407.3146797	81.00842201
CG10366	1009.902289	910.1749055	770.6863347	1234.747216	916.5056726	259.5736268	1629.258719	357.0543786	108.3834	724.0773439
CG10367	120.2589119	106.8912537	61.81992505	26.53822547	31.34144952	18.76535919	131.5985698	41.06962872	22.94328397	26.17286587
CG10369	14.92852786	17.87659421	20.82146969	18.37917368	36.75834736	27.09585	28.64080227	32	49.52207979	28.4429658
CG10370	312.9959111	167.7303557	206.5002904	163.1437603	266.8712348	393.4400464	484.3815151	155.4169452	25.8125363	501.4631924
CG10371	83.28587875	153.2772742	142.0248924	141.0438548	108.3834	165.4211623	196.7200232	147.0333894	210.8393004	131.5985698
CG10372	1389.162831	1278.290482	855.1300295	942.2721542	1176.267116	744.4339289	1509.651679	471.1360771	242.1907576	252.4755724
CG10373	377.4129196	652.5750412	333.143515	410.1477773	181.019336	621.6677808	754.8258393	87.42657643	143.0127537	183.5462717
CG10374	58.48521281	65.34477605	46.85074227	51.62507259	64.4451552	1795.288517	75.06143675	58.48521281	120.2589119	131.5985698
CG10375	296.1121751	439.5855035	455.0874528	451.9439341	340.1435684	367.0925435	95.67035191	187.4029691	212.3058037	157.5864849
CG10376	415.8732269	385.3431673	184.822937	458.2528363	176.0693527	129.7868134	137.1870032	178.5271893	71.50637684	136.2393834
CG10377	7912.950407	8364.131334	7696.570362	8539.879513	7696.570362	7131.550215	8364.131334	8539.879513	7912.950407	6936.537599
CG10379	280.1391875	354.5880238	418.765854	393.4400464	198.0883192	430.5389646	32.67238802	298.1717981	16.56423878	315.1729698
CG10382	17.50869922	11.79415374	16.56423878	20.96629446	35.26096371	72.50456866	19.56224444	110.6607656	103.2501452	235.5680386
CG10383	286.0255073	257.7806208	319.5726205	328.5570298	328.5570298	184.822937	26.90868529	576.0299442	37.53071838	139.1020624
CG10384	1251.983644	955.4257833	1097.496026	1074.909884	873.0981292	1640.591109	1176.267116	935.763405	225.9719671	552.5648571
CG10385	288.0149721	515.5612416	238.8564458	401.7070581	333.143515	97.68058937	222.8609442	168.8970126	32.44670335	215.2694823
CG10387	13.547925	21.55573723	11.3137085	14.12324794	20.82146969	25.10669113	15.24220797	19.15965927	24.42014734	18.89588258
CG10388	6.320330495	6.821079134	8.633825892	9.317868692	7.621103984	5.169411323	9.986644391	6.588728138	13.8325957	6.062866266
CG10390	15.56247916	10.85283462	8.168097006	8.633825892	19.8353232	11.00433455	13.547925	28.8400148	15.77972327	18.37917368
CG10391	152.2185107	165.4211623	68.5935016	93.05424111	222.8609442	18.63573738	29.04061297	58.48521281	55.71523605	66.25695513
CG10392	989.1188008	916.5056726	1278.290482	652.5750412	321.7954239	243.8753275	396.1766383	820.2955547	1226.218194	333.143515
CG10393	22.94328397	25.8125363	26.90868529	27.28431654	37.79176517	28.64080227	34.05984584	30.48441594	116.9704256	36.50443891
CG10395	1024	903.8878682	948.8261754	781.444715	879.1710069	219.7927517	433.5335999	129.7868134	19.29292524	80.44885597
CG10396	16.22335168	13.547925	14.6213032	19.29292524	16.91228865	16.56423878	18.63573738	53.44562684	31.12495832	18.12614216
CG10399	25.8125363	25.45716748	26.90868529	39.6706464	28.8400148	34.05984584	36.50443891	34.7755156	75.06143675	50.56264396
CG10405	25.28132198	24.25146506	25.99207668	21.70566924	26.90868529	36.25228433	38.8542363	27.6651914	71.01244621	32.67238802
CG10406	207.9366135	367.0925435	568.0995697	380.0380341	344.8917957	179.7689441	184.822937	149.0858991	146.0177556	88.03467636
CG10407	8.633825892	8.51496146	7.727490631	7.835362381	10.41073484	10.48314723	10.41073484	10.48314723	21.85664411	15.88947993
CG1041	15.03236399	33.12847756	21.25897303	27.28431654	22.31589866	40.78594007	37.27147477	22.78480313	39.39662123	28.05138308
CG10413	1234.747216	1448.154688	1160.073099	1552.093764	879.1710069	694.5814157	2435.496172	584.0710225	1144.102029	942.2721542
CG10414	32.67238802	32	30.90996253	72.50456866	44.32350298	29.65081798	43.11147446	28.8400148	53.81737058	20.53481436
CG10415	349.7063057	494.5594004	467.8817025	714.1087572	685.0189081	250.7315962	206.5002904	439.5855035	290.0182746	238.8564458
CG10417	1408.554822	1782.887554	1128.350839	1478.583496	1541.372669	776.0468821	942.2721542	826.0011614	75.06143675	572.0510147
CG10418	216.7668	137.1870032	237.2065438	216.7668	135.2983092	85.0358921	84.44850629	93.05424111	62.68289905	63.55791971
CG10419	433.5335999	481.0356476	445.7218884	436.5490646	407.3146797	97.68058937	44.32350298	290.0182746	117.7840193	184.822937
CG10420	792.3532767	367.0925435	458.2528363	861.0779292	803.4141162	661.6846493	146.0177556	364.5568501	77.17170097	121.0953788
CG10421	15.24220797	17.3877578	14.32040113	19.69831061	23.42537114	24.08394796	25.28132198	22.627417	56.49299176	29.24260641
CG10422	5.169411323	4.563054863	5.42641731	4.469148552	5.938094283	5.502167273	5.028053498	5.13370359	10.70342044	5.897076869
CG10423	3468.268799	3666.022691	3769.088617	3125.77886	3281.182219	4576.408118	3769.088617	3875.052121	3929.145833	4359.660267
CG10424	57.28160454	105.4196502	157.5864849	105.4196502	78.24897777	284.0497848	43.41133848	123.6398501	50.91433496	52.34573175
CG10425	99.04415959	91.77313587	129.7868134	50.56264396	127.1158394	37.27147477	65.79928491	79.3412928	46.20573426	37.53071838
CG10426	922.8804737	975.50131	962.0712952	734.185087	1217.748086	792.3532767	333.143515	1845.760947	96.33579183	803.4141162
CG10428	330.8423246	344.8917957	461.4402369	652.5750412	458.2528363	298.1717981	40.78594007	154.3434019	38.8542363	572.0510147
CG10431	41.93258892	28.24649588	62.24991663	40.50421101	55.71523605	33.35890435	31.77895985	36.25228433	57.68002961	41.64293937
CG10433	232.3249038	436.5490646	109.1372661	580.0365493	110.6607656	7486.10724	11113.30265	11828.66797	12590.08149	14164.578
CG10435	374.8059382	129.7868134	187.4029691	265.0278205	166.5717575	675.5880503	113.7718632	167.7303557	38.31931855	282.0877097
CG10436	37.27147477	27.47409397	5.775716782	7.464263932	13.26911273	6.453134074	5.856342784	5.696200782	7.210003701	7.568461174
CG1044	254.2316788	294.0667789	272.4787667	388.023441	362.038672	156.4979555	145.0091373	97.00586026	23.75237713	82.13925744
CG10440	390.7223575	541.1932368	604.6682427	580.0365493	205.0738887	445.7218884	292.0355113	280.1391875	22.00866909	118.6032719
CG10443	2401.965976	2538.921369	2503.967289	2778.325663	2702.352201	2019.804579	4039.609158	2778.325663	1820.349811	2896.309376
CG10444	194.0117205	188.7064598	133.4356174	242.1907576	266.8712348	1871.52681	1060.111282	1734.1344	1488.867858	1379.567183
CG10445	4.658934346	5.388934307	4.823231311	6.105036836	5.241573615	6.868523492	6.964404506	6.543216468	15.03236399	5.979396995
CG10446	113.7718632	95.67035191	30.90996253	45.88656794	57.28160454	31.55944654	37.01402188	22.627417	24.42014734	69.07060714
CG10447	380.0380341	487.750655	396.1766383	357.0543786	296.1121751	113.7718632	97.00586026	177.2940119	25.99207668	259.5736268
CG10449	79.89315513	203.6573398	221.3215312	123.6398501	89.88447205	48.16789592	81.57188015	28.8400148	21.70566924	66.71780869
CG10459	6.773962499	7.835362381	8.397733469	7.621103984	8.0556444	8.876555777	13.73704698	9.126109727	21.11212657	10.19648502
CG1046	13.26911273	13.92880901	11.63178014	12.46663327	15.88947993	27.28431654	24.7610399	21.11212657	64.89340671	28.24649588
CG10460	147.0333894	126.2377862	245.5716145	91.77313587	93.70148454	171.254727	72.50456866	115.3600592	106.8912537	40.50421101
CG10462	190.019017	178.5271893	194.0117205	56.88593159	102.5369443	584.0710225	75.58353033	21.11212657	59.30163596	39.12448889
CG10463	50.56264396	105.4196502	54.56863307	76.10925536	42.81368175	80.44885597	70.52192742	84.44850629	86.22294892	70.52192742
CG10465	749.6118763	556.4082496	613.1090968	625.9918222	354.5880238	415.8732269	604.6682427	670.9214228	26.72281342	230.7201184
CG10466	497.9993331	219.7927517	184.822937	183.5462717	265.0278205	377.4129196	552.5648571	181.019336	439.5855035	203.6573398
CG10467	195.3611787	72.00374302	62.68289905	73.51669472	121.0953788	73.00887782	50.21338227	84.44850629	53.44562684	43.11147446
CG10469	53.44562684	55.3303828	26.72281342	50.56264396	133.4356174	30.69645182	26.72281342	47.83517596	106.1529019	48.16789592
CG10470	69.07060714	194.0117205	79.89315513	86.22294892	83.28587875	106.8912537	64.4451552	187.4029691	288.0149721	66.71780869
CG10472	44.01733818	46.20573426	42.22425314	64.4451552	42.22425314	37.53071838	65.79928491	58.89200964	78.24897777	39.39662123
CG10473	4389.984103	4544.796558	3258.517437	4124.489933	4039.609158	1897.652351	1200.982988	2836.704191	935.763405	3666.022691
CG10474	14.12324794	11.15794933	11.15794933	12.46663327	13.92880901	20.67764529	21.25897303	24.25146506	55.71523605	20.96629446
CG10475	30.06472797	32.2225776	32.44670335	39.94657756	38.05462768	47.50475426	53.81737058	44.32350298	135.2983092	66.71780869
CG10476	83.28587875	84.44850629	84.44850629	77.7084726	87.42657643	154.3434019	134.3637355	116.9704256	349.7063057	126.2377862
CG10477	11.3137085	11.95879399	12.64066099	11.79415374	15.77972327	30.06472797	25.10669113	27.28431654	34.2967508	23.58830748
CG10478	11.23555901	7.727490631	5.205367422	4.75682846	10.12605275	4.563054863	5.388934307	5.656854249	9.18958684	6.634556367
CG10479	39.12448889	39.6706464	45.88656794	38.58585049	44.63179732	179.7689441	103.2501452	123.6398501	139.1020624	179.7689441
CG1048	6.320330495	6.233316637	6.320330495	6.543216468	6.147500725	6.147500725	6.36429187	6.868523492	15.67072476	5.897076869
CG10480	584.0710225	544.9575334	694.5814157	519.1472537	519.1472537	474.4130877	477.7128917	522.7582084	48.16789592	404.5011517
CG10481	15.77972327	12.64066099	30.48441594	29.65081798	54.19169999	393.4400464	31.12495832	30.06472797	49.52207979	104.6914635
CG10483	157.5864849	47.83517596	77.17170097	70.52192742	107.6347412	98.3600116	50.91433496	75.58353033	82.13925744	67.6491546
CG10484	80.44885597	60.96883187	156.4979555	106.1529019	55.71523605	125.3657981	66.71780869	91.77313587	119.4282229	66.71780869
CG10486	8.224910613	9.126109727	10.12605275	9.781122222	10.33882265	10.33882265	14.92852786	12.64066099	24.5900029	12.04197398
CG10488	12.55334557	12.21007367	10.85283462	12.12573253	11.87618857	30.69645182	21.40684088	11.63178014	39.94657756	18.89588258
CG10489	10.19648502	12.64066099	13.26911273	11.79415374	13.547925	11.23555901	13.08643294	13.64215827	30.90996253	15.24220797
CG1049	1858.59923	1606.828232	1686.714403	1573.760186	1408.554822	1629.258719	1618.004607	1351.176101	929.299615	1807.775736
CG10491	9.382679594	43.71328822	13.08643294	77.17170097	9.713559075	45.254834	136.2393834	7.944739963	16.22335168	7.412704495
CG10492	433.5335999	404.5011517	556.4082496	439.5855035	364.5568501	209.382927	354.5880238	639.145241	643.5908478	70.52192742
CG10493	12.99603834	11.47164198	11.39240156	9.713559075	15.56247916	14.02569154	14.92852786	12.46663327	20.82146969	11.23555901
CG10494	5148.726782	4182.065667	4359.660267	3983.994665	4096	4124.489933	4870.992343	5712.870057	3061.451261	5113.161928
CG10495	122.7858073	98.3600116	49.52207979	377.4129196	436.5490646	34.2967508	37.27147477	73.51669472	103.9683067	60.96883187
CG10496	41.93258892	95.00950852	143.0127537	121.0953788	263.1971396	44.01733818	18.89588258	26.90868529	24.93326655	25.99207668
CG10497	3795.304702	3743.05362	4011.705539	3590.577035	4269.939756	2538.921369	3281.182219	3848.285181	2936.740348	3373.428807
CG10498	367.0925435	374.8059382	401.7070581	292.0355113	809.0023033	77.17170097	407.3146797	77.17170097	42.22425314	135.2983092
CG10501	19.8353232	16	19.97328878	18.89588258	15.77972327	33.12847756	25.45716748	27.6651914	36.75834736	25.28132198
CG10504	101.1252879	225.9719671	233.9408513	128.8903104	165.4211623	93.05424111	367.0925435	198.0883192	284.0497848	292.0355113
CG10505	6.498019171	7.160200567	6.320330495	6.02098699	8.168097006	7.674112955	9.000467878	5.815890069	8.0556444	8.339726087
CG10506	98.3600116	48.16789592	83.86517785	125.3657981	46.52712055	82.13925744	73.51669472	100.4267645	61.39290364	132.5139103
CG10508	4067.706861	4182.065667	4576.408118	3743.05362	3875.052121	3615.551473	3590.577035	3019.303357	2179.830134	3258.517437
CG10510	22.47111801	17.75311155	22.31589866	27.28431654	27.28431654	23.58830748	25.8125363	30.2738447	92.41146851	29.44600482
CG10512	34.7755156	54.19169999	164.2785149	63.11889309	39.94657756	103.2501452	390.7223575	278.2041248	41.06962872	141.0438548
CG10513	23.91758798	20.67764529	16.67945217	27.28431654	29.85705573	52.34573175	27.28431654	26.35491255	44.63179732	40.50421101
CG10514	59.71411146	11.79415374	44.32350298	29.24260641	25.28132198	43.11147446	55.3303828	20.11221399	24.5900029	150.1228735
CG10516	58.89200964	64.4451552	52.70982511	70.52192742	85.0358921	261.3791042	64.4451552	142.0248924	97.68058937	51.62507259
CG10520	298.1717981	111.4304721	125.3657981	315.1729698	154.3434019	209.382927	191.3407038	123.6398501	29.24260641	219.7927517
CG10521	1089.915067	666.28703	843.3572017	522.7582084	541.1932368	296.1121751	1226.218194	344.8917957	43.11147446	487.750655
CG10522	6.821079134	7.110741449	8.633825892	10.056107	7.944739963	9.579829637	8.111675838	7.260153243	13.45434264	9.781122222
CG10523	99.04415959	78.79324245	85.62736351	131.5985698	91.77313587	41.35529058	41.06962872	74.02804377	30.69645182	50.56264396
CG10524	14.72300241	18.25221945	13.73704698	14.82540899	18.76535919	25.99207668	21.85664411	19.15965927	50.21338227	20.53481436
CG10527	92.41146851	270.5966184	194.0117205	166.5717575	113.7718632	530.055641	250.7315962	897.6442586	1746.196258	1287.181696
CG10528	1200.982988	837.531708	855.1300295	929.299615	661.6846493	481.0356476	430.5389646	995.9986662	79.3412928	600.491494
CG10529	10.26740718	9.000467878	13.64215827	13.73704698	9.447941291	15.77972327	21.11212657	14.72300241	22.31589866	15.67072476
CG10531	32.67238802	33.35890435	29.85705573	35.75318842	41.93258892	31.77895985	48.16789592	40.78594007	112.2055323	58.08122594
CG10533	9.447941291	8.282119391	10.19648502	9.382679594	9.986644391	12.46663327	13.64215827	11.15794933	36.00187151	12.21007367
CG10534	3.706352248	4.469148552	3.810551992	3.680750602	3.784230587	4.563054863	4.626752736	4.34693945	12.29500145	5.617779503
CG10535	266.8712348	126.2377862	158.6825856	173.6453539	127.1158394	182.278425	148.0560875	101.8286699	98.3600116	130.6895521
CG10536	430.5389646	484.3815151	433.5335999	519.1472537	385.3431673	121.9376637	149.0858991	252.4755724	62.24991663	104.6914635
CG10537	9089.593115	8192	9946.684493	7181.154069	8023.411078	7858.291666	7332.045381	7858.291666	5113.161928	5634.219287
CG10538	139.1020624	243.8753275	145.0091373	160.8977119	196.7200232	157.5864849	266.8712348	128	176.0693527	142.0248924
CG10539	404.5011517	657.1140596	515.5612416	613.1090968	448.8221293	797.8645296	809.0023033	357.0543786	19.42711815	491.1432291
CG10540	1629.258719	1038.294507	1184.4487	1370.037816	1323.369299	995.9986662	347.2907078	1398.825223	1360.574274	1360.574274
CG10541	67.6491546	68.5935016	68.11969168	63.55791971	99.04415959	45.56960626	36.50443891	42.51794605	55.3303828	50.56264396
CG10542	734.185087	1226.218194	955.4257833	968.7630302	1370.037816	186.1084822	1031.122483	588.1335578	2538.921369	1038.294507
CG10543	1389.162831	1351.176101	1089.915067	670.9214228	699.4126115	1067.484939	1031.122483	1418.352095	48.50293013	910.1749055
CG10545	1937.52606	1552.093764	2352.534231	1698.44643	1807.775736	1675.063416	1314.228119	1584.706553	1488.867858	1067.484939
CG10546	15.45498126	16	23.75237713	22.94328397	20.53481436	22.627417	28.4429658	44.01733818	47.17661495	27.09585
CG10550	6.543216468	5.979396995	27.47409397	12.55334557	7.361501205	2556.580964	634.7303424	1910.851567	349.7063057	1991.997332
CG10553	9.781122222	9.18958684	9.579829637	10.41073484	15.56247916	60.12945595	20.67764529	31.77895985	106.1529019	48.50293013
CG10555	439.5855035	333.143515	418.765854	497.9993331	120.2589119	237.2065438	53.81737058	592.2243502	70.52192742	292.0355113
CG10559	7.012845771	6.498019171	7.06162397	9.447941291	8.456144324	9.51365692	11.71268557	7.727490631	14.92852786	9.317868692
CG1056	445.7218884	519.1472537	344.8917957	744.4339289	512	474.4130877	330.8423246	474.4130877	340.1435684	298.1717981
CG10560	6.320330495	9.253505471	8.6938789	8.0556444	10.33882265	9.18958684	10.33882265	15.56247916	60.96883187	11.87618857
CG10561	328.5570298	215.2694823	195.3611787	263.1971396	278.2041248	207.9366135	202.2505758	227.5437264	451.9439341	224.4110647
CG10562	11.47164198	12.29500145	11.23555901	14.2214829	13.26911273	24.5900029	18.00093576	23.75237713	51.62507259	18.76535919
CG10563	38.8542363	145.0091373	95.67035191	79.3412928	47.50475426	52.70982511	43.11147446	37.53071838	49.52207979	81.00842201
CG10564	278.2041248	564.1754193	393.4400464	410.1477773	455.0874528	20.11221399	18.25221945	221.3215312	18.12614216	133.4356174
CG10565	230.7201184	265.0278205	245.5716145	120.2589119	199.4661324	278.2041248	436.5490646	137.1870032	111.4304721	580.0365493
CG10566	820.2955547	786.8800928	699.4126115	617.3736078	765.3628153	415.8732269	150.1228735	491.1432291	195.3611787	396.1766383
CG1057	526.3942792	439.5855035	398.9322648	600.491494	455.0874528	497.9993331	955.4257833	512	160.8977119	564.1754193
CG10570	8.5741877	7.464263932	7.727490631	9.382679594	7.835362381	8.0556444	388.023441	455.0874528	210.8393004	18.37917368
CG10571	100.4267645	140.0695938	88.64700596	91.77313587	76.10925536	21.11212657	13.26911273	164.2785149	17.02992292	17.75311155
CG10572	99.7330662	91.77313587	103.9683067	96.33579183	121.0953788	82.13925744	82.71058116	95.67035191	132.5139103	144.007486
CG10573	245.5716145	292.0355113	248.9996665	174.8531529	213.7825074	192.6715837	292.0355113	177.2940119	12.81711804	147.0333894
CG10574	792.3532767	873.0981292	885.2861249	744.4339289	831.7464539	1002.926385	471.1360771	455.0874528	181.019336	512
CG10575	55.71523605	48.84029469	38.8542363	48.16789592	53.44562684	43.41133848	23.58830748	74.54294953	109.1372661	37.01402188
CG10576	418.765854	321.7954239	213.7825074	372.2169644	93.05424111	152.2185107	685.0189081	230.7201184	179.7689441	407.3146797
CG10578	10586.95439	8079.218315	9607.863904	9089.593115	9475.589603	6251.55772	6984.785033	5077.842739	4153.178029	7858.291666
CG10579	401.7070581	471.1360771	333.143515	276.2824285	270.5966184	140.0695938	448.8221293	439.5855035	32	24.5900029
CG1058	6.147500725	5.351710219	4.993322196	5.979396995	6.588728138	5.696200782	7.835362381	5.856342784	12.04197398	9.253505471
CG10580	6.868523492	9.781122222	9.126109727	7.727490631	8.282119391	340.1435684	203.6573398	530.055641	51.98415337	407.3146797
CG10581	172.4458978	134.3637355	199.4661324	265.0278205	274.3740064	172.4458978	135.2983092	145.0091373	170.0717842	105.4196502
CG10582	266.8712348	56.10276616	93.70148454	84.44850629	60.54768939	62.68289905	47.83517596	82.13925744	114.5632091	64.4451552
CG10583	393.4400464	227.5437264	199.4661324	421.6786008	111.4304721	58.48521281	256	32.89964245	41.64293937	194.0117205
CG10584	13.26911273	16	18.25221945	21.85664411	16.67945217	12.81711804	26.17286587	25.28132198	32.44670335	18.63573738
CG10585	78.24897777	72.00374302	111.4304721	85.0358921	70.52192742	57.28160454	57.28160454	65.79928491	130.6895521	54.19169999
CG10586	15.67072476	16.67945217	16.44982123	16	20.67764529	19.15965927	17.87659421	22.16175149	38.8542363	19.97328878
CG10587	11.71268557	10.77786861	8.75434961	7.944739963	9.713559075	11.08087574	11.47164198	9.382679594	24.08394796	19.8353232
CG10588	7.210003701	7.621103984	7.781239579	7.310651602	8.876555777	10.62948651	10.41073484	8.282119391	12.29500145	9.781122222
CG10589	19.8353232	17.3877578	15.03236399	17.87659421	23.42537114	16.44982123	38.05462768	27.28431654	43.41133848	29.65081798
CG1059	1530.725631	1640.591109	1184.4487	1795.288517	1541.372669	955.4257833	1031.122483	2194.992051	190.019017	2241.1135
CG10590	1341.842846	1573.760186	1351.176101	1663.492908	1323.369299	1243.335562	680.2871368	1629.258719	62.24991663	797.8645296
CG10591	18.12614216	19.15965927	16.91228865	19.97328878	22.16175149	20.67764529	24.93326655	23.75237713	34.05984584	26.17286587
CG10592	9.063071082	10.19648502	9.986644391	9.781122222	10.26740718	10.19648502	12.21007367	9.646462622	32.67238802	14.82540899
CG10593	60.96883187	79.89315513	51.98415337	76.6386371	109.1372661	47.17661495	42.81368175	64.89340671	45.56960626	33.8245773
CG10594	113.7718632	121.9376637	159.7863103	152.2185107	149.0858991	122.7858073	78.79324245	89.88447205	39.12448889	176.0693527
CG10595	4.500233939	4.055837919	4.055837919	3.294364069	4.500233939	6.320330495	5.42641731	4.25748073	5.856342784	5.351710219
CG10596	237.2065438	272.4787667	199.4661324	608.8740429	530.055641	2019.804579	1488.867858	2503.967289	3795.304702	1951.00262
CG10597	137.1870032	149.0858991	118.6032719	158.6825856	212.3058037	158.6825856	199.4661324	188.7064598	501.4631924	238.8564458
CG10598	39.6706464	35.01739844	31.77895985	38.05462768	37.53071838	37.79176517	51.26847217	51.98415337	106.8912537	64
CG10600	760.0760682	744.4339289	544.9575334	704.2774109	556.4082496	292.0355113	385.3431673	101.1252879	42.51794605	382.6814077
CG10601	181.019336	556.4082496	424.6116075	427.5650147	413.0005807	182.278425	274.3740064	367.0925435	153.2772742	648.0673761
CG10602	272.4787667	166.5717575	335.4607114	247.2797002	147.0333894	263.1971396	146.0177556	288.0149721	222.8609442	106.8912537
CG10603	596.3435963	533.7424696	699.4126115	413.0005807	843.3572017	467.8817025	699.4126115	989.1188008	837.531708	187.4029691
CG10604	56.88593159	72.00374302	85.62736351	44.63179732	75.06143675	32.67238802	35.50622311	60.54768939	85.0358921	91.13921252
CG10605	596.3435963	396.1766383	296.1121751	504.9511447	433.5335999	190.019017	188.7064598	326.2875206	11.71268557	268.727471
CG10609	20.2521055	20.67764529	20.11221399	25.8125363	27.09585	27.85761803	29.85705573	29.24260641	77.17170097	34.7755156
CG10610	33.8245773	47.17661495	31.55944654	46.85074227	41.64293937	46.85074227	40.50421101	38.58585049	56.49299176	86.82267696
CG10612	19.42711815	15.56247916	16.79546694	17.75311155	45.56960626	14.02569154	13.8325957	37.79176517	25.28132198	18.89588258
CG10616	51.98415337	53.07645093	59.71411146	49.52207979	86.82267696	51.98415337	54.19169999	78.24897777	39.12448889	49.52207979
CG10617	657.1140596	556.4082496	390.7223575	306.5545484	296.1121751	31.12495832	1112.816499	210.8393004	33.59093388	49.52207979
CG10618	12.46663327	11.39240156	16.56423878	13.26911273	15.67072476	235.5680386	20.67764529	29.04061297	24.93326655	28.64080227
CG10619	580.0365493	515.5612416	385.3431673	390.7223575	250.7315962	265.0278205	191.3407038	232.3249038	77.17170097	183.5462717
CG10620	709.1760477	714.1087572	744.4339289	861.0779292	704.2774109	342.509454	256	237.2065438	270.5966184	357.0543786
CG10621	32.67238802	35.75318842	32.2225776	52.34573175	47.50475426	133.4356174	77.7084726	68.11969168	78.79324245	58.08122594
CG10622	64.89340671	77.17170097	83.28587875	75.06143675	99.04415959	95.00950852	96.33579183	93.05424111	112.2055323	86.82267696
CG10623	52.34573175	102.5369443	61.39290364	21.25897303	19.29292524	93.70148454	66.71780869	101.1252879	50.21338227	25.63423608
CG10624	648.0673761	685.0189081	604.6682427	670.9214228	515.5612416	103.9683067	380.0380341	374.8059382	306.5545484	179.7689441
CG10625	68.11969168	163.1437603	78.24897777	115.3600592	103.2501452	147.0333894	125.3657981	174.8531529	1060.111282	230.7201184
CG10626	433.5335999	481.0356476	340.1435684	1067.484939	382.6814077	349.7063057	362.038672	1278.290482	28.8400148	1924.14259
CG10627	537.454942	675.5880503	891.4437768	704.2774109	280.1391875	910.1749055	448.8221293	515.5612416	433.5335999	477.7128917
CG10628	127.1158394	151.1670607	145.0091373	265.0278205	190.019017	139.1020624	98.3600116	76.6386371	81.57188015	304.4370214
CG10629	22.00866909	22.94328397	19.42711815	20.39297004	31.12495832	33.59093388	43.11147446	35.50622311	115.3600592	45.88656794
CG1063	1269.460685	1287.181696	1341.842846	1584.706553	897.6442586	182.278425	1595.729059	2048	142.0248924	410.1477773
CG10630	7.568461174	6.680703355	6.408559021	7.944739963	8.75434961	8.282119391	11.71268557	9.063071082	20.11221399	10.48314723
CG10631	643.5908478	744.4339289	704.2774109	680.2871368	541.1932368	448.8221293	1060.111282	873.0981292	89.26359465	64.89340671
CG10632	572.0510147	526.3942792	445.7218884	418.765854	922.8804737	572.0510147	448.8221293	433.5335999	170.0717842	719.0757764
CG10633	9.126109727	7.781239579	7.464263932	7.727490631	14.52030649	8	18.63573738	13.64215827	18.37917368	13.17745628
CG10635	144.007486	324.0336881	436.5490646	127.1158394	122.7858073	157.5864849	337.7940252	174.8531529	174.8531529	184.822937
CG10637	374.8059382	544.9575334	424.6116075	680.2871368	146.0177556	237.2065438	230.7201184	102.5369443	11.3137085	154.3434019
CG10638	254.2316788	278.2041248	148.0560875	326.2875206	142.0248924	157.5864849	179.7689441	266.8712348	212.3058037	272.4787667
CG10639	45.88656794	26.35491255	59.71411146	58.48521281	36.75834736	39.12448889	31.34144952	43.11147446	23.26356028	42.22425314
CG1064	290.0182746	306.5545484	215.2694823	266.8712348	224.4110647	145.0091373	79.89315513	238.8564458	36.25228433	89.88447205
CG10640	1951.00262	2179.830134	2120.222564	2836.704191	1991.997332	1897.652351	1530.725631	2368.897401	3615.551473	3492.392517
CG10641	1002.926385	942.2721542	861.0779292	792.3532767	861.0779292	873.0981292	1024	388.023441	3147.520371	421.6786008
CG10642	27.47409397	60.12945595	44.94223602	22.00866909	53.07645093	26.17286587	36.00187151	16.56423878	33.8245773	34.7755156
CG10645	20.53481436	13.36140671	14.72300241	39.94657756	22.78480313	849.2232149	910.1749055	1002.926385	1226.218194	608.8740429
CG10646	215.2694823	147.0333894	122.7858073	209.382927	151.1670607	141.0438548	110.6607656	162.016844	192.6715837	191.3407038
CG10648	101.8286699	136.2393834	102.5369443	137.1870032	61.81992505	128	222.8609442	99.04415959	330.8423246	222.8609442
CG1065	3769.088617	3516.684028	3019.303357	3821.703133	3169.413107	5077.842739	4011.705539	3691.521895	3717.19846	4039.609158
CG10650	65.79928491	62.24991663	57.28160454	52.70982511	74.02804377	60.96883187	64.89340671	75.58353033	164.2785149	65.79928491
CG10651	7.260153243	9.986644391	9.849155307	7.944739963	10.19648502	9.253505471	12.72858374	9.713559075	32	9.579829637
CG10652	922.8804737	1089.915067	1209.336485	760.0760682	831.7464539	1910.851567	1168.142045	843.3572017	1478.583496	1807.775736
CG10653	1305.150082	1136.199139	1924.14259	814.6293594	584.0710225	1278.290482	1184.4487	734.185087	276.2824285	508.4633577
CG10654	71.50637684	63.55791971	97.68058937	97.68058937	122.7858073	164.2785149	95.00950852	104.6914635	131.5985698	145.0091373
CG10655	155.4169452	238.8564458	675.5880503	455.0874528	304.4370214	187.4029691	154.3434019	210.8393004	130.6895521	233.9408513
CG10657	30.69645182	26.90868529	25.45716748	32.67238802	34.2967508	110.6607656	54.19169999	49.8665331	82.71058116	61.81992505
CG10658	58.48521281	16	19.69831061	18.50701094	13.45434264	17.75311155	22.47111801	19.97328878	38.8542363	23.91758798
CG10659	15.45498126	14.72300241	20.11221399	17.26765178	18.37917368	23.91758798	23.26356028	20.39297004	53.07645093	23.75237713
CG1066	621.6677808	367.0925435	413.0005807	317.3651712	280.1391875	328.5570298	380.0380341	433.5335999	137.1870032	212.3058037
CG10660	30.90996253	32.67238802	29.04061297	29.04061297	32	65.34477605	46.20573426	55.71523605	110.6607656	65.34477605
CG10662	280.1391875	259.5736268	126.2377862	170.0717842	190.019017	335.4607114	515.5612416	508.4633577	174.8531529	230.7201184
CG10663	14.72300241	17.3877578	31.12495832	12.64066099	24.5900029	21.55573723	14.02569154	11.15794933	38.8542363	19.15965927
CG10664	4904.872774	5148.726782	5148.726782	4672.56818	4544.796558	5077.842739	4837.345941	5712.870057	4153.178029	3795.304702
CG10667	4.856779538	5.735820992	4.856779538	5.578974665	8.5741877	14.32040113	9.9176616	6.727171322	19.29292524	10.19648502
CG10669	117.7840193	126.2377862	110.6607656	89.26359465	72.00374302	38.58585049	39.94657756	157.5864849	51.98415337	39.6706464
CG10670	16.1112888	22.47111801	12.64066099	13.8325957	11.79415374	20.2521055	18.25221945	15.45498126	32.2225776	14.02569154
CG10671	137.1870032	140.0695938	76.10925536	141.0438548	159.7863103	150.1228735	184.822937	128	146.0177556	195.3611787
CG10672	118.6032719	144.007486	78.79324245	102.5369443	90.50966799	174.8531529	257.7806208	186.1084822	248.9996665	109.8963759
CG10673	61.81992505	107.6347412	82.71058116	88.64700596	91.13921252	56.10276616	81.57188015	101.8286699	57.68002961	88.03467636
CG10674	188.7064598	116.1624519	194.0117205	58.48521281	107.6347412	78.24897777	256	56.10276616	306.5545484	167.7303557
CG10675	15.88947993	29.85705573	14.6213032	20.2521055	53.44562684	84.44850629	119.4282229	43.11147446	76.6386371	20.53481436
CG10677	739.2917481	1105.129714	1082.386474	592.2243502	776.0468821	1152.059888	903.8878682	1408.554822	541.1932368	760.0760682
CG10679	689.7835914	820.2955547	670.9214228	685.0189081	719.0757764	508.4633577	194.0117205	464.6498075	451.9439341	760.0760682
CG10680	10.62948651	13.92880901	13.45434264	9.849155307	11.95879399	1710.260059	15.24220797	15.13692235	17.02992292	13.36140671
CG10681	451.9439341	604.6682427	163.1437603	254.2316788	321.7954239	172.4458978	138.1412143	68.5935016	92.41146851	135.2983092
CG10682	1002.926385	1418.352095	1323.369299	1269.460685	1002.926385	1710.260059	1074.909884	903.8878682	1360.574274	1509.651679
CG10683	7.310651602	6.821079134	5.578974665	5.42641731	6.868523492	8.938297105	8.938297105	8.111675838	14.2214829	8.282119391
CG10685	159.7863103	215.2694823	340.1435684	162.016844	270.5966184	1305.150082	166.5717575	50.56264396	151.1670607	148.0560875
CG10686	1807.775736	1606.828232	1833.011345	1448.154688	1584.706553	1112.816499	975.50131	1243.335562	1606.828232	1438.151553
CG10687	92.41146851	166.5717575	88.64700596	99.04415959	102.5369443	131.5985698	133.4356174	105.4196502	134.3637355	125.3657981
CG10688	59.71411146	109.1372661	99.7330662	86.82267696	110.6607656	58.08122594	209.382927	76.6386371	83.28587875	104.6914635
CG10689	60.12945595	73.51669472	75.58353033	58.89200964	61.81992505	93.05424111	65.79928491	80.44885597	42.22425314	90.50966799
CG10691	709.1760477	685.0189081	685.0189081	643.5908478	427.5650147	792.3532767	494.5594004	734.185087	250.7315962	891.4437768
CG10692	14.32040113	11.71268557	15.77972327	19.42711815	14.92852786	12.04197398	13.8325957	24.08394796	17.3877578	17.26765178
CG10693	1584.706553	1448.154688	1269.460685	1530.725631	1478.583496	541.1932368	464.6498075	1060.111282	533.7424696	734.185087
CG10694	58.89200964	101.1252879	46.85074227	60.54768939	53.81737058	47.83517596	51.62507259	41.64293937	160.8977119	93.70148454
CG10695	501.4631924	398.9322648	461.4402369	596.3435963	458.2528363	826.0011614	445.7218884	849.2232149	739.2917481	367.0925435
CG10697	2435.496172	1964.572916	2385.374385	2418.672971	1428.217514	1833.011345	2977.735715	2435.496172	739.2917481	1937.52606
CG10698	29.44600482	101.8286699	69.5510312	69.07060714	37.53071838	209.382927	1520.152136	290.0182746	16.33619401	132.5139103
CG10699	261.3791042	390.7223575	191.3407038	280.1391875	207.9366135	79.3412928	455.0874528	128	8.876555777	16.91228865
CG1070	3615.551473	3169.413107	3640.699622	3373.428807	3615.551473	1871.52681	3019.303357	2062.244967	552.5648571	2256.701677
CG10700	9.849155307	8.111675838	8.168097006	9.126109727	11.15794933	9.781122222	11.00433455	8.397733469	16.91228865	11.71268557
CG10701	2401.965976	2368.897401	1782.887554	2164.772947	3082.745339	2149.819768	3350.126832	2592.269504	1260.691879	3565.775107
CG10702	28.4429658	16.79546694	19.56224444	20.53481436	37.27147477	53.81737058	64.4451552	54.56863307	60.54768939	34.53530357
CG10703	181.019336	196.7200232	155.4169452	200.8535291	163.1437603	196.7200232	216.7668	252.4755724	117.7840193	165.4211623
CG10704	38.31931855	39.94657756	35.26096371	35.50622311	60.54768939	39.6706464	51.98415337	50.91433496	120.2589119	59.71411146
CG10706	4938.988862	5367.371382	5220.600329	4938.988862	4544.796558	4039.609158	5518.268731	4973.342246	5556.651325	4482.227
CG1071	79.89315513	135.2983092	116.9704256	77.17170097	168.8970126	151.1670607	68.5935016	25.10669113	63.11889309	40.22442798
CG10710	190.019017	28.8400148	59.71411146	62.24991663	43.71328822	49.52207979	24.5900029	24.42014734	133.4356174	39.94657756
CG10711	55.71523605	42.81368175	90.50966799	46.52712055	18.76535919	20.96629446	27.85761803	31.55944654	74.54294953	41.93258892
CG10712	955.4257833	786.8800928	786.8800928	1038.294507	714.1087572	272.4787667	171.254727	390.7223575	6.408559021	568.0995697
CG10713	88.64700596	120.2589119	121.9376637	127.1158394	111.4304721	95.00950852	118.6032719	115.3600592	178.5271893	149.0858991
CG10717	51.98415337	50.56264396	50.56264396	48.84029469	60.12945595	70.52192742	73.51669472	63.11889309	127.1158394	88.64700596
CG10718	44.63179732	36.25228433	29.65081798	34.2967508	44.63179732	35.75318842	44.32350298	43.11147446	71.50637684	43.71328822
CG10719	621.6677808	831.7464539	873.0981292	770.6863347	694.5814157	501.4631924	541.1932368	158.6825856	44.94223602	50.21338227
CG1072	109.8963759	179.7689441	135.2983092	167.7303557	11.63178014	28.24649588	45.56960626	104.6914635	15.13692235	11.55143356
CG10721	68.11969168	112.2055323	42.22425314	40.78594007	40.22442798	78.24897777	48.50293013	51.98415337	41.93258892	20.39297004
CG10722	17.1483754	19.15965927	17.63048185	28.24649588	16	14.82540899	17.02992292	20.2521055	47.50475426	15.67072476
CG10723	6.453134074	7.568461174	6.105036836	7.260153243	7.835362381	9.9176616	9.063071082	20.11221399	29.04061297	10.26740718
CG10724	340.1435684	243.8753275	127.1158394	225.9719671	268.727471	52.34573175	103.2501452	809.0023033	83.86517785	461.4402369
CG10725	13.92880901	15.67072476	15.88947993	19.56224444	18.63573738	17.1483754	23.75237713	20.96629446	53.81737058	23.10286713
CG10726	141.0438548	191.3407038	84.44850629	501.4631924	127.1158394	46.52712055	66.25695513	48.16789592	19.8353232	80.44885597
CG10728	111.4304721	198.0883192	176.0693527	170.0717842	104.6914635	252.4755724	89.26359465	112.2055323	124.4998333	177.2940119
CG10730	40.50421101	36.50443891	26.17286587	40.22442798	44.94223602	26.90868529	28.4429658	27.28431654	79.89315513	36.50443891
CG10732	333.143515	380.0380341	333.143515	352.1387054	634.7303424	552.5648571	116.1624519	374.8059382	1200.982988	215.2694823
CG10733	163.1437603	196.7200232	117.7840193	73.00887782	107.6347412	61.81992505	52.70982511	73.51669472	56.10276616	98.3600116
CG10734	9.986644391	22.94328397	18.89588258	10.70342044	13.547925	15.24220797	10.77786861	23.75237713	16.33619401	10.92832205
CG10737	1652.002323	2005.852769	1820.349811	2304.119777	1795.288517	1389.162831	1160.073099	1807.775736	643.5908478	1176.267116
CG10738	30.90996253	34.05984584	35.50622311	45.254834	33.59093388	41.64293937	35.50622311	32.2225776	72.00374302	58.89200964
CG10739	202.2505758	151.1670607	243.8753275	154.3434019	98.3600116	173.6453539	46.85074227	102.5369443	69.07060714	29.44600482
CG1074	146.0177556	156.4979555	122.7858073	82.13925744	106.8912537	99.7330662	91.13921252	170.0717842	66.25695513	159.7863103
CG10741	625.9918222	592.2243502	568.0995697	494.5594004	393.4400464	544.9575334	390.7223575	398.9322648	40.22442798	257.7806208
CG10742	97.68058937	81.00842201	112.2055323	97.00586026	69.5510312	67.18186775	115.3600592	116.9704256	491.1432291	72.00374302
CG10743	879.1710069	809.0023033	719.0757764	744.4339289	814.6293594	448.8221293	45.254834	191.3407038	49.8665331	369.6458741
CG10746	4211.154234	4211.154234	2574.363391	3104.187528	4211.154234	2876.303106	2759.134365	2401.965976	2194.992051	2797.650446
CG10747	219.7927517	159.7863103	335.4607114	149.0858991	284.0497848	118.6032719	284.0497848	148.0560875	8.224910613	55.3303828
CG10748	9.986644391	7.568461174	6.588728138	7.781239579	10.19648502	7.674112955	9.382679594	7.889861636	15.77972327	10.48314723
CG10749	10.48314723	11.47164198	13.73704698	12.38051995	12.64066099	16.56423878	16.67945217	11.95879399	29.24260641	16.67945217
CG1075	11.00433455	10.62948651	10.85283462	12.04197398	11.95879399	15.34822591	15.24220797	14.32040113	24.93326655	17.26765178
CG10750	6.453134074	6.91629785	6.91629785	12.46663327	6.868523492	7.568461174	11.39240156	9.9176616	23.42537114	9.986644391
CG10751	504.9511447	436.5490646	451.9439341	372.2169644	487.750655	448.8221293	380.0380341	340.1435684	182.278425	362.038672
CG10752	5.241573615	8	5.169411323	5.815890069	6.634556367	6.964404506	7.516181994	8.224910613	9.579829637	8.633825892
CG10753	41.64293937	54.19169999	77.7084726	60.54768939	40.50421101	50.21338227	37.79176517	37.27147477	96.33579183	65.79928491
CG10754	86.82267696	73.51669472	59.30163596	62.24991663	46.52712055	78.79324245	53.81737058	88.64700596	162.016844	101.1252879
CG10755	71.01244621	103.9683067	133.4356174	50.91433496	65.79928491	51.26847217	78.24897777	36.00187151	77.7084726	71.01244621
CG10756	461.4402369	596.3435963	222.8609442	512	315.1729698	522.7582084	474.4130877	48.16789592	60.54768939	354.5880238
CG10757	136.2393834	186.1084822	103.9683067	284.0497848	129.7868134	77.7084726	82.71058116	42.81368175	588.1335578	120.2589119
CG10759	11.95879399	12.21007367	12.72858374	17.02992292	18.12614216	14.32040113	33.59093388	15.77972327	20.53481436	14.82540899
CG1076	10.41073484	14.82540899	13.92880901	16.44982123	23.42537114	17.75311155	22.627417	17.63048185	35.01739844	26.53822547
CG10761	19.42711815	16.44982123	21.55573723	21.11212657	22.16175149	31.34144952	35.01739844	27.6651914	47.50475426	31.34144952
CG10763	72.00374302	173.6453539	66.25695513	54.56863307	116.9704256	181.019336	58.89200964	56.10276616	87.42657643	59.30163596
CG10764	9.382679594	10.12605275	7.412704495	10.26740718	15.03236399	12.90626815	10.55606329	10.19648502	36.00187151	11.3137085
CG1077	14.02569154	12.21007367	12.81711804	16.33619401	15.13692235	16.44982123	22.16175149	18.12614216	37.53071838	29.85705573
CG10772	2091.032833	2538.921369	2105.577117	1552.093764	1807.775736	680.2871368	1031.122483	1937.52606	461.4402369	2005.852769
CG10776	1858.59923	1871.52681	1884.544308	1897.652351	1858.59923	2091.032833	1584.706553	1269.460685	1379.567183	1722.155858
CG10777	2105.577117	2225.632998	1964.572916	1871.52681	2272.398279	1541.372669	2005.852769	2120.222564	910.1749055	1389.162831
CG10778	104.6914635	165.4211623	74.02804377	81.00842201	82.71058116	43.41133848	35.50622311	47.83517596	66.25695513	38.8542363
CG1078	879.1710069	1296.134752	1260.691879	867.0671999	955.4257833	861.0779292	1260.691879	734.185087	215.2694823	1488.867858
CG10781	8.224910613	12.99603834	10.33882265	10.33882265	10.62948651	12.12573253	11.95879399	12.04197398	29.85705573	13.45434264
CG10788	12.99603834	13.08643294	11.08087574	10.62948651	13.17745628	14.52030649	16.44982123	15.45498126	27.47409397	16
CG10789	113.7718632	8.456144324	10.62948651	12.55334557	108.3834	11.71268557	12.29500145	10.12605275	30.06472797	11.47164198
CG1079	3281.182219	4329.545894	3875.052121	3590.577035	2521.383759	2665.14812	3258.517437	4359.660267	1136.199139	2418.672971
CG10790	340.1435684	162.016844	580.0365493	66.71780869	199.4661324	44.94223602	38.31931855	44.94223602	40.50421101	33.35890435
CG10793	56.49299176	44.01733818	61.81992505	50.91433496	34.53530357	92.41146851	48.84029469	155.4169452	69.07060714	27.28431654
CG10794	8.282119391	9.000467878	8.168097006	9.713559075	11.95879399	11.39240156	14.72300241	9.849155307	33.35890435	67.6491546
CG10795	382.6814077	424.6116075	238.8564458	580.0365493	556.4082496	68.11969168	556.4082496	216.7668	72.50456866	276.2824285
CG10798	148.0560875	136.2393834	142.0248924	146.0177556	144.007486	121.0953788	37.01402188	23.42537114	23.26356028	61.81992505
CG10799	12.04197398	12.29500145	10.70342044	12.38051995	15.56247916	98.3600116	21.85664411	82.71058116	42.51794605	19.97328878
CG10800	131.5985698	150.1228735	245.5716145	93.05424111	123.6398501	47.17661495	167.7303557	80.44885597	62.68289905	58.48521281
CG10801	8.815240927	11.23555901	9.646462622	9.51365692	15.03236399	13.8325957	12.46663327	9.646462622	16.79546694	14.6213032
CG10802	156.4979555	97.68058937	74.02804377	99.04415959	95.00950852	57.68002961	77.17170097	83.86517785	126.2377862	101.8286699
CG10803	288.0149721	233.9408513	225.9719671	442.6430624	206.5002904	121.0953788	112.9859835	163.1437603	190.019017	263.1971396
CG10804	3169.413107	3040.304273	3396.89286	2977.735715	2469.494431	2797.650446	3169.413107	2740.075632	2062.244967	1332.57406
CG10805	91.13921252	88.03467636	59.30163596	104.6914635	31.77895985	44.94223602	47.50475426	100.4267645	78.24897777	86.82267696
CG10806	56.49299176	23.58830748	36.75834736	26.35491255	53.07645093	23.10286713	38.31931855	15.13692235	48.50293013	28.8400148
CG10808	6382.916237	5914.333985	6608.009292	5673.408381	4938.988862	7696.570362	5518.268731	5873.480696	3666.022691	4705.068462
CG10809	1370.037816	1296.134752	1448.154688	1910.851567	1937.52606	1499.223753	477.7128917	968.7630302	61.81992505	995.9986662
CG1081	1488.867858	1269.460685	1871.52681	982.2864582	729.1137001	1871.52681	1120.55675	1089.915067	661.6846493	910.1749055
CG10810	18.63573738	10.41073484	11.55143356	7.889861636	22.94328397	6.588728138	6.408559021	28.24649588	59.71411146	33.59093388
CG10811	1120.55675	1408.554822	1468.370174	968.7630302	843.3572017	1488.867858	1192.687193	1234.747216	2320.146197	315.1729698
CG10812	24.7610399	9.713559075	11.39240156	11.23555901	15.13692235	12.72858374	35.75318842	13.08643294	50.21338227	15.45498126
CG10814	30.90996253	32	28.24649588	33.12847756	42.81368175	45.56960626	49.8665331	31.34144952	115.3600592	57.28160454
CG10816	7.06162397	6.727171322	7.110741449	6.964404506	8.456144324	7.835362381	10.70342044	22.627417	79.3412928	23.58830748
CG1082	10.056107	10.48314723	8.938297105	9.9176616	12.99603834	10.92832205	15.34822591	12.21007367	21.70566924	12.04197398
CG10822	12.12573253	11.79415374	12.12573253	11.23555901	14.6213032	15.13692235	19.97328878	12.81711804	40.78594007	16
CG10823	556.4082496	648.0673761	1024	948.8261754	393.4400464	572.0510147	69.5510312	501.4631924	78.79324245	268.727471
CG10824	43.71328822	32.89964245	30.90996253	26.90868529	35.75318842	34.7755156	36.00187151	48.50293013	48.16789592	35.75318842
CG10825	209.382927	143.0127537	152.2185107	326.2875206	90.50966799	171.254727	66.25695513	126.2377862	153.2772742	56.88593159
CG10827	60.54768939	62.68289905	45.56960626	55.71523605	46.20573426	66.25695513	77.7084726	53.81737058	91.13921252	83.28587875
CG10830	3326.985815	3169.413107	2721.148547	2592.269504	2998.447505	2916.454801	3125.77886	2352.534231	63.55791971	2610.300165
CG10833	26.53822547	47.50475426	31.12495832	48.16789592	28.24649588	5873.480696	2320.146197	5595.300892	2683.685691	4039.609158
CG10834	8.111675838	6.91629785	7.464263932	7.568461174	8.111675838	8.876555777	10.62948651	8.633825892	19.8353232	9.126109727
CG10837	1845.760947	2538.921369	2241.1135	2005.852769	2592.269504	2019.804579	2005.852769	1530.725631	354.5880238	1509.651679
CG10838	36.25228433	39.39662123	38.8542363	41.35529058	50.56264396	53.81737058	58.48521281	55.3303828	144.007486	72.50456866
CG10839	18.76535919	18.63573738	15.77972327	20.11221399	21.70566924	22.00866909	31.77895985	21.70566924	26.90868529	31.12495832
CG1084	203.6573398	352.1387054	127.1158394	464.6498075	284.0497848	315.1729698	146.0177556	66.71780869	630.3459396	163.1437603
CG10840	477.7128917	455.0874528	474.4130877	410.1477773	455.0874528	159.7863103	298.1717981	153.2772742	41.35529058	188.7064598
CG10841	23.58830748	56.88593159	22.47111801	27.6651914	29.24260641	28.4429658	35.75318842	25.63423608	61.81992505	25.99207668
CG10842	23.75237713	22.47111801	17.02992292	24.25146506	23.42537114	19.8353232	27.28431654	17.75311155	26.53822547	26.90868529
CG10843	9.986644391	19.42711815	18.25221945	15.13692235	10.41073484	19.02731384	14.32040113	35.26096371	17.1483754	24.5900029
CG10844	600.491494	584.0710225	572.0510147	568.0995697	680.2871368	430.5389646	704.2774109	625.9918222	294.0667789	398.9322648
CG10845	8.75434961	13.8325957	12.55334557	14.02569154	14.82540899	19.29292524	20.53481436	19.69831061	41.93258892	33.8245773
CG10846	48.84029469	64	56.88593159	38.05462768	49.52207979	63.55791971	49.52207979	50.56264396	79.3412928	69.5510312
CG10847	2740.075632	2916.454801	3396.89286	2469.494431	2385.374385	2435.496172	2628.456238	2817.109644	70.52192742	1168.142045
CG10849	200.8535291	240.5178238	222.8609442	292.0355113	139.1020624	86.22294892	374.8059382	242.1907576	13.547925	310.8338904
CG10850	83.28587875	46.85074227	77.7084726	36.75834736	66.71780869	35.75318842	28.8400148	34.05984584	26.35491255	31.55944654
CG10851	5442.297095	5480.151264	4451.265997	5220.600329	5184.539009	2610.300165	3691.521895	4640.292394	1897.652351	3743.05362
CG10852	71.50637684	46.85074227	9.51365692	34.05984584	28.24649588	8.5741877	9.18958684	6.02098699	9.447941291	9.51365692
CG10853	10.33882265	9.447941291	9.063071082	10.19648502	12.99603834	13.45434264	15.13692235	13.17745628	32.2225776	20.11221399
CG10855	26.90868529	29.44600482	17.26765178	24.08394796	23.26356028	23.26356028	24.08394796	28.64080227	28.64080227	36.00187151
CG10858	52.34573175	45.88656794	34.2967508	71.50637684	64	14.92852786	29.65081798	22.627417	51.98415337	38.31931855
CG10859	6.91629785	7.012845771	8.282119391	8.224910613	6.773962499	8.633825892	10.77786861	10.19648502	22.16175149	9.849155307
CG1086	2134.969878	2797.650446	1991.997332	2288.204059	1573.760186	2628.456238	4803.931952	2896.309376	1278.290482	3104.187528
CG10861	1024	792.3532767	826.0011614	648.0673761	867.0671999	154.3434019	122.7858073	179.7689441	86.22294892	568.0995697
CG10862	11.63178014	9.382679594	11.79415374	9.713559075	13.45434264	10.92832205	17.75311155	14.6213032	42.81368175	16.44982123
CG10863	171.254727	141.0438548	233.9408513	274.3740064	349.7063057	809.0023033	242.1907576	298.1717981	564.1754193	709.1760477
CG10864	60.96883187	44.63179732	34.53530357	48.16789592	62.68289905	48.50293013	64	55.71523605	104.6914635	78.79324245
CG10866	79.89315513	131.5985698	106.1529019	83.28587875	77.7084726	65.79928491	135.2983092	140.0695938	76.6386371	196.7200232
CG10868	494.5594004	962.0712952	657.1140596	382.6814077	445.7218884	352.1387054	680.2871368	714.1087572	27.6651914	335.4607114
CG10869	26.35491255	25.8125363	88.64700596	30.48441594	22.78480313	25.28132198	17.1483754	23.42537114	75.06143675	30.48441594
CG10873	191.3407038	195.3611787	128	165.4211623	127.1158394	274.3740064	135.2983092	119.4282229	34.53530357	147.0333894
CG10874	404.5011517	315.1729698	298.1717981	474.4130877	407.3146797	292.0355113	140.0695938	179.7689441	35.01739844	306.5545484
CG10877	24.5900029	23.10286713	27.09585	22.16175149	27.09585	27.28431654	33.12847756	32.44670335	63.11889309	35.01739844
CG1088	10015.86915	10586.95439	10884.59419	10660.59248	8841.037713	13034.06975	10884.59419	11505.21242	7486.10724	9541.49754
CG10880	304.4370214	337.7940252	284.0497848	261.3791042	588.1335578	242.1907576	21.11212657	96.33579183	10.41073484	99.04415959
CG10881	45.56960626	26.17286587	26.90868529	31.55944654	56.49299176	30.2738447	32.67238802	30.69645182	98.3600116	32.67238802
CG10882	81.57188015	95.00950852	74.02804377	82.13925744	61.81992505	222.8609442	54.19169999	105.4196502	92.41146851	65.34477605
CG10883	3104.187528	2665.14812	2778.325663	3213.656465	4451.265997	2149.819768	3691.521895	2740.075632	3420.520118	4211.154234
CG10887	14.82540899	10.55606329	13.08643294	12.64066099	15.24220797	12.72858374	23.58830748	19.56224444	28.8400148	27.85761803
CG10888	31.77895985	30.48441594	29.85705573	35.26096371	36.00187151	36.25228433	52.34573175	41.35529058	83.28587875	51.98415337
CG10889	41.64293937	80.44885597	43.71328822	105.4196502	82.13925744	40.78594007	31.12495832	100.4267645	30.2738447	79.3412928
CG1089	73.51669472	35.01739844	54.19169999	16.91228865	13.547925	18.00093576	12.12573253	23.91758798	20.39297004	26.72281342
CG10895	28.05138308	34.05984584	35.50622311	24.42014734	27.09585	44.01733818	34.2967508	42.22425314	103.2501452	54.56863307
CG10897	1722.155858	1758.342014	1758.342014	1269.460685	1530.725631	481.0356476	1499.223753	1168.142045	75.06143675	837.531708
CG10898	382.6814077	388.023441	306.5545484	286.0255073	608.8740429	105.4196502	58.08122594	215.2694823	147.0333894	357.0543786
CG10899	18.25221945	17.02992292	18.12614216	19.97328878	24.08394796	23.26356028	28.64080227	28.64080227	26.90868529	21.40684088
CG1090	1152.059888	1478.583496	1192.687193	1360.574274	922.8804737	729.1137001	1278.290482	1200.982988	79.3412928	744.4339289
CG10901	11.39240156	11.63178014	12.04197398	14.82540899	17.87659421	13.92880901	27.6651914	14.32040113	27.09585	20.67764529
CG10903	73.51669472	48.16789592	170.0717842	110.6607656	95.00950852	154.3434019	17.02992292	26.17286587	29.85705573	57.68002961
CG10904	137.1870032	96.33579183	206.5002904	129.7868134	119.4282229	32.2225776	65.79928491	37.79176517	115.3600592	33.59093388
CG10907	36.25228433	86.82267696	85.62736351	71.50637684	157.5864849	30.69645182	18.00093576	12.29500145	10.26740718	30.48441594
CG10908	261.3791042	374.8059382	390.7223575	442.6430624	266.8712348	347.2907078	315.1729698	404.5011517	729.1137001	471.1360771
CG10909	6.147500725	7.310651602	6.02098699	8.0556444	6.543216468	6.453134074	7.944739963	7.464263932	10.48314723	8.0556444
CG1091	948.8261754	1260.691879	1024	1038.294507	1910.851567	910.1749055	879.1710069	439.5855035	32.44670335	497.9993331
CG10910	7.621103984	7.012845771	6.91629785	6.680703355	9.447941291	8.815240927	12.81711804	15.56247916	35.50622311	12.38051995
CG10911	4.377174805	5.063026376	4.34693945	5.656854249	5.388934307	5.278031643	4.658934346	10.19648502	7.727490631	7.412704495
CG10912	11.3137085	14.32040113	11.3137085	12.04197398	18.63573738	19.15965927	17.26765178	21.85664411	63.11889309	27.28431654
CG10913	14.52030649	11.47164198	11.08087574	16.22335168	19.8353232	15.88947993	14.82540899	27.28431654	14.4200074	38.58585049
CG10914	71.50637684	54.94818793	40.78594007	52.34573175	28.64080227	43.11147446	28.24649588	50.56264396	92.41146851	49.52207979
CG10915	194.0117205	133.4356174	284.0497848	86.82267696	76.10925536	56.49299176	26.17286587	70.52192742	225.9719671	29.65081798
CG10916	40.78594007	41.06962872	39.39662123	41.93258892	68.11969168	56.88593159	71.50637684	42.22425314	191.3407038	48.50293013
CG10917	17.26765178	16	13.08643294	15.34822591	15.45498126	24.25146506	20.96629446	20.39297004	64.4451552	28.4429658
CG10918	51.62507259	38.05462768	50.91433496	51.26847217	56.88593159	49.1800058	60.96883187	59.30163596	196.7200232	79.3412928
CG10919	8.6938789	8.938297105	8.5741877	6.821079134	9.51365692	10.26740718	9.253505471	7.210003701	10.056107	21.70566924
CG1092	39.12448889	33.12847756	74.02804377	109.1372661	43.41133848	117.7840193	170.0717842	207.9366135	729.1137001	150.1228735
CG10920	9.713559075	11.08087574	9.18958684	13.8325957	10.77786861	13.26911273	9.447941291	11.87618857	21.11212657	14.12324794
CG10922	108.3834	90.50966799	89.88447205	95.00950852	111.4304721	81.57188015	56.88593159	75.06143675	118.6032719	95.00950852
CG10923	19.42711815	24.5900029	16.91228865	27.47409397	22.78480313	25.99207668	35.75318842	27.47409397	102.5369443	35.75318842
CG10924	12.29500145	15.24220797	11.08087574	14.82540899	19.69831061	23.26356028	25.8125363	25.10669113	37.01402188	18.89588258
CG10927	30.06472797	34.2967508	23.42537114	51.26847217	39.39662123	23.75237713	19.69831061	24.42014734	52.70982511	38.05462768
CG10928	3191.458118	3350.126832	3929.145833	3875.052121	3169.413107	3541.144499	4451.265997	3929.145833	3956.475203	3104.187528
CG1093	2385.374385	2320.146197	2105.577117	2304.119777	2149.819768	1758.342014	1278.290482	1488.867858	3125.77886	1360.574274
CG10930	13.17745628	12.46663327	13.26911273	14.6213032	17.87659421	20.82146969	24.42014734	16.91228865	32.89964245	22.16175149
CG10931	16.22335168	12.12573253	13.64215827	16.33619401	23.26356028	16.67945217	15.88947993	16.91228865	60.96883187	22.47111801
CG10932	26.35491255	37.01402188	35.01739844	37.79176517	39.6706464	64.4451552	56.88593159	45.88656794	122.7858073	76.6386371
CG10933	10.92832205	11.63178014	11.23555901	14.82540899	10.85283462	12.55334557	14.92852786	13.547925	40.78594007	13.26911273
CG10934	34.7755156	28.24649588	26.35491255	26.72281342	34.2967508	27.6651914	35.50622311	37.53071838	104.6914635	43.11147446
CG10936	40.50421101	32.44670335	18.25221945	26.90868529	22.31589866	27.09585	26.17286587	22.47111801	75.58353033	26.35491255
CG10938	199.4661324	250.7315962	393.4400464	248.9996665	284.0497848	439.5855035	280.1391875	203.6573398	59.71411146	89.26359465
CG10939	11.39240156	12.90626815	8.876555777	19.15965927	15.67072476	12.29500145	16.67945217	18.63573738	24.08394796	25.8125363
CG10943	4.691339797	4.377174805	4.924577653	4.228072162	4.890561111	5.098242509	5.815890069	4.789914818	6.868523492	5.278031643
CG10944	1067.484939	962.0712952	760.0760682	975.50131	968.7630302	885.2861249	1845.760947	1782.887554	916.5056726	1074.909884
CG10946	183.5462717	121.9376637	172.4458978	151.1670607	155.4169452	110.6607656	317.3651712	195.3611787	215.2694823	147.0333894
CG10947	184.822937	187.4029691	240.5178238	235.5680386	191.3407038	263.1971396	212.3058037	265.0278205	306.5545484	218.2745323
CG10948	1488.867858	1323.369299	1031.122483	879.1710069	1520.152136	1074.909884	867.0671999	552.5648571	352.1387054	261.3791042
CG10949	66.25695513	109.1372661	55.3303828	107.6347412	80.44885597	67.18186775	81.57188015	96.33579183	96.33579183	88.03467636
CG10950	6.868523492	6.320330495	7.160200567	6.91629785	9.986644391	7.160200567	9.713559075	7.889861636	16.56423878	11.15794933
CG10951	20.96629446	34.53530357	24.93326655	29.85705573	24.7610399	22.94328397	25.8125363	22.94328397	69.07060714	28.05138308
CG10952	344.8917957	393.4400464	352.1387054	310.8338904	352.1387054	280.1391875	292.0355113	410.1477773	608.8740429	455.0874528
CG10953	57.68002961	51.62507259	52.70982511	41.35529058	56.10276616	82.13925744	82.71058116	61.39290364	288.0149721	63.55791971
CG10954	1031.122483	704.2774109	709.1760477	792.3532767	1045.516417	652.5750412	584.0710225	548.7480128	82.71058116	148.0560875
CG10955	477.7128917	215.2694823	333.143515	162.016844	123.6398501	99.7330662	166.5717575	333.143515	34.53530357	27.85761803
CG10956	6.588728138	6.543216468	6.498019171	7.310651602	7.012845771	7.621103984	9.986644391	8.6938789	15.56247916	7.674112955
CG10958	200.8535291	268.727471	401.7070581	278.2041248	396.1766383	357.0543786	257.7806208	45.254834	79.3412928	86.82267696
CG10959	330.8423246	385.3431673	315.1729698	439.5855035	481.0356476	240.5178238	30.2738447	14.92852786	26.17286587	71.50637684
CG10960	613.1090968	675.5880503	831.7464539	694.5814157	522.7582084	837.531708	497.9993331	975.50131	212.3058037	1024
CG10961	879.1710069	989.1188008	861.0779292	1200.982988	831.7464539	608.8740429	522.7582084	744.4339289	34.2967508	792.3532767
CG10962	86.82267696	79.3412928	64.89340671	70.52192742	110.6607656	109.8963759	122.7858073	95.67035191	248.9996665	95.67035191
CG10964	155.4169452	155.4169452	130.6895521	209.382927	209.382927	177.2940119	172.4458978	142.0248924	225.9719671	194.0117205
CG10965	11.55143356	11.00433455	9.781122222	10.33882265	10.85283462	16.33619401	12.55334557	13.17745628	29.24260641	66.25695513
CG10966	2740.075632	2091.032833	2019.804579	2164.772947	2120.222564	1438.151553	1045.516417	1897.652351	2665.14812	1269.460685
CG10967	1296.134752	1618.004607	1418.352095	1573.760186	1468.370174	820.2955547	1016.926715	885.2861249	359.5378882	1009.902289
CG10969	20.82146969	20.67764529	20.53481436	20.39297004	25.10669113	35.26096371	37.79176517	36.00187151	95.67035191	44.01733818
CG10970	21.40684088	19.97328878	18.37917368	22.94328397	39.94657756	28.05138308	35.01739844	27.28431654	35.75318842	29.44600482
CG10971	572.0510147	685.0189081	639.145241	617.3736078	501.4631924	374.8059382	704.2774109	504.9511447	643.5908478	215.2694823
CG10972	9.18958684	9.646462622	8.938297105	10.48314723	12.29500145	13.17745628	16.79546694	15.56247916	26.90868529	18.89588258
CG10973	445.7218884	238.8564458	270.5966184	195.3611787	70.52192742	164.2785149	15.13692235	13.17745628	14.12324794	118.6032719
CG10975	90.50966799	132.5139103	37.27147477	100.4267645	70.03479688	52.70982511	112.2055323	35.26096371	35.50622311	24.7610399
CG10977	809.0023033	760.0760682	670.9214228	556.4082496	580.0365493	439.5855035	670.9214228	347.2907078	326.2875206	1016.926715
CG10978	2062.244967	1845.760947	2538.921369	1675.063416	1389.162831	1770.57225	1552.093764	2957.166992	59.30163596	1152.059888
CG10979	247.2797002	233.9408513	265.0278205	219.7927517	206.5002904	192.6715837	215.2694823	190.019017	178.5271893	266.8712348
CG1098	415.8732269	455.0874528	317.3651712	390.7223575	374.8059382	1024	362.038672	401.7070581	54.56863307	608.8740429
CG10981	415.8732269	634.7303424	685.0189081	442.6430624	424.6116075	111.4304721	103.2501452	382.6814077	143.0127537	625.9918222
CG10984	298.1717981	357.0543786	342.509454	157.5864849	340.1435684	118.6032719	126.2377862	326.2875206	131.5985698	342.509454
CG10986	3590.577035	4153.178029	3468.268799	4359.660267	4359.660267	2721.148547	2336.28409	3444.311717	1833.011345	3191.458118
CG10987	352.1387054	568.0995697	410.1477773	278.2041248	221.3215312	55.71523605	219.7927517	156.4979555	17.75311155	152.2185107
CG10988	282.0877097	430.5389646	421.6786008	427.5650147	337.7940252	284.0497848	284.0497848	541.1932368	83.86517785	382.6814077
CG10989	803.4141162	820.2955547	903.8878682	474.4130877	617.3736078	734.185087	1845.760947	760.0760682	873.0981292	544.9575334
CG1099	744.4339289	675.5880503	652.5750412	820.2955547	526.3942792	342.509454	101.1252879	837.531708	68.5935016	288.0149721
CG10990	421.6786008	369.6458741	418.765854	259.5736268	252.4755724	382.6814077	263.1971396	252.4755724	430.5389646	265.0278205
CG10991	24.42014734	18.12614216	20.11221399	24.42014734	28.05138308	25.28132198	27.28431654	27.47409397	72.00374302	26.17286587
CG10992	442.6430624	439.5855035	458.2528363	404.5011517	407.3146797	427.5650147	714.1087572	330.8423246	797.8645296	448.8221293
CG10993	19.56224444	11.00433455	10.77786861	26.53822547	15.67072476	12.81711804	17.87659421	15.77972327	24.93326655	17.75311155
CG10996	27.47409397	38.31931855	25.8125363	20.96629446	27.47409397	173.6453539	28.24649588	14.72300241	40.78594007	19.69831061
CG10997	530.055641	471.1360771	634.7303424	621.6677808	439.5855035	831.7464539	897.6442586	734.185087	385.3431673	342.509454
CG10998	25.99207668	26.35491255	46.20573426	30.06472797	27.47409397	26.35491255	30.69645182	34.7755156	48.16789592	33.59093388
CG10999	36.75834736	34.53530357	27.85761803	38.05462768	41.64293937	28.24649588	36.00187151	40.22442798	81.00842201	43.41133848
CG1100	1305.150082	1045.516417	1663.492908	1530.725631	675.5880503	685.0189081	1152.059888	1746.196258	430.5389646	820.2955547
CG11000	776.0468821	704.2774109	861.0779292	592.2243502	666.28703	885.2861249	600.491494	776.0468821	670.9214228	568.0995697
CG11001	2164.772947	2019.804579	2435.496172	1499.223753	1675.063416	2134.969878	1807.775736	1520.152136	781.444715	1045.516417
CG11006	1573.760186	891.4437768	1562.88943	760.0760682	1200.982988	1734.1344	512	897.6442586	97.68058937	797.8645296
CG11007	188.7064598	156.4979555	263.1971396	153.2772742	134.3637355	115.3600592	123.6398501	120.2589119	168.8970126	222.8609442
CG11008	147.0333894	96.33579183	110.6607656	92.41146851	149.0858991	43.11147446	240.5178238	174.8531529	33.35890435	34.53530357
CG11009	1640.591109	1937.52606	1251.983644	1341.842846	843.3572017	1408.554822	3821.703133	1897.652351	1024	1105.129714
CG1101	2856.435029	2385.374385	1530.725631	2592.269504	3125.77886	1278.290482	2683.685691	1370.037816	50.21338227	2503.967289
CG11010	3983.994665	3929.145833	3147.520371	4299.639536	4211.154234	2778.325663	3666.022691	3717.19846	2120.222564	2702.352201
CG11012	32	28.4429658	27.28431654	32.89964245	38.31931855	35.50622311	42.22425314	39.12448889	101.8286699	47.83517596
CG11015	1389.162831	1520.152136	1160.073099	1160.073099	1323.369299	1305.150082	1184.4487	1168.142045	1226.218194	1067.484939
CG11018	10.26740718	8.282119391	8.456144324	9.063071082	11.55143356	9.447941291	12.04197398	9.781122222	36.50443891	13.36140671
CG11019	1287.181696	995.9986662	867.0671999	1120.55675	729.1137001	491.1432291	359.5378882	661.6846493	173.6453539	922.8804737
CG1102	67.6491546	124.4998333	139.1020624	85.0358921	85.0358921	282.0877097	64.89340671	99.7330662	147.0333894	105.4196502
CG11020	11.87618857	13.45434264	29.24260641	9.382679594	13.73704698	13.73704698	22.31589866	11.47164198	29.24260641	22.00866909
CG11023	17.1483754	14.2214829	15.24220797	17.02992292	18.50701094	20.2521055	28.64080227	18.63573738	34.2967508	22.78480313
CG11024	127.1158394	99.7330662	100.4267645	74.02804377	158.6825856	121.0953788	119.4282229	160.8977119	135.2983092	43.11147446
CG11025	1105.129714	1009.902289	955.4257833	1398.825223	1269.460685	519.1472537	494.5594004	290.0182746	196.7200232	497.9993331
CG11027	369.6458741	274.3740064	421.6786008	308.6868039	183.5462717	203.6573398	45.88656794	82.13925744	21.25897303	78.79324245
CG11029	29.24260641	25.45716748	26.72281342	46.20573426	35.26096371	68.11969168	55.3303828	47.83517596	74.54294953	53.44562684
CG1103	116.1624519	64	133.4356174	89.26359465	86.82267696	136.2393834	37.27147477	67.18186775	24.7610399	7.568461174
CG11030	142.0248924	141.0438548	192.6715837	153.2772742	124.4998333	93.05424111	282.0877097	115.3600592	148.0560875	330.8423246
CG11033	1595.729059	1323.369299	935.763405	1251.983644	1120.55675	1192.687193	826.0011614	1002.926385	46.20573426	792.3532767
CG11034	11.55143356	14.52030649	12.46663327	14.2214829	18.37917368	12.90626815	16.67945217	23.26356028	39.94657756	19.8353232
CG11035	48.16789592	73.51669472	76.6386371	61.81992505	83.28587875	38.58585049	38.31931855	53.81737058	57.68002961	35.26096371
CG11037	7.464263932	7.310651602	8.397733469	9.253505471	10.12605275	10.55606329	10.19648502	9.986644391	27.28431654	15.56247916
CG1104	162.016844	274.3740064	294.0667789	286.0255073	604.6682427	112.2055323	110.6607656	86.22294892	63.11889309	250.7315962
CG11041	24.42014734	24.7610399	20.11221399	28.4429658	32.89964245	26.72281342	31.34144952	32.67238802	102.5369443	47.83517596
CG11042	4182.065667	3541.144499	5077.842739	1269.460685	2091.032833	4269.939756	2019.804579	3717.19846	2469.494431	1924.14259
CG11043	166.5717575	107.6347412	51.62507259	26.90868529	71.01244621	10.12605275	16.22335168	60.96883187	20.67764529	238.8564458
CG11044	6.543216468	9.447941291	6.02098699	8.224910613	9.253505471	8.111675838	11.55143356	8.6938789	12.04197398	7.568461174
CG11048	29.24260641	27.09585	26.72281342	36.50443891	35.50622311	42.81368175	40.78594007	29.85705573	94.35322991	51.98415337
CG11049	78.79324245	198.0883192	205.0738887	401.7070581	424.6116075	35.75318842	44.94223602	157.5864849	9.317868692	17.26765178
CG1105	302.3341213	349.7063057	186.1084822	296.1121751	115.3600592	122.7858073	215.2694823	78.79324245	56.49299176	130.6895521
CG11050	2352.534231	2683.685691	2076.589015	3104.187528	2368.897401	2134.969878	2957.166992	2288.204059	330.8423246	2740.075632
CG11051	34.53530357	40.78594007	28.05138308	37.01402188	57.28160454	2164.772947	942.2721542	430.5389646	390.7223575	150.1228735
CG11052	22.78480313	25.45716748	30.2738447	19.69831061	26.35491255	26.35491255	23.42537114	25.28132198	37.79176517	24.25146506
CG11053	6.773962499	7.781239579	6.408559021	8	8.5741877	8.633825892	8.224910613	8.51496146	21.40684088	12.55334557
CG11055	477.7128917	714.1087572	455.0874528	1045.516417	448.8221293	326.2875206	699.4126115	369.6458741	203.6573398	413.0005807
CG11059	8306.356058	9089.593115	8902.531994	8599.279072	7750.104242	7082.288999	8964.454001	8719.320535	5330.29624	7804.01048
CG1106	237.2065438	188.7064598	385.3431673	221.3215312	162.016844	1448.154688	613.1090968	792.3532767	157.5864849	1278.290482
CG11060	5.656854249	6.543216468	5.578974665	8.111675838	7.674112955	6.964404506	6.773962499	7.516181994	11.79415374	9.18958684
CG11061	315.1729698	245.5716145	237.2065438	243.8753275	284.0497848	393.4400464	685.0189081	661.6846493	213.7825074	519.1472537
CG11062	1389.162831	2164.772947	1478.583496	1251.983644	1408.554822	1562.88943	1418.352095	1675.063416	73.00887782	797.8645296
CG11063	48.84029469	59.71411146	51.62507259	71.01244621	59.30163596	58.48521281	60.12945595	90.50966799	85.62736351	70.52192742
CG11064	317.3651712	243.8753275	382.6814077	242.1907576	401.7070581	1595.729059	1052.788558	1209.336485	396.1766383	1105.129714
CG11066	17.26765178	113.7718632	41.06962872	99.04415959	72.00374302	2194.992051	1152.059888	1807.775736	770.6863347	739.2917481
CG11068	18.63573738	24.5900029	38.31931855	22.627417	20.82146969	22.78480313	20.82146969	14.4200074	35.75318842	25.10669113
CG11069	17.3877578	17.26765178	16.91228865	16.56423878	16.79546694	23.58830748	25.28132198	20.39297004	48.50293013	18.12614216
CG1107	2033.853431	2628.456238	2721.148547	2418.672971	1770.57225	2574.363391	2210.259428	2134.969878	2435.496172	1152.059888
CG11070	90.50966799	140.0695938	77.7084726	88.03467636	54.94818793	44.94223602	101.8286699	101.1252879	78.79324245	42.51794605
CG11071	340.1435684	288.0149721	326.2875206	202.2505758	274.3740064	213.7825074	410.1477773	219.7927517	359.5378882	310.8338904
CG11072	250.7315962	164.2785149	256	60.12945595	98.3600116	110.6607656	93.05424111	24.42014734	23.10286713	52.70982511
CG11073	32.89964245	35.75318842	31.12495832	34.05984584	37.27147477	52.70982511	53.07645093	46.20573426	178.5271893	67.18186775
CG11076	2556.580964	2665.14812	3615.551473	3717.19846	2352.534231	1951.00262	2164.772947	2210.259428	1964.572916	2759.134365
CG11077	357.0543786	445.7218884	630.3459396	803.4141162	734.185087	162.016844	256	670.9214228	243.8753275	744.4339289
CG11079	35.75318842	39.6706464	36.25228433	30.2738447	38.05462768	54.19169999	50.56264396	38.58585049	123.6398501	61.81992505
CG1108	10.85283462	8.282119391	11.08087574	10.056107	15.56247916	15.03236399	14.4200074	13.8325957	34.05984584	16.33619401
CG11081	1458.2274	1379.567183	1082.386474	820.2955547	1128.350839	809.0023033	1389.162831	885.2861249	12.72858374	276.2824285
CG11084	85.0358921	53.81737058	47.50475426	68.5935016	53.07645093	458.2528363	106.8912537	12.72858374	40.78594007	19.29292524
CG11085	60.54768939	50.91433496	50.21338227	56.49299176	57.68002961	74.02804377	80.44885597	57.68002961	152.2185107	85.62736351
CG11086	55.71523605	43.41133848	51.26847217	43.41133848	58.48521281	38.58585049	54.19169999	45.88656794	147.0333894	57.28160454
CG11089	28.4429658	45.254834	27.47409397	111.4304721	21.25897303	354.5880238	19.15965927	95.00950852	53.44562684	206.5002904
CG1109	786.8800928	744.4339289	484.3815151	803.4141162	467.8817025	321.7954239	342.509454	263.1971396	153.2772742	272.4787667
CG11091	670.9214228	634.7303424	639.145241	820.2955547	572.0510147	564.1754193	576.0299442	519.1472537	675.5880503	617.3736078
CG11092	81.57188015	188.7064598	72.00374302	43.71328822	77.17170097	48.84029469	30.06472797	67.6491546	81.57188015	91.13921252
CG11093	433.5335999	219.7927517	129.7868134	139.1020624	117.7840193	168.8970126	20.53481436	101.8286699	43.41133848	46.85074227
CG11094	10.62948651	13.547925	13.92880901	14.32040113	13.36140671	13.64215827	11.63178014	14.32040113	35.26096371	8.876555777
CG11095	242.1907576	290.0182746	165.4211623	302.3341213	210.8393004	36.25228433	159.7863103	70.03479688	60.12945595	170.0717842
CG11098	685.0189081	975.50131	831.7464539	1128.350839	982.2864582	1389.162831	1552.093764	1234.747216	445.7218884	855.1300295
CG11099	1160.073099	1152.059888	1370.037816	1296.134752	1024	1226.218194	910.1749055	719.0757764	233.9408513	433.5335999
CG11100	6.773962499	7.568461174	5.617779503	9.063071082	106.1529019	25.45716748	71.01244621	50.21338227	9.9176616	36.50443891
CG11101	16.22335168	19.02731384	16.44982123	14.92852786	23.75237713	30.2738447	21.85664411	19.56224444	50.91433496	36.25228433
CG11103	248.9996665	367.0925435	170.0717842	238.8564458	195.3611787	237.2065438	263.1971396	176.0693527	179.7689441	274.3740064
CG11105	648.0673761	458.2528363	639.145241	512	491.1432291	1136.199139	885.2861249	1089.915067	461.4402369	604.6682427
CG11106	5.063026376	4.531535541	5.656854249	5.278031643	6.062866266	6.773962499	6.408559021	7.210003701	9.000467878	7.260153243
CG11107	48.84029469	81.00842201	67.6491546	44.01733818	70.03479688	46.20573426	57.68002961	215.2694823	52.34573175	45.254834
CG11109	105.4196502	93.70148454	179.7689441	97.68058937	99.04415959	44.32350298	112.2055323	59.30163596	67.6491546	50.91433496
CG11110	30.90996253	33.12847756	39.39662123	23.91758798	22.94328397	25.63423608	23.58830748	23.10286713	30.48441594	29.04061297
CG11111	5996.895011	6984.785033	5873.480696	7912.950407	7383.04379	5832.909601	3666.022691	4420.518857	4870.992343	3821.703133
CG11112	38.8542363	25.99207668	20.2521055	20.53481436	31.55944654	26.17286587	29.85705573	24.08394796	70.52192742	30.06472797
CG11113	23.10286713	16.56423878	11.3137085	13.45434264	13.547925	10.41073484	15.03236399	15.88947993	19.29292524	16.1112888
CG11115	103.2501452	43.71328822	44.32350298	404.5011517	39.12448889	36.00187151	32	34.7755156	433.5335999	135.2983092
CG1112	9.9176616	10.12605275	9.317868692	9.849155307	10.70342044	46.52712055	23.26356028	14.72300241	36.00187151	47.50475426
CG11120	30.48441594	32.89964245	33.35890435	32.89964245	44.01733818	49.52207979	38.05462768	39.6706464	129.7868134	51.98415337
CG11121	41.06962872	11.15794933	16.33619401	13.64215827	7.781239579	14.6213032	35.75318842	32.44670335	35.01739844	13.92880901
CG11122	292.0355113	254.2316788	209.382927	224.4110647	182.278425	230.7201184	413.0005807	222.8609442	232.3249038	308.6868039
CG11123	116.9704256	306.5545484	176.0693527	359.5378882	144.007486	58.48521281	49.52207979	362.038672	24.7610399	66.71780869
CG11124	133.4356174	148.0560875	151.1670607	127.1158394	147.0333894	143.0127537	138.1412143	86.82267696	101.1252879	154.3434019
CG11125	27.09585	58.89200964	51.26847217	17.75311155	41.93258892	28.4429658	40.50421101	20.53481436	48.84029469	23.42537114
CG11126	10.26740718	8	9.000467878	9.18958684	13.92880901	11.79415374	11.08087574	9.849155307	26.72281342	9.849155307
CG11127	82.71058116	53.44562684	50.91433496	105.4196502	58.08122594	39.39662123	46.52712055	48.84029469	56.10276616	74.02804377
CG11128	5.028053498	5.656854249	5.656854249	6.276672783	6.453134074	6.147500725	7.781239579	5.696200782	6.498019171	166.5717575
CG11129	47.83517596	41.93258892	54.94818793	64.89340671	24.5900029	76.6386371	129.7868134	232.3249038	203.6573398	70.03479688
CG1113	31.12495832	51.98415337	42.81368175	49.52207979	48.16789592	38.58585049	44.94223602	53.07645093	163.1437603	49.52207979
CG11130	71.01244621	50.91433496	63.11889309	50.91433496	70.52192742	86.22294892	60.12945595	53.07645093	93.70148454	44.94223602
CG11131	34.53530357	31.55944654	35.01739844	30.2738447	28.8400148	56.88593159	53.07645093	41.93258892	90.50966799	36.75834736
CG11132	306.5545484	461.4402369	382.6814077	458.2528363	526.3942792	324.0336881	929.299615	401.7070581	261.3791042	302.3341213
CG11133	5.351710219	5.205367422	6.36429187	7.412704495	7.674112955	6.964404506	8.456144324	5.617779503	13.36140671	8.938297105
CG11134	33.12847756	44.32350298	30.69645182	36.25228433	31.12495832	48.16789592	64.4451552	45.254834	81.57188015	29.04061297
CG11136	28.4429658	25.45716748	25.45716748	29.85705573	27.47409397	36.75834736	32.44670335	40.78594007	37.01402188	41.64293937
CG11137	229.1264182	164.2785149	124.4998333	116.9704256	184.822937	78.79324245	82.71058116	104.6914635	152.2185107	111.4304721
CG11138	2120.222564	2149.819768	2005.852769	1807.775736	1820.349811	1562.88943	916.5056726	2149.819768	315.1729698	1120.55675
CG11139	519.1472537	477.7128917	572.0510147	564.1754193	302.3341213	797.8645296	556.4082496	227.5437264	110.6607656	328.5570298
CG11140	515.5612416	245.5716145	786.8800928	604.6682427	225.9719671	739.2917481	347.2907078	955.4257833	235.5680386	256
CG11141	79.89315513	132.5139103	128.8903104	105.4196502	110.6607656	79.3412928	90.50966799	66.25695513	48.50293013	74.02804377
CG11142	50.56264396	59.71411146	44.01733818	60.54768939	53.81737058	61.81992505	79.89315513	61.39290364	167.7303557	77.7084726
CG11143	621.6677808	580.0365493	415.8732269	685.0189081	572.0510147	666.28703	1016.926715	487.750655	1226.218194	849.2232149
CG11144	1871.52681	1618.004607	1991.997332	1770.57225	1530.725631	1722.155858	1937.52606	1722.155858	1296.134752	1031.122483
CG11145	14.92852786	13.17745628	12.72858374	12.46663327	15.88947993	14.52030649	16.1112888	19.42711815	48.84029469	20.53481436
CG11146	321.7954239	298.1717981	362.038672	352.1387054	337.7940252	83.28587875	215.2694823	390.7223575	198.0883192	182.278425
CG11147	97.00586026	79.3412928	166.5717575	206.5002904	290.0182746	108.3834	276.2824285	152.2185107	809.0023033	72.50456866
CG11148	3147.520371	2977.735715	3258.517437	2336.28409	2836.704191	2452.436387	2556.580964	2817.109644	66.25695513	1618.004607
CG11149	7.412704495	7.568461174	7.674112955	9.447941291	7.160200567	8.876555777	10.77786861	8.815240927	26.35491255	11.00433455
CG1115	115.3600592	132.5139103	159.7863103	112.9859835	92.41146851	132.5139103	71.50637684	111.4304721	95.00950852	109.8963759
CG11151	451.9439341	315.1729698	407.3146797	257.7806208	335.4607114	625.9918222	219.7927517	340.1435684	556.4082496	349.7063057
CG11152	113.7718632	321.7954239	261.3791042	209.382927	245.5716145	135.2983092	152.2185107	47.83517596	82.71058116	98.3600116
CG11153	786.8800928	471.1360771	1002.926385	560.278375	580.0365493	826.0011614	64	415.8732269	288.0149721	117.7840193
CG11154	3040.304273	3326.985815	3125.77886	3213.656465	3147.520371	3373.428807	2817.109644	3516.684028	2957.166992	2320.146197
CG11155	1184.4487	1296.134752	1468.370174	1438.151553	1323.369299	464.6498075	1438.151553	1082.386474	94.35322991	556.4082496
CG11156	13.26911273	16.33619401	14.52030649	30.2738447	22.16175149	15.24220797	18.50701094	8.456144324	27.28431654	124.4998333
CG11158	75.58353033	91.13921252	149.0858991	131.5985698	97.68058937	73.00887782	17.26765178	82.71058116	13.64215827	39.39662123
CG11159	26.72281342	27.28431654	29.24260641	28.4429658	28.64080227	109.8963759	42.22425314	36.25228433	83.86517785	38.8542363
CG1116	729.1137001	1031.122483	1052.788558	1192.687193	1323.369299	413.0005807	369.6458741	300.245747	2033.853431	552.5648571
CG11160	15.03236399	18.76535919	15.45498126	15.88947993	16.91228865	27.85761803	23.26356028	19.02731384	23.75237713	15.24220797
CG11162	25.99207668	22.627417	20.96629446	28.64080227	26.17286587	28.8400148	32.89964245	28.8400148	64.89340671	35.26096371
CG11163	27.6651914	16.22335168	29.04061297	20.67764529	44.63179732	31.55944654	54.56863307	25.28132198	35.26096371	66.71780869
CG11164	109.1372661	103.2501452	95.67035191	114.5632091	141.0438548	109.1372661	150.1228735	128.8903104	349.7063057	156.4979555
CG11165	16.67945217	17.02992292	10.19648502	20.67764529	11.95879399	32.89964245	20.82146969	9.646462622	32.44670335	14.4200074
CG11166	1807.775736	1807.775736	1468.370174	1428.217514	1278.290482	1120.55675	1858.59923	1820.349811	1418.352095	1845.760947
CG11168	36.50443891	62.24991663	35.50622311	59.30163596	34.7755156	62.24991663	46.20573426	62.68289905	80.44885597	74.54294953
CG11169	26.72281342	27.47409397	27.85761803	27.47409397	33.12847756	35.50622311	37.53071838	42.22425314	97.00586026	54.56863307
CG11170	16.91228865	17.75311155	21.40684088	21.25897303	12.55334557	32.44670335	22.31589866	19.42711815	19.02731384	33.59093388
CG11172	148.0560875	340.1435684	259.5736268	138.1412143	109.8963759	105.4196502	235.5680386	107.6347412	50.21338227	47.50475426
CG11173	227.5437264	144.007486	182.278425	280.1391875	178.5271893	442.6430624	89.26359465	199.4661324	83.86517785	159.7863103
CG11175	22.47111801	12.04197398	41.35529058	30.90996253	143.0127537	8.0556444	94.35322991	16.22335168	9.317868692	7.621103984
CG11176	104.6914635	76.6386371	85.62736351	86.82267696	103.9683067	94.35322991	142.0248924	116.1624519	135.2983092	108.3834
CG11177	12.29500145	25.99207668	12.64066099	15.45498126	24.25146506	18.25221945	20.96629446	21.40684088	22.31589866	24.93326655
CG11178	1595.729059	1629.258719	1379.567183	1541.372669	2005.852769	1082.386474	613.1090968	968.7630302	1209.336485	968.7630302
CG11180	24.5900029	26.53822547	64.89340671	26.35491255	42.22425314	26.53822547	24.5900029	31.55944654	46.20573426	48.84029469
CG11181	213.7825074	326.2875206	270.5966184	352.1387054	157.5864849	165.4211623	398.9322648	442.6430624	78.79324245	268.727471
CG11182	13.08643294	30.69645182	49.1800058	18.12614216	14.82540899	14.02569154	18.63573738	27.09585	31.77895985	18.00093576
CG11183	188.7064598	298.1717981	326.2875206	296.1121751	224.4110647	200.8535291	393.4400464	282.0877097	675.5880503	96.33579183
CG11184	187.4029691	268.727471	245.5716145	312.9959111	321.7954239	128.8903104	109.1372661	168.8970126	308.6868039	84.44850629
CG11186	10369.07802	8248.979866	8079.218315	7434.39692	9741.984686	3795.304702	4420.518857	2272.398279	6700.253664	4640.292394
CG11188	78.79324245	112.9859835	89.26359465	75.58353033	81.00842201	75.58353033	72.00374302	202.2505758	140.0695938	68.11969168
CG1119	294.0667789	179.7689441	86.82267696	259.5736268	163.1437603	129.7868134	165.4211623	39.12448889	84.44850629	85.62736351
CG11190	302.3341213	347.2907078	292.0355113	300.245747	308.6868039	266.8712348	328.5570298	576.0299442	286.0255073	319.5726205
CG11191	1698.44643	1520.152136	1573.760186	1278.290482	2164.772947	849.2232149	1176.267116	820.2955547	643.5908478	1184.4487
CG11192	22.16175149	16.79546694	17.3877578	17.50869922	20.96629446	22.00866909	22.78480313	20.82146969	51.62507259	24.5900029
CG11194	78.79324245	47.17661495	45.88656794	36.00187151	50.56264396	19.02731384	16.67945217	11.23555901	24.08394796	24.5900029
CG11196	11.3137085	14.72300241	12.99603834	15.34822591	13.17745628	17.75311155	16.67945217	15.56247916	23.58830748	18.37917368
CG11198	604.6682427	458.2528363	330.8423246	455.0874528	252.4755724	219.7927517	227.5437264	427.5650147	84.44850629	421.6786008
CG11199	724.0773439	630.3459396	407.3146797	501.4631924	471.1360771	263.1971396	333.143515	666.28703	57.68002961	362.038672
CG1120	63.55791971	41.64293937	56.10276616	79.3412928	53.07645093	31.34144952	75.06143675	34.53530357	114.5632091	63.55791971
CG11200	24.93326655	32	37.53071838	41.35529058	32.89964245	18.63573738	27.85761803	14.52030649	42.51794605	39.6706464
CG11201	48.50293013	28.4429658	26.90868529	32.44670335	35.75318842	30.90996253	56.88593159	31.12495832	83.28587875	32.67238802
CG11202	16.91228865	19.69831061	14.72300241	19.69831061	21.55573723	24.25146506	16.67945217	27.09585	53.81737058	28.4429658
CG11203	222.8609442	286.0255073	410.1477773	176.0693527	181.019336	202.2505758	652.5750412	504.9511447	393.4400464	247.2797002
CG11205	122.7858073	123.6398501	137.1870032	145.0091373	97.68058937	310.8338904	515.5612416	243.8753275	347.2907078	608.8740429
CG11206	3281.182219	2896.309376	3492.392517	3795.304702	3444.311717	2210.259428	3468.268799	2210.259428	4770.74877	2048
CG11207	54.19169999	84.44850629	45.88656794	48.16789592	64	61.39290364	87.42657643	66.25695513	396.1766383	64.4451552
CG11208	230.7201184	259.5736268	245.5716145	359.5378882	227.5437264	261.3791042	71.01244621	107.6347412	122.7858073	439.5855035
CG11209	11.39240156	10.62948651	9.9176616	10.55606329	13.45434264	16.91228865	13.17745628	17.26765178	27.85761803	20.53481436
CG1121	942.2721542	537.454942	1082.386474	167.7303557	1389.162831	3875.052121	168.8970126	680.2871368	2105.577117	401.7070581
CG11210	212.3058037	200.8535291	81.57188015	167.7303557	97.68058937	83.86517785	164.2785149	113.7718632	59.71411146	142.0248924
CG11211	13.17745628	12.55334557	13.08643294	13.64215827	12.99603834	19.69831061	16.56423878	20.2521055	38.58585049	17.63048185
CG11212	5.241573615	5.815890069	5.578974665	5.735820992	7.621103984	174.8531529	12.29500145	21.70566924	7.310651602	45.88656794
CG11213	63.55791971	57.68002961	58.08122594	70.03479688	76.6386371	71.01244621	90.50966799	84.44850629	171.254727	104.6914635
CG11217	352.1387054	245.5716145	390.7223575	661.6846493	621.6677808	369.6458741	290.0182746	195.3611787	1341.842846	471.1360771
CG11218	10.26740718	9.447941291	9.579829637	9.000467878	11.79415374	12.12573253	15.88947993	12.04197398	21.70566924	20.39297004
CG11219	76.6386371	38.05462768	47.50475426	29.85705573	49.1800058	52.34573175	68.11969168	63.55791971	159.7863103	38.31931855
CG11221	2610.300165	2486.671123	1858.59923	1734.1344	2702.352201	1031.122483	1251.983644	1520.152136	541.1932368	398.9322648
CG11226	13.547925	12.21007367	11.79415374	15.45498126	24.08394796	16.79546694	17.02992292	17.50869922	34.53530357	17.26765178
CG11227	9.000467878	8.876555777	8.815240927	8.5741877	10.33882265	11.15794933	13.08643294	10.12605275	26.72281342	10.77786861
CG11228	471.1360771	415.8732269	568.0995697	657.1140596	359.5378882	512	164.2785149	445.7218884	584.0710225	135.2983092
CG11229	263.1971396	117.7840193	207.9366135	284.0497848	225.9719671	32	205.0738887	179.7689441	16.56423878	153.2772742
CG11230	79.3412928	19.97328878	24.93326655	32.2225776	38.31931855	31.34144952	123.6398501	24.93326655	38.58585049	27.6651914
CG11231	16.22335168	46.20573426	29.04061297	19.56224444	24.5900029	78.79324245	37.27147477	22.16175149	42.51794605	22.627417
CG11233	67.6491546	47.17661495	34.7755156	30.2738447	27.6651914	36.25228433	38.58585049	28.64080227	38.58585049	37.27147477
CG11235	60.96883187	54.56863307	49.8665331	80.44885597	78.79324245	75.58353033	52.70982511	56.10276616	160.8977119	70.52192742
CG11236	22.16175149	24.25146506	15.88947993	27.47409397	31.34144952	32.44670335	39.12448889	29.65081798	54.19169999	34.53530357
CG11237	86.82267696	33.12847756	32.44670335	19.42711815	34.05984584	26.17286587	35.50622311	37.27147477	38.8542363	30.90996253
CG11238	666.28703	410.1477773	596.3435963	344.8917957	390.7223575	177.2940119	294.0667789	237.2065438	9.063071082	333.143515
CG1124	9.579829637	12.12573253	10.19648502	12.55334557	14.52030649	20.67764529	14.6213032	12.21007367	29.65081798	15.88947993
CG11241	41.06962872	42.81368175	45.254834	47.83517596	33.12847756	59.30163596	82.71058116	66.71780869	66.25695513	112.9859835
CG11242	929.299615	704.2774109	1045.516417	1060.111282	1112.816499	760.0760682	831.7464539	436.5490646	765.3628153	1105.129714
CG11245	16.91228865	17.87659421	16.79546694	16.79546694	19.42711815	20.96629446	26.35491255	38.8542363	66.71780869	34.7755156
CG11246	278.2041248	237.2065438	191.3407038	337.7940252	284.0497848	233.9408513	227.5437264	173.6453539	385.3431673	280.1391875
CG11247	2503.967289	2836.704191	2538.921369	3019.303357	2241.1135	910.1749055	1341.842846	1686.714403	128.8903104	1160.073099
CG11248	519.1472537	588.1335578	576.0299442	596.3435963	639.145241	252.4755724	278.2041248	342.509454	64	504.9511447
CG11249	5.13370359	5.169411323	5.278031643	6.320330495	6.453134074	5.979396995	6.543216468	5.696200782	12.81711804	5.938094283
CG11250	24.93326655	19.69831061	20.67764529	20.2521055	26.90868529	21.55573723	22.00866909	23.91758798	73.51669472	24.5900029
CG11251	26.72281342	27.47409397	24.25146506	28.8400148	38.05462768	29.85705573	43.11147446	39.12448889	98.3600116	55.71523605
CG11253	22.94328397	17.26765178	17.50869922	14.52030649	42.81368175	14.52030649	21.70566924	15.56247916	34.2967508	27.85761803
CG11254	23.58830748	41.06962872	20.11221399	51.62507259	35.01739844	24.93326655	18.25221945	37.27147477	36.00187151	112.2055323
CG11255	374.8059382	319.5726205	670.9214228	744.4339289	515.5612416	765.3628153	781.444715	617.3736078	68.11969168	424.6116075
CG11257	50.56264396	61.39290364	38.31931855	37.53071838	22.00866909	22.00866909	25.63423608	10.77786861	17.75311155	12.04197398
CG11258	352.1387054	292.0355113	685.0189081	347.2907078	202.2505758	458.2528363	202.2505758	210.8393004	103.9683067	235.5680386
CG11259	330.8423246	421.6786008	315.1729698	380.0380341	369.6458741	604.6682427	380.0380341	512	102.5369443	290.0182746
CG1126	65.79928491	47.83517596	87.42657643	63.11889309	55.71523605	31.77895985	33.12847756	30.06472797	48.50293013	28.05138308
CG11260	4.316912946	7.012845771	4	3.91768119	3.810551992	4.055837919	4.9588308	6.543216468	8	5.578974665
CG11261	11.71268557	11.00433455	9.986644391	11.3137085	14.02569154	11.71268557	15.67072476	12.21007367	23.10286713	16.44982123
CG11262	12.12573253	15.13692235	11.47164198	11.71268557	18.37917368	15.45498126	18.76535919	16.67945217	37.79176517	17.75311155
CG11263	10.056107	7.516181994	6.727171322	6.320330495	9.579829637	4.924577653	7.674112955	7.012845771	9.646462622	14.02569154
CG11265	849.2232149	617.3736078	634.7303424	439.5855035	477.7128917	689.7835914	661.6846493	634.7303424	837.531708	515.5612416
CG11266	942.2721542	643.5908478	390.7223575	302.3341213	272.4787667	352.1387054	304.4370214	445.7218884	232.3249038	497.9993331
CG11267	1520.152136	1951.00262	1746.196258	2076.589015	2048	2062.244967	1820.349811	1845.760947	1082.386474	1488.867858
CG11268	74.02804377	53.07645093	60.12945595	112.9859835	70.52192742	25.10669113	333.143515	52.70982511	29.85705573	63.11889309
CG11269	31.34144952	64.4451552	42.22425314	36.75834736	125.3657981	25.45716748	30.06472797	36.00187151	86.22294892	37.01402188
CG11271	1002.926385	929.299615	1845.760947	709.1760477	689.7835914	2076.589015	1176.267116	2304.119777	1296.134752	962.0712952
CG11274	1136.199139	1052.788558	1323.369299	897.6442586	916.5056726	968.7630302	797.8645296	2033.853431	1871.52681	867.0671999
CG11275	24.08394796	28.4429658	27.47409397	30.06472797	28.05138308	52.70982511	33.12847756	78.24897777	88.64700596	50.56264396
CG11276	467.8817025	347.2907078	639.145241	261.3791042	178.5271893	390.7223575	471.1360771	519.1472537	276.2824285	471.1360771
CG11278	1332.57406	1584.706553	1629.258719	1698.44643	1499.223753	1200.982988	448.8221293	699.4126115	19.97328878	1160.073099
CG11279	93.70148454	103.9683067	216.7668	73.00887782	89.26359465	41.64293937	35.26096371	37.27147477	83.28587875	38.31931855
CG1128	132.5139103	93.70148454	116.1624519	47.83517596	43.71328822	424.6116075	270.5966184	225.9719671	43.11147446	80.44885597
CG11280	2486.671123	2759.134365	2574.363391	3492.392517	2538.921369	2856.435029	873.0981292	1418.352095	58.89200964	2646.738597
CG11281	28.05138308	30.48441594	24.5900029	28.8400148	40.50421101	36.50443891	38.31931855	32.44670335	103.2501452	37.79176517
CG11282	44.94223602	53.07645093	96.33579183	56.88593159	23.58830748	91.13921252	31.12495832	86.82267696	50.56264396	52.34573175
CG11284	765.3628153	670.9214228	530.055641	625.9918222	885.2861249	1120.55675	955.4257833	675.5880503	1226.218194	1112.816499
CG11286	5.979396995	8.0556444	5.502167273	7.06162397	9.253505471	6.408559021	8.456144324	11.87618857	28.05138308	7.568461174
CG11289	10.12605275	9.9176616	9.317868692	8.339726087	8.75434961	10.70342044	11.71268557	11.55143356	36.25228433	11.15794933
CG1129	276.2824285	302.3341213	270.5966184	188.7064598	155.4169452	159.7863103	167.7303557	102.5369443	124.4998333	178.5271893
CG11290	512	477.7128917	744.4339289	680.2871368	519.1472537	430.5389646	744.4339289	685.0189081	685.0189081	826.0011614
CG11291	8.168097006	7.889861636	8.168097006	8.339726087	9.986644391	8.0556444	9.18958684	8.633825892	19.29292524	12.55334557
CG11293	526.3942792	407.3146797	625.9918222	304.4370214	401.7070581	354.5880238	552.5648571	471.1360771	296.1121751	522.7582084
CG11294	74.02804377	67.6491546	47.50475426	56.88593159	47.50475426	81.00842201	67.6491546	60.12945595	91.77313587	74.02804377
CG11295	67.18186775	97.68058937	116.1624519	105.4196502	79.89315513	55.3303828	71.50637684	81.57188015	265.0278205	106.1529019
CG11297	8.168097006	7.160200567	10.92832205	11.00433455	11.79415374	12.81711804	16.91228865	13.547925	28.64080227	18.12614216
CG11298	41.06962872	66.25695513	48.16789592	37.01402188	43.71328822	61.39290364	32	55.3303828	88.64700596	50.21338227
CG11299	272.4787667	377.4129196	533.7424696	308.6868039	158.6825856	1675.063416	1287.181696	855.1300295	1341.842846	243.8753275
CG1130	5673.408381	5367.371382	5113.161928	5113.161928	4640.292394	3350.126832	4544.796558	5556.651325	5042.767517	3444.311717
CG11300	50.21338227	60.96883187	46.52712055	51.62507259	64.4451552	51.26847217	67.6491546	60.54768939	170.0717842	62.24991663
CG11301	526.3942792	826.0011614	504.9511447	142.0248924	216.7668	104.6914635	357.0543786	64	1438.151553	213.7825074
CG11303	7383.04379	5792.618751	7383.04379	6936.537599	6382.916237	7434.39692	6608.009292	6984.785033	3795.304702	4124.489933
CG11305	99.7330662	123.6398501	117.7840193	78.24897777	14.92852786	14.92852786	14.2214829	42.22425314	10.12605275	7.310651602
CG11306	770.6863347	867.0671999	497.9993331	694.5814157	544.9575334	398.9322648	445.7218884	451.9439341	739.2917481	471.1360771
CG11307	181.019336	109.8963759	99.04415959	229.1264182	93.05424111	41.35529058	86.82267696	31.77895985	63.55791971	61.81992505
CG11308	16.56423878	16	16.67945217	17.1483754	23.58830748	22.78480313	21.85664411	30.48441594	47.50475426	29.44600482
CG11309	39.39662123	79.89315513	110.6607656	109.8963759	106.8912537	24.93326655	24.93326655	58.48521281	64	72.50456866
CG1131	17.3877578	19.02731384	16.79546694	18.50701094	14.02569154	17.3877578	22.627417	23.58830748	22.78480313	19.97328878
CG11310	40.50421101	31.55944654	24.93326655	10.26740718	12.81711804	15.77972327	12.21007367	9.447941291	23.75237713	14.12324794
CG11312	40.50421101	5.696200782	15.45498126	48.84029469	8.938297105	5.775716782	5.502167273	6.543216468	6.062866266	5.938094283
CG11313	17.50869922	17.50869922	16.91228865	20.2521055	23.91758798	22.00866909	18.12614216	27.85761803	48.84029469	31.34144952
CG11314	24.42014734	24.25146506	21.55573723	21.70566924	24.7610399	56.10276616	33.8245773	29.44600482	57.68002961	38.05462768
CG11315	9.986644391	9.382679594	9.18958684	10.55606329	10.12605275	123.6398501	15.45498126	16.1112888	34.05984584	17.26765178
CG11317	3373.428807	3125.77886	3615.551473	2797.650446	2062.244967	3350.126832	3902.00524	2336.28409	855.1300295	2336.28409
CG11318	8.224910613	8.5741877	12.81711804	8.876555777	11.08087574	11.79415374	11.55143356	9.000467878	20.67764529	7.727490631
CG11319	4096	4420.518857	4576.408118	3444.311717	3258.517437	3565.775107	4737.794801	3821.703133	2256.701677	1606.828232
CG1132	15.24220797	17.87659421	13.45434264	19.42711815	22.94328397	22.78480313	16.67945217	20.39297004	63.11889309	18.37917368
CG11320	38.31931855	40.50421101	39.94657756	43.11147446	46.52712055	55.71523605	46.20573426	61.39290364	109.8963759	110.6607656
CG11321	27.09585	19.8353232	28.8400148	25.28132198	31.77895985	34.7755156	42.51794605	33.8245773	85.0358921	35.01739844
CG11322	8.75434961	10.19648502	8	10.70342044	12.04197398	9.317868692	9.849155307	9.781122222	20.2521055	13.26911273
CG11323	53.07645093	80.44885597	38.58585049	43.11147446	48.84029469	44.94223602	44.94223602	44.01733818	158.6825856	54.19169999
CG11324	1031.122483	1243.335562	1305.150082	995.9986662	694.5814157	1663.492908	1897.652351	1858.59923	256	1448.154688
CG11325	9.126109727	8.282119391	7.889861636	10.41073484	9.18958684	59.30163596	12.12573253	11.00433455	22.627417	12.64066099
CG11326	13.64215827	14.02569154	16.79546694	17.3877578	13.64215827	125.3657981	34.2967508	242.1907576	67.18186775	32.89964245
CG11327	10.33882265	11.23555901	9.447941291	10.85283462	14.92852786	12.29500145	14.72300241	11.23555901	24.42014734	14.4200074
CG11328	734.185087	471.1360771	749.6118763	385.3431673	584.0710225	803.4141162	744.4339289	670.9214228	106.1529019	484.3815151
CG11329	35.50622311	27.09585	24.42014734	49.52207979	35.50622311	17.87659421	29.04061297	25.45716748	48.16789592	21.55573723
CG1133	592.2243502	477.7128917	216.7668	218.2745323	192.6715837	410.1477773	62.24991663	374.8059382	20.39297004	304.4370214
CG11330	23.26356028	28.8400148	23.58830748	32.67238802	33.12847756	37.01402188	33.35890435	28.64080227	81.00842201	39.6706464
CG11331	33.12847756	41.64293937	31.12495832	48.84029469	37.01402188	72.00374302	187.4029691	78.79324245	73.00887782	70.03479688
CG11333	12.04197398	12.99603834	15.88947993	14.52030649	16	17.87659421	19.15965927	16.22335168	35.01739844	22.31589866
CG11334	125.3657981	95.00950852	77.7084726	68.5935016	77.17170097	101.1252879	183.5462717	54.94818793	78.24897777	112.2055323
CG11335	14.32040113	23.26356028	21.70566924	22.31589866	29.24260641	31.77895985	28.24649588	31.34144952	64.4451552	29.44600482
CG11337	150.1228735	63.55791971	64	79.3412928	43.11147446	282.0877097	30.06472797	84.44850629	14.52030649	61.39290364
CG11339	83.86517785	205.0738887	128	83.86517785	60.54768939	72.50456866	245.5716145	296.1121751	248.9996665	136.2393834
CG1134	321.7954239	212.3058037	139.1020624	207.9366135	150.1228735	106.8912537	213.7825074	156.4979555	254.2316788	237.2065438
CG11340	13.64215827	16.67945217	12.64066099	16.79546694	16	19.97328878	21.85664411	25.99207668	22.00866909	17.3877578
CG11342	10.41073484	9.579829637	9.126109727	8.876555777	14.12324794	11.47164198	12.99603834	19.69831061	28.24649588	13.547925
CG11345	53.07645093	63.11889309	54.94818793	64	54.56863307	66.71780869	79.3412928	98.3600116	194.0117205	101.1252879
CG11347	3326.985815	2797.650446	3236.009213	2336.28409	2352.534231	3666.022691	3191.458118	3420.520118	2304.119777	2740.075632
CG11348	7804.01048	8079.218315	6936.537599	8079.218315	7434.39692	5113.161928	6382.916237	7082.288999	2665.14812	5330.29624
CG11349	15.34822591	15.34822591	13.73704698	15.56247916	20.67764529	18.89588258	16.1112888	20.96629446	54.94818793	21.70566924
CG1135	491.1432291	458.2528363	393.4400464	186.1084822	123.6398501	364.5568501	88.03467636	117.7840193	77.17170097	133.4356174
CG11350	21.25897303	22.00866909	23.58830748	25.8125363	27.09585	28.8400148	42.51794605	32.2225776	55.3303828	39.6706464
CG11352	6608.009292	7434.39692	7332.045381	6936.537599	4837.345941	3615.551473	5914.333985	4576.408118	3258.517437	4803.931952
CG11353	6.588728138	8.397733469	7.889861636	8.224910613	6.02098699	6.105036836	7.260153243	6.964404506	7.516181994	6.91629785
CG11354	1105.129714	1698.44643	1226.218194	1192.687193	948.8261754	891.4437768	2503.967289	1428.217514	749.6118763	1144.102029
CG11356	20.82146969	27.28431654	22.78480313	27.28431654	33.59093388	27.09585	35.75318842	27.47409397	83.28587875	41.93258892
CG11357	1217.748086	1360.574274	1530.725631	1251.983644	1082.386474	955.4257833	803.4141162	1031.122483	219.7927517	922.8804737
CG1136	4.28709385	3.91768119	4.198866734	4.723970646	4.75682846	28.4429658	4.316912946	6.634556367	12.04197398	4.563054863
CG11360	1488.867858	1499.223753	1552.093764	922.8804737	910.1749055	670.9214228	1097.496026	809.0023033	261.3791042	879.1710069
CG11362	50.56264396	107.6347412	85.0358921	139.1020624	163.1437603	43.41133848	148.0560875	63.55791971	14.2214829	12.04197398
CG11367	349.7063057	621.6677808	760.0760682	719.0757764	388.023441	467.8817025	430.5389646	349.7063057	1120.55675	242.1907576
CG11368	99.04415959	65.79928491	80.44885597	57.68002961	60.54768939	48.84029469	55.71523605	76.10925536	66.25695513	41.64293937
CG11369	24.42014734	22.78480313	16.91228865	22.94328397	24.25146506	44.32350298	35.50622311	25.63423608	70.03479688	42.22425314
CG1137	451.9439341	600.491494	792.3532767	290.0182746	617.3736078	709.1760477	101.1252879	421.6786008	129.7868134	53.07645093
CG11370	32.44670335	40.50421101	30.90996253	37.79176517	44.94223602	43.41133848	43.11147446	40.78594007	91.77313587	56.49299176
CG11371	235.5680386	263.1971396	148.0560875	156.4979555	72.50456866	70.03479688	195.3611787	16.1112888	7.835362381	12.81711804
CG11372	910.1749055	754.8258393	596.3435963	639.145241	855.1300295	284.0497848	430.5389646	333.143515	140.0695938	248.9996665
CG11373	15.56247916	14.2214829	14.02569154	16	19.69831061	18.00093576	17.87659421	19.15965927	51.26847217	22.16175149
CG11374	714.1087572	122.7858073	315.1729698	261.3791042	515.5612416	43.41133848	28.64080227	28.8400148	44.32350298	23.42537114
CG11375	187.4029691	142.0248924	190.019017	178.5271893	235.5680386	184.822937	155.4169452	216.7668	265.0278205	148.0560875
CG11376	982.2864582	955.4257833	760.0760682	724.0773439	1260.691879	666.28703	237.2065438	544.9575334	64	103.2501452
CG11377	491.1432291	704.2774109	455.0874528	552.5648571	315.1729698	648.0673761	292.0355113	263.1971396	93.70148454	155.4169452
CG11378	19.97328878	24.08394796	19.15965927	20.11221399	29.44600482	50.21338227	41.06962872	37.79176517	82.71058116	41.93258892
CG11379	22.47111801	24.08394796	20.53481436	24.93326655	29.44600482	28.05138308	33.59093388	34.53530357	72.50456866	48.16789592
CG1138	7.361501205	7.160200567	8	8.633825892	7.160200567	8.5741877	9.781122222	7.412704495	20.67764529	9.9176616
CG11380	12.38051995	11.79415374	12.81711804	13.547925	18.63573738	11.39240156	15.56247916	13.8325957	31.77895985	16.44982123
CG11381	5.938094283	6.773962499	6.36429187	7.412704495	6.147500725	5.856342784	6.868523492	10.056107	12.38051995	7.781239579
CG11382	4.823231311	5.028053498	4.469148552	5.205367422	6.320330495	6.062866266	6.147500725	5.856342784	10.33882265	5.938094283
CG11384	43.11147446	44.32350298	47.17661495	60.96883187	52.70982511	57.68002961	73.51669472	58.89200964	191.3407038	79.3412928
CG11386	11.39240156	11.39240156	11.3137085	13.547925	11.39240156	14.72300241	21.25897303	18.89588258	29.24260641	12.12573253
CG11387	608.8740429	439.5855035	617.3736078	689.7835914	471.1360771	162.016844	106.1529019	797.8645296	20.11221399	181.019336
CG11388	1217.748086	1260.691879	1341.842846	1097.496026	1287.181696	1520.152136	739.2917481	704.2774109	172.4458978	1458.2274
CG1139	10.48314723	11.71268557	11.08087574	12.99603834	13.64215827	11.71268557	16.22335168	14.4200074	29.04061297	22.00866909
CG11390	10.92832205	11.39240156	10.48314723	17.3877578	12.99603834	205.0738887	63.55791971	45.254834	91.13921252	34.05984584
CG11391	13.45434264	11.79415374	14.72300241	13.64215827	16.67945217	22.16175149	21.11212657	17.1483754	41.06962872	21.85664411
CG11395	20.39297004	19.8353232	18.25221945	18.37917368	17.75311155	49.1800058	34.05984584	32.44670335	58.89200964	37.01402188
CG11396	1024	1009.902289	1176.267116	604.6682427	639.145241	154.3434019	1428.217514	714.1087572	46.20573426	319.5726205
CG11397	113.7718632	118.6032719	123.6398501	163.1437603	410.1477773	19.56224444	455.0874528	166.5717575	111.4304721	58.48521281
CG11398	113.7718632	96.33579183	69.07060714	39.39662123	52.34573175	35.26096371	40.50421101	34.53530357	73.51669472	39.39662123
CG11399	2521.383759	2721.148547	1910.851567	2352.534231	2164.772947	592.2243502	1573.760186	1541.372669	448.8221293	1606.828232
CG1140	134.3637355	138.1412143	73.51669472	141.0438548	146.0177556	398.9322648	105.4196502	199.4661324	118.6032719	227.5437264
CG11400	38.31931855	36.50443891	36.00187151	44.63179732	49.52207979	88.64700596	47.50475426	64.4451552	68.11969168	162.016844
CG11401	27.47409397	29.04061297	30.48441594	32	37.53071838	28.4429658	58.89200964	37.79176517	64.89340671	36.50443891
CG11403	17.87659421	15.67072476	19.29292524	23.91758798	21.25897303	26.35491255	29.65081798	18.25221945	48.84029469	27.47409397
CG11404	23.75237713	17.02992292	17.75311155	28.24649588	22.31589866	38.05462768	25.99207668	28.24649588	37.27147477	24.7610399
CG11405	118.6032719	168.8970126	95.00950852	168.8970126	188.7064598	40.50421101	230.7201184	326.2875206	26.72281342	448.8221293
CG11406	117.7840193	59.30163596	67.18186775	48.50293013	114.5632091	41.06962872	50.21338227	54.56863307	64.4451552	49.52207979
CG11407	39.39662123	50.21338227	28.8400148	22.627417	43.71328822	809.0023033	57.68002961	572.0510147	207.9366135	588.1335578
CG11409	6.964404506	7.310651602	8.456144324	8.168097006	10.12605275	9.253505471	9.713559075	8.815240927	24.42014734	9.382679594
CG1141	349.7063057	274.3740064	54.94818793	147.0333894	210.8393004	377.4129196	41.93258892	67.18186775	103.9683067	93.05424111
CG11411	20.53481436	19.8353232	21.55573723	21.11212657	22.78480313	24.93326655	35.01739844	30.90996253	83.86517785	36.00187151
CG11412	849.2232149	942.2721542	1060.111282	1024	1136.199139	879.1710069	1060.111282	634.7303424	85.0358921	652.5750412
CG11413	112.9859835	149.0858991	74.02804377	54.94818793	63.11889309	372.2169644	46.20573426	68.11969168	65.34477605	42.51794605
CG11414	418.765854	382.6814077	292.0355113	367.0925435	497.9993331	300.245747	192.6715837	218.2745323	14.4200074	347.2907078
CG11415	30.90996253	26.72281342	28.05138308	41.64293937	31.12495832	26.72281342	45.254834	38.05462768	124.4998333	63.11889309
CG11416	94.35322991	63.11889309	45.56960626	114.5632091	53.07645093	145.0091373	51.62507259	43.11147446	232.3249038	92.41146851
CG11417	167.7303557	141.0438548	230.7201184	154.3434019	179.7689441	232.3249038	304.4370214	252.4755724	177.2940119	90.50966799
CG11418	70.03479688	67.18186775	124.4998333	50.91433496	32.89964245	34.7755156	119.4282229	69.07060714	29.24260641	42.22425314
CG11419	328.5570298	374.8059382	210.8393004	364.5568501	274.3740064	252.4755724	213.7825074	372.2169644	319.5726205	202.2505758
CG1142	190.019017	321.7954239	388.023441	407.3146797	133.4356174	108.3834	81.00842201	276.2824285	53.81737058	50.91433496
CG11420	59.71411146	57.28160454	56.88593159	83.28587875	76.10925536	60.96883187	106.1529019	85.62736351	230.7201184	79.89315513
CG11421	45.56960626	31.34144952	31.55944654	35.26096371	44.01733818	36.25228433	36.75834736	31.77895985	79.3412928	53.07645093
CG11422	11.63178014	11.47164198	12.90626815	13.17745628	12.64066099	15.13692235	14.72300241	14.6213032	39.6706464	19.29292524
CG11423	15.45498126	15.88947993	19.15965927	15.88947993	24.5900029	21.85664411	42.51794605	18.00093576	37.79176517	33.8245773
CG11425	78.79324245	50.21338227	43.11147446	53.44562684	72.50456866	86.82267696	109.1372661	99.04415959	77.17170097	165.4211623
CG11426	32.44670335	48.84029469	98.3600116	51.26847217	75.06143675	224.4110647	187.4029691	139.1020624	112.2055323	141.0438548
CG11427	467.8817025	621.6677808	418.765854	724.0773439	568.0995697	803.4141162	568.0995697	600.491494	196.7200232	310.8338904
CG1143	40.22442798	41.06962872	27.28431654	36.25228433	47.50475426	44.63179732	41.06962872	37.27147477	141.0438548	42.51794605
CG11430	121.9376637	145.0091373	302.3341213	340.1435684	198.0883192	474.4130877	312.9959111	159.7863103	187.4029691	367.0925435
CG11436	81.00842201	67.18186775	54.19169999	71.01244621	91.13921252	36.25228433	23.75237713	63.55791971	32	57.28160454
CG11437	38.05462768	29.44600482	31.77895985	48.16789592	58.89200964	38.05462768	53.81737058	33.12847756	75.58353033	42.22425314
CG11438	54.94818793	58.08122594	53.81737058	92.41146851	70.03479688	69.5510312	75.58353033	113.7718632	103.9683067	73.00887782
CG11440	49.52207979	59.30163596	86.82267696	55.71523605	57.28160454	73.00887782	26.53822547	58.08122594	71.50637684	74.54294953
CG11444	230.7201184	170.0717842	145.0091373	198.0883192	179.7689441	288.0149721	172.4458978	245.5716145	393.4400464	308.6868039
CG11447	36.00187151	66.71780869	64.4451552	53.07645093	81.00842201	51.26847217	97.68058937	93.05424111	92.41146851	91.13921252
CG11448	2272.398279	2105.577117	2817.109644	2538.921369	2592.269504	1438.151553	2916.454801	2062.244967	910.1749055	1758.342014
CG11449	181.019336	83.86517785	154.3434019	70.52192742	136.2393834	288.0149721	69.07060714	382.6814077	125.3657981	238.8564458
CG11450	79.3412928	41.64293937	44.94223602	33.35890435	44.63179732	15.45498126	3.837056477	64.4451552	5.388934307	4.691339797
CG11451	6.868523492	37.53071838	6.680703355	11.23555901	7.260153243	7.835362381	8.111675838	6.91629785	14.6213032	9.849155307
CG11453	23.42537114	23.58830748	21.85664411	20.53481436	29.44600482	28.05138308	41.35529058	29.24260641	93.70148454	30.06472797
CG11454	321.7954239	347.2907078	294.0667789	362.038672	342.509454	106.8912537	298.1717981	235.5680386	103.9683067	145.0091373
CG11455	739.2917481	975.50131	792.3532767	519.1472537	652.5750412	675.5880503	661.6846493	781.444715	147.0333894	515.5612416
CG11456	213.7825074	114.5632091	190.019017	122.7858073	128.8903104	99.7330662	50.21338227	78.79324245	82.71058116	51.98415337
CG11458	14.6213032	8.876555777	21.40684088	11.71268557	12.21007367	10.056107	12.04197398	11.47164198	30.90996253	17.3877578
CG11459	11.15794933	11.87618857	11.3137085	10.62948651	11.3137085	20.2521055	18.12614216	13.26911273	45.88656794	18.25221945
CG1146	68.11969168	58.08122594	87.42657643	68.5935016	31.34144952	1234.747216	1060.111282	1074.909884	879.1710069	1910.851567
CG11462	2194.992051	2149.819768	2048	1734.1344	2105.577117	1541.372669	1408.554822	1770.57225	776.0468821	1722.155858
CG11466	284.0497848	359.5378882	80.44885597	36.25228433	254.2316788	975.50131	754.8258393	1226.218194	508.4633577	458.2528363
CG1147	198.0883192	77.7084726	168.8970126	106.1529019	81.00842201	124.4998333	64.4451552	225.9719671	34.7755156	145.0091373
CG11470	26.53822547	9.382679594	7.361501205	6.36429187	7.260153243	8.168097006	12.55334557	32.44670335	13.45434264	9.849155307
CG11471	781.444715	308.6868039	544.9575334	288.0149721	212.3058037	183.5462717	212.3058037	265.0278205	21.25897303	689.7835914
CG11473	7181.154069	6608.009292	6984.785033	5914.333985	5832.909601	6038.606714	6295.040743	5712.870057	3061.451261	4124.489933
CG11474	263.1971396	121.9376637	182.278425	53.07645093	51.62507259	83.28587875	76.10925536	71.01244621	106.1529019	137.1870032
CG11475	7.160200567	49.1800058	20.39297004	5.464161027	5.42641731	6.680703355	6.91629785	6.727171322	8.876555777	6.727171322
CG1148	41.93258892	38.58585049	32	41.06962872	37.79176517	50.91433496	57.28160454	42.51794605	88.64700596	46.52712055
CG11482	21.40684088	19.56224444	14.72300241	29.65081798	23.42537114	17.75311155	12.99603834	23.10286713	26.35491255	20.2521055
CG11486	2120.222564	2194.992051	1379.567183	1820.349811	2048	1924.14259	3061.451261	1360.574274	2164.772947	1428.217514
CG11488	680.2871368	292.0355113	433.5335999	328.5570298	292.0355113	415.8732269	568.0995697	232.3249038	328.5570298	354.5880238
CG11489	2740.075632	2936.740348	2256.701677	2836.704191	2916.454801	1530.725631	2179.830134	1710.260059	19.42711815	2164.772947
CG1149	15.77972327	15.56247916	15.24220797	20.2521055	23.91758798	22.94328397	23.10286713	22.00866909	73.51669472	35.50622311
CG11490	494.5594004	364.5568501	584.0710225	754.8258393	512	230.7201184	39.12448889	196.7200232	12.72858374	272.4787667
CG11491	2304.119777	2336.28409	3191.458118	3615.551473	1951.00262	2469.494431	3373.428807	2320.146197	776.0468821	3396.89286
CG11494	407.3146797	548.7480128	250.7315962	477.7128917	393.4400464	87.42657643	471.1360771	221.3215312	22.47111801	67.18186775
CG11495	156.4979555	24.25146506	72.00374302	48.50293013	37.53071838	22.78480313	40.78594007	30.06472797	69.5510312	63.55791971
CG11498	20.67764529	22.47111801	23.58830748	23.91758798	24.08394796	32.2225776	28.64080227	31.12495832	53.07645093	37.27147477
CG1150	16.67945217	16.22335168	16	15.88947993	16.56423878	24.5900029	25.99207668	19.42711815	52.34573175	29.65081798
CG11500	367.0925435	377.4129196	418.765854	199.4661324	335.4607114	508.4633577	250.7315962	238.8564458	95.67035191	401.7070581
CG11501	36.00187151	44.94223602	32.89964245	62.24991663	53.44562684	48.16789592	44.63179732	48.50293013	95.67035191	51.26847217
CG11502	81.00842201	257.7806208	80.44885597	111.4304721	59.30163596	128.8903104	23.91758798	164.2785149	17.50869922	30.2738447
CG11504	461.4402369	404.5011517	290.0182746	302.3341213	568.0995697	225.9719671	116.1624519	254.2316788	132.5139103	130.6895521
CG11505	1269.460685	1120.55675	849.2232149	855.1300295	1067.484939	265.0278205	1097.496026	1024	324.0336881	634.7303424
CG11508	163.1437603	46.52712055	103.2501452	171.254727	149.0858991	70.03479688	19.42711815	132.5139103	19.97328878	85.0358921
CG11509	2435.496172	3373.428807	2998.447505	4608.239553	3236.009213	2817.109644	2401.965976	4359.660267	1746.196258	4389.984103
CG1151	3.294364069	3.758090997	4	4.0278222	3.630076621	4.112455307	4.169863043	3.60500185	4.691339797	4.531535541
CG11512	9.126109727	10.55606329	9.986644391	9.382679594	12.55334557	13.64215827	18.25221945	15.03236399	20.96629446	17.3877578
CG11513	20.53481436	18.25221945	21.11212657	25.28132198	23.58830748	23.75237713	16.22335168	25.28132198	41.06962872	39.12448889
CG11516	103.9683067	96.33579183	65.79928491	71.01244621	79.3412928	60.96883187	54.56863307	144.007486	61.39290364	157.5864849
CG11517	292.0355113	385.3431673	300.245747	298.1717981	337.7940252	230.7201184	238.8564458	183.5462717	661.6846493	124.4998333
CG11518	704.2774109	744.4339289	792.3532767	666.28703	326.2875206	317.3651712	709.1760477	533.7424696	32.44670335	519.1472537
CG1152	118.6032719	13.26911273	111.4304721	41.64293937	4.59479342	4.28709385	5.897076869	3.706352248	4.9588308	4.228072162
CG11522	837.531708	770.6863347	714.1087572	604.6682427	729.1137001	989.1188008	699.4126115	873.0981292	1389.162831	1251.983644
CG11523	278.2041248	333.143515	418.765854	504.9511447	497.9993331	250.7315962	261.3791042	372.2169644	57.28160454	448.8221293
CG11525	9280.584788	10015.86915	9089.593115	10226.32386	10297.45356	10155.68548	10015.86915	9541.49754	8539.879513	9216.479107
CG11526	240.5178238	439.5855035	404.5011517	362.038672	324.0336881	63.11889309	86.22294892	100.4267645	67.6491546	308.6868039
CG11527	76.6386371	60.54768939	77.17170097	68.11969168	77.17170097	105.4196502	115.3600592	81.57188015	203.6573398	106.8912537
CG11529	25.8125363	22.16175149	21.70566924	22.00866909	24.93326655	31.34144952	33.8245773	29.24260641	61.81992505	38.31931855
CG1153	26.17286587	32	24.93326655	24.25146506	26.17286587	47.17661495	47.83517596	40.78594007	164.2785149	64
CG11533	4124.489933	3902.00524	3769.088617	2957.166992	2683.685691	2721.148547	2574.363391	3373.428807	2120.222564	2194.992051
CG11534	22.627417	36.00187151	57.28160454	44.01733818	92.41146851	37.53071838	35.75318842	40.50421101	39.12448889	26.35491255
CG11537	5007.934577	4299.639536	4124.489933	4153.178029	5148.726782	2320.146197	2936.740348	5220.600329	2574.363391	4011.705539
CG11538	13.17745628	12.99603834	11.00433455	14.52030649	13.17745628	14.92852786	14.82540899	15.34822591	24.25146506	17.02992292
CG11539	23.75237713	30.06472797	27.6651914	36.25228433	34.05984584	32.2225776	65.34477605	41.06962872	75.06143675	41.06962872
CG1154	7.260153243	4.993322196	4.169863043	4.084048503	9.000467878	3.810551992	5.735820992	4.9588308	4.112455307	4.9588308
CG11546	58.08122594	72.50456866	42.81368175	78.79324245	37.53071838	127.1158394	60.54768939	37.27147477	56.49299176	35.75318842
CG1155	28.24649588	24.5900029	20.67764529	27.28431654	25.45716748	32	40.22442798	35.01739844	82.13925744	39.12448889
CG11550	18.37917368	20.11221399	19.29292524	27.85761803	22.00866909	21.40684088	29.04061297	24.25146506	65.79928491	34.7755156
CG11555	396.1766383	487.750655	190.019017	330.8423246	191.3407038	734.185087	576.0299442	80.44885597	33.35890435	64.89340671
CG11556	568.0995697	455.0874528	685.0189081	367.0925435	276.2824285	760.0760682	221.3215312	300.245747	19.8353232	302.3341213
CG11560	127.1158394	108.3834	155.4169452	145.0091373	126.2377862	93.70148454	39.6706464	106.1529019	52.34573175	265.0278205
CG11561	292.0355113	584.0710225	580.0365493	826.0011614	317.3651712	296.1121751	286.0255073	413.0005807	28.05138308	270.5966184
CG11562	317.3651712	407.3146797	302.3341213	359.5378882	372.2169644	296.1121751	418.765854	418.765854	724.0773439	797.8645296
CG11563	188.7064598	81.57188015	109.8963759	121.0953788	118.6032719	183.5462717	111.4304721	101.8286699	238.8564458	103.9683067
CG11567	158.6825856	115.3600592	304.4370214	205.0738887	263.1971396	1278.290482	237.2065438	333.143515	76.6386371	474.4130877
CG1157	4.407620464	4.469148552	4.59479342	4.28709385	4.823231311	4.691339797	5.351710219	4.993322196	6.02098699	4.993322196
CG11570	4.9588308	5.169411323	4.9588308	4.658934346	6.727171322	4.9588308	5.979396995	5.351710219	10.19648502	5.979396995
CG11573	342.509454	99.04415959	174.8531529	225.9719671	155.4169452	148.0560875	298.1717981	121.9376637	163.1437603	200.8535291
CG11574	157.5864849	119.4282229	298.1717981	198.0883192	144.007486	86.82267696	89.26359465	87.42657643	46.85074227	121.0953788
CG11575	42.81368175	70.52192742	95.67035191	51.62507259	24.93326655	33.35890435	28.64080227	36.25228433	39.12448889	25.28132198
CG11576	564.1754193	522.7582084	501.4631924	643.5908478	724.0773439	560.278375	809.0023033	724.0773439	501.4631924	390.7223575
CG11577	382.6814077	501.4631924	354.5880238	792.3532767	588.1335578	213.7825074	116.9704256	146.0177556	96.33579183	744.4339289
CG11579	6208.375056	6122.902522	6295.040743	6517.034875	6251.55772	7643.406267	7383.04379	7033.368055	2592.269504	5914.333985
CG1158	326.2875206	205.0738887	324.0336881	186.1084822	359.5378882	290.0182746	81.00842201	171.254727	54.94818793	168.8970126
CG11581	30.69645182	34.7755156	30.48441594	35.50622311	43.41133848	33.8245773	39.94657756	36.00187151	117.7840193	44.63179732
CG11582	5.13370359	5.098242509	5.205367422	5.656854249	7.012845771	5.735820992	11.79415374	6.773962499	12.55334557	7.944739963
CG11584	35.75318842	37.79176517	37.01402188	46.52712055	50.21338227	49.1800058	64.4451552	44.94223602	116.9704256	63.11889309
CG11585	22.78480313	18.12614216	19.02731384	23.75237713	33.35890435	33.12847756	45.254834	26.53822547	74.54294953	32
CG11586	843.3572017	861.0779292	657.1140596	814.6293594	754.8258393	396.1766383	149.0858991	548.7480128	45.254834	625.9918222
CG11588	7.012845771	10.62948651	7.361501205	7.568461174	10.55606329	27.28431654	10.26740718	8.938297105	20.82146969	28.05138308
CG11589	126.2377862	261.3791042	145.0091373	117.7840193	138.1412143	83.86517785	92.41146851	382.6814077	62.68289905	48.84029469
CG11590	101.1252879	100.4267645	100.4267645	101.8286699	101.1252879	75.58353033	148.0560875	61.81992505	57.28160454	143.0127537
CG11591	14.52030649	14.82540899	14.72300241	18.37917368	19.42711815	17.87659421	17.87659421	19.42711815	50.21338227	27.6651914
CG11592	209.382927	162.016844	256	81.57188015	118.6032719	95.67035191	50.21338227	86.82267696	107.6347412	36.00187151
CG11593	1438.151553	1499.223753	1820.349811	2149.819768	1520.152136	1226.218194	1016.926715	552.5648571	1438.151553	1924.14259
CG11594	61.39290364	108.3834	94.35322991	83.28587875	116.1624519	820.2955547	270.5966184	202.2505758	147.0333894	36.00187151
CG11596	670.9214228	430.5389646	240.5178238	657.1140596	714.1087572	689.7835914	225.9719671	407.3146797	82.13925744	1002.926385
CG11597	119.4282229	53.44562684	97.68058937	86.82267696	62.68289905	56.49299176	65.34477605	130.6895521	65.34477605	76.6386371
CG11598	9.063071082	11.71268557	8.111675838	9.849155307	16	15.03236399	12.46663327	10.77786861	23.10286713	14.6213032
CG11600	6.634556367	7.944739963	8.397733469	7.412704495	7.835362381	6.680703355	10.77786861	9.51365692	15.24220797	8.75434961
CG11601	126.2377862	129.7868134	85.62736351	121.9376637	125.3657981	44.94223602	82.13925744	101.1252879	191.3407038	186.1084822
CG11604	21.70566924	33.8245773	40.22442798	70.03479688	81.57188015	14.52030649	53.81737058	62.24991663	45.88656794	41.35529058
CG11606	24.93326655	29.24260641	28.64080227	31.55944654	33.59093388	36.00187151	43.11147446	25.8125363	39.39662123	28.24649588
CG11607	40.78594007	49.1800058	41.64293937	44.63179732	52.34573175	57.28160454	55.3303828	52.34573175	102.5369443	76.6386371
CG11608	6.868523492	7.464263932	6.453134074	9.063071082	8.111675838	10.33882265	7.781239579	10.62948651	19.29292524	13.08643294
CG1161	504.9511447	537.454942	749.6118763	451.9439341	367.0925435	704.2774109	445.7218884	340.1435684	213.7825074	458.2528363
CG11611	25.10669113	29.24260641	28.64080227	29.65081798	30.69645182	50.91433496	56.10276616	40.78594007	151.1670607	54.19169999
CG11614	298.1717981	282.0877097	526.3942792	256	377.4129196	190.019017	576.0299442	286.0255073	11.23555901	78.79324245
CG11617	85.62736351	96.33579183	178.5271893	54.94818793	53.81737058	38.31931855	47.17661495	35.75318842	56.10276616	79.89315513
CG11619	25.10669113	37.27147477	15.88947993	22.00866909	25.28132198	32.2225776	22.00866909	25.99207668	41.35529058	20.53481436
CG1162	13.26911273	13.64215827	11.71268557	12.72858374	15.45498126	12.38051995	15.56247916	14.2214829	30.06472797	12.99603834
CG11620	140.0695938	140.0695938	261.3791042	101.1252879	280.1391875	48.50293013	199.4661324	146.0177556	58.08122594	56.88593159
CG11621	760.0760682	814.6293594	1002.926385	873.0981292	903.8878682	526.3942792	666.28703	995.9986662	265.0278205	374.8059382
CG11622	734.185087	1112.816499	910.1749055	1287.181696	734.185087	374.8059382	634.7303424	621.6677808	382.6814077	263.1971396
CG11624	4513.403355	4705.068462	5832.909601	3615.551473	4359.660267	4938.988862	3396.89286	5148.726782	1398.825223	4837.345941
CG11626	23.10286713	29.04061297	19.42711815	25.63423608	25.99207668	26.35491255	25.63423608	26.53822547	67.6491546	30.2738447
CG11628	1287.181696	754.8258393	1045.516417	1082.386474	885.2861249	770.6863347	418.765854	580.0365493	37.79176517	1552.093764
CG11629	9.126109727	7.516181994	10.056107	9.317868692	12.21007367	9.51365692	13.547925	11.95879399	38.58585049	11.87618857
CG1163	385.3431673	374.8059382	584.0710225	340.1435684	362.038672	464.6498075	252.4755724	719.0757764	680.2871368	648.0673761
CG11630	14.02569154	13.73704698	12.64066099	13.45434264	18.50701094	18.89588258	21.11212657	18.00093576	45.254834	23.58830748
CG11634	8.938297105	10.12605275	8.633825892	10.62948651	15.56247916	11.71268557	9.849155307	11.3137085	21.40684088	13.45434264
CG11635	55.3303828	56.10276616	86.82267696	47.83517596	46.85074227	145.0091373	168.8970126	117.7840193	77.7084726	132.5139103
CG11637	9.253505471	9.51365692	8.633825892	8.6938789	12.21007367	10.48314723	17.02992292	12.29500145	49.52207979	12.81711804
CG11638	1144.102029	1389.162831	1408.554822	1807.775736	935.763405	1152.059888	814.6293594	916.5056726	621.6677808	948.8261754
CG11639	13.26911273	11.23555901	8.282119391	14.72300241	10.056107	23.58830748	14.72300241	11.3137085	39.39662123	25.99207668
CG11641	2288.204059	2665.14812	2646.738597	2628.456238	2005.852769	3147.520371	2977.735715	3420.520118	1323.369299	2702.352201
CG11642	837.531708	929.299615	776.0468821	955.4257833	666.28703	526.3942792	1097.496026	564.1754193	83.28587875	770.6863347
CG11648	3.810551992	4.34693945	3.863745316	4.531535541	4.500233939	3.91768119	3.91768119	4.141059695	5.578974665	4.198866734
CG1165	10.33882265	11.00433455	9.849155307	13.36140671	11.39240156	14.82540899	16.22335168	13.547925	38.8542363	16.79546694
CG11650	7.464263932	7.674112955	8	8.111675838	9.447941291	8	8.282119391	8.224910613	23.10286713	12.29500145
CG11652	68.11969168	62.24991663	61.81992505	49.1800058	52.34573175	45.88656794	58.48521281	38.05462768	87.42657643	59.71411146
CG11654	148.0560875	200.8535291	187.4029691	166.5717575	243.8753275	263.1971396	245.5716145	207.9366135	410.1477773	359.5378882
CG11655	88.03467636	81.00842201	86.22294892	38.05462768	48.16789592	203.6573398	128	207.9366135	124.4998333	252.4755724
CG11656	15.13692235	11.00433455	10.85283462	14.02569154	21.40684088	15.45498126	16.44982123	16.22335168	26.72281342	18.25221945
CG11658	117.7840193	192.6715837	243.8753275	210.8393004	179.7689441	163.1437603	143.0127537	141.0438548	64.89340671	100.4267645
CG11659	25.10669113	20.82146969	21.11212657	19.8353232	73.51669472	22.31589866	30.2738447	22.00866909	56.10276616	24.42014734
CG11660	112.9859835	39.6706464	49.8665331	112.9859835	94.35322991	27.85761803	32.89964245	19.56224444	81.57188015	36.25228433
CG11661	1226.218194	1710.260059	1468.370174	1305.150082	1370.037816	1351.176101	1360.574274	1845.760947	1858.59923	1606.828232
CG11663	37.79176517	42.81368175	33.12847756	34.53530357	35.50622311	43.71328822	45.254834	42.81368175	145.0091373	62.68289905
CG11664	91.77313587	34.2967508	63.11889309	66.71780869	25.28132198	28.64080227	32.44670335	44.63179732	63.11889309	30.2738447
CG11665	770.6863347	1105.129714	1144.102029	661.6846493	421.6786008	1562.88943	1746.196258	982.2864582	136.2393834	734.185087
CG11666	29.24260641	26.17286587	29.24260641	31.34144952	29.24260641	39.6706464	38.58585049	35.50622311	56.88593159	35.75318842
CG11668	9.781122222	11.15794933	10.33882265	11.71268557	15.88947993	16.33619401	14.02569154	17.63048185	48.84029469	21.11212657
CG11669	19.02731384	17.02992292	14.4200074	15.24220797	19.42711815	19.15965927	23.91758798	17.3877578	47.50475426	27.6651914
CG1167	497.9993331	512	481.0356476	781.444715	621.6677808	596.3435963	1408.554822	1278.290482	221.3215312	1176.267116
CG11670	8.5741877	8.6938789	8.938297105	8.111675838	10.41073484	11.23555901	11.3137085	11.87618857	24.7610399	16.33619401
CG11671	15.67072476	16	17.02992292	17.02992292	17.87659421	21.55573723	26.72281342	22.16175149	61.39290364	26.17286587
CG11672	39.6706464	28.64080227	28.24649588	32	33.59093388	45.88656794	53.81737058	38.58585049	113.7718632	48.16789592
CG11674	18.89588258	20.53481436	21.11212657	22.00866909	33.35890435	25.28132198	32.44670335	23.58830748	78.79324245	41.06962872
CG11676	1009.902289	675.5880503	734.185087	781.444715	792.3532767	308.6868039	481.0356476	537.454942	600.491494	544.9575334
CG11678	170.0717842	129.7868134	155.4169452	210.8393004	132.5139103	100.4267645	148.0560875	103.9683067	119.4282229	69.07060714
CG11679	25.28132198	25.45716748	22.78480313	41.64293937	30.48441594	63.11889309	38.05462768	53.81737058	65.79928491	27.47409397
CG1168	3795.304702	3769.088617	4640.292394	3213.656465	2683.685691	2977.735715	2836.704191	2048	1640.591109	2740.075632
CG11680	749.6118763	922.8804737	1089.915067	1024	897.6442586	537.454942	398.9322648	1060.111282	26.35491255	445.7218884
CG11686	16.33619401	18.76535919	17.02992292	18.12614216	24.42014734	32.44670335	23.10286713	99.7330662	54.19169999	49.8665331
CG1169	20.82146969	21.11212657	19.29292524	17.26765178	32	25.63423608	24.25146506	24.25146506	52.34573175	29.04061297
CG11692	17.50869922	16.56423878	15.56247916	19.97328878	18.25221945	15.13692235	26.35491255	18.63573738	25.8125363	30.2738447
CG11693	26.35491255	27.85761803	26.35491255	35.75318842	35.26096371	42.51794605	37.53071838	35.01739844	82.13925744	36.00187151
CG11694	53.07645093	55.71523605	49.8665331	64.4451552	61.81992505	59.71411146	64	64.4451552	219.7927517	91.13921252
CG11695	47.83517596	47.83517596	102.5369443	48.84029469	54.19169999	45.56960626	53.07645093	58.08122594	150.1228735	58.48521281
CG11696	233.9408513	216.7668	310.8338904	144.007486	79.89315513	116.1624519	173.6453539	224.4110647	347.2907078	125.3657981
CG11697	19.42711815	18.37917368	14.82540899	14.52030649	25.45716748	17.75311155	24.42014734	25.8125363	56.10276616	31.34144952
CG11698	43.41133848	50.21338227	43.11147446	42.22425314	50.91433496	60.12945595	64.89340671	64.89340671	168.8970126	74.54294953
CG11699	1675.063416	1770.57225	1606.828232	2091.032833	1448.154688	1782.887554	1618.004607	1991.997332	1584.706553	1871.52681
CG11700	2225.632998	2503.967289	2856.435029	1606.828232	1398.825223	2304.119777	3040.304273	2452.436387	2452.436387	714.1087572
CG11703	20.53481436	12.64066099	11.3137085	13.17745628	11.23555901	19.02731384	20.39297004	23.75237713	43.41133848	20.96629446
CG11709	47.50475426	45.254834	36.25228433	49.52207979	65.79928491	55.71523605	48.50293013	44.63179732	167.7303557	83.28587875
CG1171	34.53530357	53.44562684	54.19169999	46.20573426	42.22425314	61.81992505	60.96883187	77.17170097	200.8535291	83.28587875
CG11710	49.8665331	178.5271893	39.6706464	38.05462768	36.75834736	34.53530357	51.62507259	40.50421101	61.81992505	59.30163596
CG11711	3956.475203	4705.068462	3565.775107	3350.126832	3420.520118	7131.550215	4067.706861	6338.826214	2503.967289	3191.458118
CG11715	18.76535919	25.28132198	22.31589866	30.2738447	39.12448889	362.038672	377.4129196	413.0005807	153.2772742	418.765854
CG11718	3717.19846	2998.447505	3350.126832	1770.57225	2916.454801	3468.268799	3061.451261	2646.738597	897.6442586	1269.460685
CG11719	21.11212657	21.11212657	21.70566924	18.89588258	26.53822547	21.11212657	28.4429658	26.17286587	87.42657643	31.55944654
CG1172	739.2917481	1038.294507	1370.037816	968.7630302	826.0011614	430.5389646	580.0365493	694.5814157	29.65081798	617.3736078
CG11720	15.13692235	16.91228865	17.1483754	22.78480313	18.25221945	21.85664411	27.09585	22.78480313	58.89200964	23.58830748
CG11722	362.038672	284.0497848	310.8338904	240.5178238	117.7840193	131.5985698	171.254727	182.278425	51.62507259	61.39290364
CG11723	266.8712348	120.2589119	91.13921252	203.6573398	142.0248924	72.50456866	90.50966799	102.5369443	10.056107	46.20573426
CG11726	6.773962499	8	7.160200567	7.674112955	8.6938789	9.849155307	9.18958684	9.781122222	20.11221399	10.056107
CG11727	1089.915067	1024	1067.484939	770.6863347	564.1754193	955.4257833	484.3815151	568.0995697	61.39290364	861.0779292
CG11732	128	75.58353033	125.3657981	101.1252879	187.4029691	85.62736351	59.71411146	86.22294892	61.39290364	46.85074227
CG11734	5220.600329	5556.651325	6165.490677	5480.151264	5293.477194	4182.065667	5330.29624	5113.161928	2194.992051	4672.56818
CG11735	4.500233939	5.388934307	4.500233939	5.42641731	6.233316637	5.979396995	6.408559021	4.59479342	13.08643294	6.868523492
CG11737	52.70982511	25.99207668	24.93326655	20.2521055	49.1800058	12.72858374	10.77786861	27.28431654	21.55573723	14.12324794
CG11738	52.34573175	53.07645093	62.24991663	70.03479688	75.58353033	67.6491546	54.56863307	73.00887782	119.4282229	73.00887782
CG11739	254.2316788	512	568.0995697	526.3942792	508.4633577	522.7582084	347.2907078	166.5717575	181.019336	207.9366135
CG11742	6.276672783	7.012845771	7.110741449	7.361501205	7.889861636	6.964404506	12.21007367	7.464263932	22.94328397	13.92880901
CG11748	21.11212657	157.5864849	18.76535919	26.53822547	33.59093388	592.2243502	25.45716748	26.72281342	71.50637684	32.67238802
CG11750	861.0779292	955.4257833	873.0981292	1209.336485	652.5750412	694.5814157	407.3146797	272.4787667	129.7868134	797.8645296
CG11752	1686.714403	1746.196258	1595.729059	1652.002323	1520.152136	2574.363391	1360.574274	1184.4487	1144.102029	1160.073099
CG11753	704.2774109	744.4339289	885.2861249	548.7480128	596.3435963	206.5002904	666.28703	648.0673761	66.71780869	153.2772742
CG11755	118.6032719	85.62736351	30.90996253	51.26847217	60.12945595	43.71328822	104.6914635	53.81737058	67.18186775	64.89340671
CG11756	23.75237713	27.6651914	26.53822547	27.6651914	29.44600482	34.53530357	43.11147446	38.8542363	62.24991663	34.7755156
CG11757	41.06962872	48.16789592	37.79176517	57.28160454	39.12448889	50.21338227	40.78594007	46.20573426	136.2393834	57.28160454
CG11759	1910.851567	1951.00262	1807.775736	1746.196258	1698.44643	1341.842846	1009.902289	1937.52606	49.52207979	1468.370174
CG1176	116.9704256	51.98415337	42.81368175	156.4979555	77.17170097	19.42711815	41.35529058	25.63423608	38.8542363	50.56264396
CG11760	3258.517437	3468.268799	3019.303357	3666.022691	3769.088617	2256.701677	2556.580964	1351.176101	39.39662123	2628.456238
CG11761	191.3407038	72.50456866	93.05424111	58.48521281	93.05424111	62.68289905	75.58353033	20.2521055	39.94657756	37.01402188
CG11762	27.09585	22.00866909	14.92852786	18.76535919	16.67945217	22.31589866	24.5900029	20.53481436	84.44850629	29.24260641
CG11763	1332.57406	1168.142045	1820.349811	1438.151553	1438.151553	1458.2274	1144.102029	843.3572017	855.1300295	1031.122483
CG11765	19.56224444	29.24260641	36.00187151	16	18.63573738	608.8740429	48.50293013	28.24649588	45.254834	484.3815151
CG11767	5.205367422	5.063026376	4.856779538	11.08087574	5.815890069	6.062866266	6.190259974	6.062866266	8.876555777	7.361501205
CG11768	190.019017	335.4607114	235.5680386	286.0255073	286.0255073	167.7303557	250.7315962	245.5716145	242.1907576	308.6868039
CG11769	221.3215312	225.9719671	212.3058037	190.019017	227.5437264	296.1121751	304.4370214	388.023441	439.5855035	230.7201184
CG11770	814.6293594	1097.496026	467.8817025	625.9918222	1618.004607	172.4458978	202.2505758	522.7582084	18.00093576	215.2694823
CG11771	519.1472537	1016.926715	861.0779292	975.50131	765.3628153	826.0011614	519.1472537	302.3341213	515.5612416	274.3740064
CG11775	27.09585	43.41133848	39.94657756	27.28431654	31.12495832	41.35529058	41.35529058	35.75318842	111.4304721	44.94223602
CG11776	233.9408513	259.5736268	218.2745323	98.3600116	347.2907078	621.6677808	335.4607114	584.0710225	171.254727	744.4339289
CG11777	97.68058937	171.254727	225.9719671	141.0438548	100.4267645	79.3412928	27.47409397	44.94223602	34.2967508	86.22294892
CG11778	5.42641731	5.938094283	5.815890069	6.408559021	5.540437872	7.160200567	5.464161027	5.540437872	25.8125363	9.9176616
CG11779	694.5814157	922.8804737	1060.111282	814.6293594	1226.218194	1128.350839	670.9214228	786.8800928	144.007486	643.5908478
CG11780	132.5139103	97.68058937	113.7718632	54.94818793	79.3412928	28.64080227	215.2694823	82.71058116	62.68289905	62.24991663
CG11781	121.0953788	64.89340671	92.41146851	122.7858073	221.3215312	109.1372661	92.41146851	93.05424111	133.4356174	112.9859835
CG11783	445.7218884	186.1084822	330.8423246	328.5570298	181.019336	97.68058937	111.4304721	97.68058937	46.20573426	66.71780869
CG11784	148.0560875	133.4356174	248.9996665	196.7200232	106.8912537	84.44850629	75.58353033	59.30163596	55.3303828	95.67035191
CG11785	461.4402369	661.6846493	592.2243502	916.5056726	451.9439341	481.0356476	312.9959111	572.0510147	176.0693527	1770.57225
CG11786	12.29500145	11.87618857	12.55334557	13.17745628	12.29500145	11.95879399	13.45434264	12.29500145	38.31931855	18.00093576
CG11788	23.26356028	23.26356028	22.627417	25.10669113	32.44670335	28.4429658	31.12495832	29.44600482	81.57188015	36.50443891
CG11790	81.57188015	70.03479688	16.91228865	127.1158394	87.42657643	168.8970126	25.63423608	117.7840193	84.44850629	300.245747
CG11791	37.79176517	20.82146969	71.50637684	42.22425314	51.98415337	962.0712952	310.8338904	1408.554822	19.29292524	362.038672
CG11793	6080.608545	6165.490677	5792.618751	5367.371382	5007.934577	6841.040236	6841.040236	6427.31293	7383.04379	6936.537599
CG11796	31.34144952	78.79324245	76.6386371	77.7084726	29.04061297	39.39662123	54.56863307	38.8542363	39.6706464	36.75834736
CG11797	28.8400148	28.64080227	43.11147446	41.93258892	54.94818793	30.2738447	18.76535919	32	45.56960626	27.09585
CG11798	9541.49754	9946.684493	9152.816235	10155.68548	9475.589603	7750.104242	7696.570362	7383.04379	5480.151264	8659.091788
CG11799	3492.392517	3492.392517	3281.182219	3125.77886	3743.05362	3191.458118	1640.591109	1509.651679	87.42657643	1278.290482
CG11801	15.24220797	10.70342044	14.92852786	18.63573738	14.02569154	17.26765178	20.11221399	18.76535919	17.50869922	20.39297004
CG11802	410.1477773	362.038672	276.2824285	364.5568501	576.0299442	290.0182746	229.1264182	272.4787667	252.4755724	200.8535291
CG11804	14.02569154	26.35491255	19.29292524	263.1971396	25.10669113	174.8531529	121.9376637	290.0182746	51.26847217	330.8423246
CG11807	588.1335578	568.0995697	699.4126115	544.9575334	484.3815151	276.2824285	344.8917957	401.7070581	661.6846493	243.8753275
CG11808	54.94818793	50.91433496	106.1529019	111.4304721	31.12495832	37.53071838	15.03236399	27.09585	786.8800928	35.50622311
CG11811	367.0925435	533.7424696	508.4633577	657.1140596	564.1754193	205.0738887	20.2521055	109.1372661	14.2214829	433.5335999
CG11814	84.44850629	76.10925536	92.41146851	64.89340671	57.28160454	51.62507259	75.06143675	170.0717842	44.32350298	132.5139103
CG11815	11.15794933	13.36140671	11.55143356	10.77786861	15.24220797	14.4200074	16.33619401	14.82540899	40.78594007	22.78480313
CG11816	13.36140671	15.45498126	15.34822591	14.52030649	16.44982123	17.50869922	19.56224444	16.79546694	41.64293937	26.53822547
CG11819	8.938297105	9.253505471	9.447941291	23.91758798	10.77786861	14.6213032	15.56247916	14.6213032	29.04061297	10.85283462
CG11820	344.8917957	199.4661324	288.0149721	166.5717575	494.5594004	471.1360771	404.5011517	266.8712348	50.56264396	165.4211623
CG11821	12.38051995	9.713559075	16.56423878	9.9176616	8.6938789	9.849155307	10.77786861	15.03236399	21.11212657	8.876555777
CG11822	21.40684088	18.12614216	18.25221945	27.47409397	20.82146969	50.56264396	75.06143675	47.83517596	80.44885597	187.4029691
CG11824	26.90868529	25.99207668	31.77895985	27.28431654	32.67238802	33.8245773	45.56960626	37.79176517	109.1372661	59.30163596
CG11825	44.63179732	38.8542363	35.26096371	44.32350298	50.56264396	56.10276616	51.98415337	45.56960626	112.9859835	89.26359465
CG11828	13.17745628	12.21007367	10.62948651	11.39240156	11.95879399	13.8325957	12.99603834	13.8325957	30.90996253	20.39297004
CG11833	51.62507259	16.91228865	10.92832205	13.92880901	64	13.17745628	12.72858374	12.38051995	29.04061297	15.03236399
CG11835	184.822937	158.6825856	106.8912537	119.4282229	227.5437264	171.254727	190.019017	160.8977119	347.2907078	207.9366135
CG11836	22.31589866	78.79324245	19.02731384	13.64215827	11.39240156	8.282119391	8.938297105	9.317868692	32	8.815240927
CG11837	55.71523605	22.94328397	54.19169999	28.24649588	27.6651914	31.77895985	22.00866909	30.90996253	71.50637684	32.44670335
CG11838	23.58830748	24.5900029	24.93326655	26.53822547	31.77895985	33.59093388	36.75834736	38.31931855	58.48521281	59.71411146
CG11839	84.44850629	88.64700596	43.71328822	48.16789592	34.05984584	44.01733818	50.21338227	58.08122594	83.28587875	52.34573175
CG11840	310.8338904	661.6846493	404.5011517	694.5814157	401.7070581	224.4110647	233.9408513	229.1264182	786.8800928	504.9511447
CG11841	11.79415374	11.95879399	11.00433455	12.46663327	14.52030649	55.3303828	19.97328878	16.56423878	17.63048185	18.37917368
CG11842	4.9588308	6.147500725	4.563054863	4.789914818	6.062866266	16	7.944739963	6.868523492	8.282119391	5.856342784
CG11843	8.815240927	8.815240927	8.815240927	10.48314723	11.55143356	11.15794933	14.32040113	11.15794933	38.58585049	12.21007367
CG11844	989.1188008	867.0671999	588.1335578	494.5594004	770.6863347	1128.350839	1820.349811	680.2871368	2469.494431	982.2864582
CG11847	424.6116075	296.1121751	342.509454	233.9408513	380.0380341	235.5680386	206.5002904	274.3740064	162.016844	310.8338904
CG11848	300.245747	349.7063057	436.5490646	286.0255073	317.3651712	76.6386371	181.019336	202.2505758	9.18958684	15.45498126
CG11849	15.24220797	20.39297004	20.2521055	32.44670335	19.29292524	68.11969168	16.67945217	17.50869922	21.70566924	26.35491255
CG11851	354.5880238	109.1372661	75.06143675	225.9719671	194.0117205	33.35890435	252.4755724	26.72281342	11.95879399	111.4304721
CG11852	4.198866734	3.863745316	4.25748073	4.377174805	4.789914818	9.447941291	4.9588308	4.924577653	10.77786861	8.0556444
CG11853	24.7610399	30.69645182	27.47409397	24.93326655	30.48441594	32.44670335	36.00187151	41.35529058	95.00950852	44.94223602
CG11854	8.876555777	9.447941291	8.224910613	6.821079134	6.727171322	10.26740718	10.26740718	8.397733469	18.00093576	12.21007367
CG11856	207.9366135	225.9719671	284.0497848	280.1391875	186.1084822	367.0925435	188.7064598	430.5389646	47.17661495	171.254727
CG11857	831.7464539	849.2232149	873.0981292	849.2232149	962.0712952	685.0189081	704.2774109	694.5814157	141.0438548	724.0773439
CG11858	209.382927	190.019017	237.2065438	166.5717575	170.0717842	107.6347412	128.8903104	245.5716145	247.2797002	209.382927
CG11859	106.8912537	149.0858991	150.1228735	112.2055323	171.254727	74.54294953	85.62736351	93.05424111	68.11969168	102.5369443
CG11861	1332.57406	1595.729059	2105.577117	1251.983644	1520.152136	1398.825223	1663.492908	2628.456238	372.2169644	1520.152136
CG11864	8.876555777	6.821079134	7.674112955	7.889861636	9.126109727	9.253505471	8.224910613	7.835362381	17.02992292	9.781122222
CG11865	8.938297105	7.835362381	6.498019171	9.317868692	6.868523492	8.815240927	10.48314723	9.253505471	16.1112888	9.447941291
CG11866	1370.037816	1360.574274	1398.825223	1448.154688	1722.155858	861.0779292	849.2232149	843.3572017	276.2824285	962.0712952
CG11870	347.2907078	344.8917957	530.055641	250.7315962	225.9719671	396.1766383	826.0011614	568.0995697	421.6786008	202.2505758
CG11872	138.1412143	222.8609442	187.4029691	121.9376637	135.2983092	48.50293013	501.4631924	359.5378882	128	143.0127537
CG11873	354.5880238	227.5437264	310.8338904	227.5437264	367.0925435	367.0925435	504.9511447	337.7940252	77.17170097	268.727471
CG11874	1606.828232	1520.152136	1398.825223	1606.828232	1795.288517	617.3736078	1541.372669	776.0468821	843.3572017	1060.111282
CG11875	26.17286587	25.99207668	28.64080227	31.34144952	21.25897303	26.90868529	36.25228433	29.24260641	44.94223602	36.00187151
CG11876	1097.496026	855.1300295	1112.816499	786.8800928	568.0995697	2210.259428	1136.199139	1351.176101	861.0779292	975.50131
CG11877	150.1228735	103.9683067	114.5632091	78.79324245	147.0333894	131.5985698	107.6347412	122.7858073	243.8753275	79.3412928
CG11878	5.656854249	5.169411323	5.241573615	6.588728138	6.105036836	5.278031643	6.680703355	5.578974665	10.19648502	6.588728138
CG11880	209.382927	216.7668	172.4458978	252.4755724	89.26359465	149.0858991	183.5462717	282.0877097	39.94657756	89.88447205
CG11881	14.82540899	12.12573253	9.253505471	14.2214829	12.29500145	14.6213032	9.781122222	16.79546694	17.50869922	11.63178014
CG11882	27.6651914	27.85761803	25.63423608	23.75237713	30.2738447	29.85705573	35.26096371	23.10286713	64.4451552	31.12495832
CG11883	885.2861249	652.5750412	916.5056726	685.0189081	388.023441	837.531708	335.4607114	455.0874528	148.0560875	176.0693527
CG11885	24.7610399	35.26096371	77.17170097	52.34573175	30.2738447	44.01733818	40.78594007	43.71328822	125.3657981	48.50293013
CG11886	330.8423246	165.4211623	233.9408513	134.3637355	176.0693527	221.3215312	298.1717981	137.1870032	45.56960626	86.22294892
CG11887	10.48314723	12.55334557	28.05138308	12.55334557	17.50869922	15.67072476	16.67945217	13.08643294	39.94657756	21.85664411
CG11888	935.763405	982.2864582	1120.55675	765.3628153	809.0023033	1016.926715	837.531708	1009.902289	97.68058937	765.3628153
CG11892	15.24220797	14.4200074	17.1483754	17.75311155	18.50701094	22.16175149	17.87659421	64.4451552	41.35529058	36.75834736
CG11893	62.24991663	117.7840193	154.3434019	170.0717842	68.5935016	349.7063057	18.63573738	34.2967508	22.31589866	38.58585049
CG11895	2538.921369	2740.075632	2740.075632	4096	3541.144499	962.0712952	3590.577035	1964.572916	3040.304273	2876.303106
CG11896	362.038672	319.5726205	390.7223575	404.5011517	430.5389646	206.5002904	401.7070581	765.3628153	50.91433496	46.20573426
CG11897	377.4129196	704.2774109	685.0189081	910.1749055	849.2232149	1584.706553	352.1387054	393.4400464	461.4402369	2210.259428
CG11898	89.88447205	91.77313587	81.57188015	99.7330662	106.1529019	128.8903104	105.4196502	76.10925536	252.4755724	132.5139103
CG11899	17.50869922	44.63179732	11.3137085	23.75237713	39.94657756	487.750655	238.8564458	92.41146851	77.7084726	133.4356174
CG11900	30.48441594	16.1112888	19.69831061	20.82146969	20.82146969	25.8125363	27.28431654	27.6651914	62.24991663	30.69645182
CG11901	613.1090968	935.763405	754.8258393	770.6863347	699.4126115	1897.652351	1746.196258	2091.032833	2048	2210.259428
CG11902	254.2316788	173.6453539	205.0738887	243.8753275	256	74.02804377	49.52207979	69.07060714	215.2694823	118.6032719
CG11905	38.05462768	40.50421101	40.78594007	42.81368175	40.22442798	49.1800058	58.89200964	54.19169999	109.1372661	57.28160454
CG11906	232.3249038	156.4979555	240.5178238	209.382927	238.8564458	75.58353033	48.50293013	109.1372661	26.53822547	46.85074227
CG11907	337.7940252	424.6116075	114.5632091	242.1907576	556.4082496	138.1412143	259.5736268	261.3791042	73.00887782	76.6386371
CG11908	36.25228433	30.90996253	26.53822547	28.8400148	27.09585	38.58585049	40.22442798	33.35890435	34.05984584	35.75318842
CG11909	12.99603834	14.32040113	15.03236399	15.03236399	16.91228865	18.76535919	26.35491255	14.92852786	63.55791971	26.72281342
CG11910	16.1112888	17.63048185	19.29292524	66.25695513	16.33619401	21.70566924	17.26765178	14.32040113	28.24649588	831.7464539
CG11911	8.168097006	9.713559075	10.41073484	16.33619401	8.876555777	8.938297105	10.19648502	9.382679594	14.82540899	7.835362381
CG11912	41.35529058	30.06472797	31.77895985	30.69645182	30.48441594	29.65081798	39.39662123	41.06962872	71.50637684	43.71328822
CG11913	13.547925	18.50701094	18.76535919	20.82146969	19.69831061	25.8125363	24.7610399	25.8125363	36.00187151	30.48441594
CG11915	117.7840193	90.50966799	93.70148454	50.21338227	78.24897777	37.79176517	81.57188015	51.62507259	92.41146851	41.93258892
CG11920	310.8338904	110.6607656	209.382927	75.58353033	186.1084822	278.2041248	14.52030649	40.50421101	8.339726087	8.5741877
CG11921	33.35890435	35.50622311	35.75318842	34.2967508	47.50475426	92.41146851	72.50456866	54.19169999	136.2393834	45.88656794
CG11922	15.34822591	19.8353232	14.12324794	17.50869922	37.27147477	26.35491255	134.3637355	19.42711815	24.5900029	79.3412928
CG11926	99.04415959	56.88593159	156.4979555	84.44850629	116.1624519	55.71523605	25.28132198	98.3600116	65.79928491	123.6398501
CG11927	704.2774109	639.145241	568.0995697	556.4082496	699.4126115	564.1754193	81.00842201	929.299615	942.2721542	382.6814077
CG11928	179.7689441	174.8531529	333.143515	259.5736268	235.5680386	86.82267696	196.7200232	268.727471	96.33579183	141.0438548
CG11929	10.55606329	13.08643294	10.70342044	13.45434264	11.00433455	13.8325957	18.50701094	12.64066099	21.85664411	14.52030649
CG1193	1438.151553	1260.691879	1234.747216	1448.154688	826.0011614	385.3431673	781.444715	826.0011614	87.42657643	243.8753275
CG11937	11.08087574	11.55143356	12.21007367	7.516181994	11.63178014	10.33882265	10.26740718	10.62948651	12.81711804	13.36140671
CG11940	102.5369443	88.64700596	67.18186775	52.70982511	60.12945595	113.7718632	41.35529058	74.54294953	122.7858073	65.34477605
CG11942	10.19648502	10.85283462	9.646462622	14.32040113	13.36140671	14.92852786	17.02992292	17.26765178	37.53071838	28.24649588
CG11943	190.019017	162.016844	187.4029691	172.4458978	97.00586026	171.254727	77.17170097	107.6347412	455.0874528	85.62736351
CG11949	6793.785719	5873.480696	5367.371382	5220.600329	7181.154069	5148.726782	3821.703133	3258.517437	8079.218315	5077.842739
CG11951	15.56247916	12.64066099	37.53071838	15.13692235	13.8325957	17.26765178	15.56247916	11.00433455	10.48314723	15.88947993
CG11952	30.69645182	36.00187151	44.01733818	26.72281342	36.25228433	92.41146851	64.89340671	68.11969168	117.7840193	89.88447205
CG11953	29.85705573	25.8125363	25.99207668	30.90996253	33.12847756	153.2772742	42.81368175	97.00586026	65.34477605	51.26847217
CG11956	754.8258393	910.1749055	873.0981292	1152.059888	369.6458741	3420.520118	2368.897401	2916.454801	455.0874528	2435.496172
CG11958	1024	1192.687193	1089.915067	995.9986662	1152.059888	916.5056726	1217.748086	879.1710069	86.22294892	955.4257833
CG11961	40.50421101	31.12495832	12.46663327	19.42711815	15.67072476	26.90868529	17.75311155	24.7610399	36.50443891	28.64080227
CG11963	4124.489933	3468.268799	4938.988862	4011.705539	3769.088617	5792.618751	3956.475203	5007.934577	1082.386474	4389.984103
CG11964	282.0877097	421.6786008	413.0005807	556.4082496	448.8221293	290.0182746	424.6116075	471.1360771	75.58353033	182.278425
CG11966	19.15965927	19.15965927	15.34822591	20.67764529	24.42014734	33.12847756	29.04061297	20.53481436	52.70982511	23.42537114
CG11967	121.9376637	51.62507259	75.06143675	130.6895521	177.2940119	20.39297004	139.1020624	60.96883187	16.79546694	37.27147477
CG11968	410.1477773	390.7223575	461.4402369	347.2907078	248.9996665	352.1387054	73.00887782	196.7200232	68.11969168	119.4282229
CG11970	308.6868039	194.0117205	263.1971396	357.0543786	230.7201184	333.143515	219.7927517	216.7668	49.1800058	106.1529019
CG11971	166.5717575	108.3834	268.727471	315.1729698	123.6398501	20.2521055	147.0333894	58.89200964	43.11147446	26.90868529
CG11975	248.9996665	238.8564458	174.8531529	272.4787667	276.2824285	54.94818793	317.3651712	66.25695513	10.55606329	103.9683067
CG11977	4.789914818	4.75682846	4.469148552	8.75434961	5.13370359	6.453134074	8	5.656854249	16.33619401	39.94657756
CG11979	85.62736351	148.0560875	112.2055323	39.39662123	77.17170097	55.71523605	97.68058937	69.07060714	139.1020624	63.11889309
CG11980	46.85074227	41.64293937	63.11889309	44.63179732	39.12448889	47.50475426	54.19169999	43.41133848	25.10669113	39.6706464
CG11981	347.2907078	442.6430624	362.038672	491.1432291	580.0365493	568.0995697	739.2917481	304.4370214	1128.350839	749.6118763
CG11982	694.5814157	464.6498075	519.1472537	600.491494	596.3435963	321.7954239	390.7223575	442.6430624	652.5750412	369.6458741
CG11983	22.16175149	15.67072476	17.3877578	14.92852786	31.34144952	14.4200074	29.04061297	23.26356028	18.12614216	23.42537114
CG11984	2164.772947	1964.572916	1951.00262	1770.57225	1675.063416	879.1710069	3615.551473	2452.436387	87.42657643	1897.652351
CG11985	596.3435963	792.3532767	861.0779292	596.3435963	765.3628153	786.8800928	272.4787667	163.1437603	776.0468821	424.6116075
CG11986	112.2055323	36.00187151	29.85705573	35.75318842	54.19169999	66.71780869	112.9859835	41.93258892	97.68058937	31.77895985
CG11987	770.6863347	709.1760477	729.1137001	625.9918222	580.0365493	359.5378882	109.1372661	448.8221293	125.3657981	522.7582084
CG11988	240.5178238	265.0278205	270.5966184	265.0278205	404.5011517	30.06472797	196.7200232	393.4400464	75.06143675	268.727471
CG11989	187.4029691	230.7201184	141.0438548	78.24897777	315.1729698	81.57188015	67.6491546	154.3434019	556.4082496	541.1932368
CG11990	935.763405	724.0773439	652.5750412	1209.336485	1314.228119	442.6430624	584.0710225	613.1090968	294.0667789	501.4631924
CG11992	107.6347412	97.68058937	112.9859835	155.4169452	55.71523605	206.5002904	326.2875206	321.7954239	146.0177556	471.1360771
CG11993	484.3815151	1038.294507	625.9918222	760.0760682	837.531708	195.3611787	229.1264182	237.2065438	127.1158394	213.7825074
CG11994	12.90626815	11.3137085	11.23555901	11.87618857	36.50443891	12.81711804	10.056107	15.77972327	38.8542363	16.56423878
CG11997	17.87659421	86.82267696	67.18186775	95.00950852	59.71411146	16.67945217	25.10669113	18.12614216	27.09585	18.12614216
CG11999	284.0497848	374.8059382	292.0355113	333.143515	215.2694823	230.7201184	390.7223575	261.3791042	170.0717842	354.5880238
CG1200	3191.458118	3743.05362	3104.187528	3082.745339	2778.325663	2005.852769	2194.992051	2019.804579	2076.589015	2210.259428
CG12000	427.5650147	300.245747	451.9439341	556.4082496	290.0182746	190.019017	127.1158394	494.5594004	396.1766383	792.3532767
CG12001	164.2785149	199.4661324	170.0717842	95.00950852	135.2983092	202.2505758	49.1800058	349.7063057	30.69645182	497.9993331
CG12002	1722.155858	1408.554822	1858.59923	1314.228119	1499.223753	982.2864582	1128.350839	1067.484939	592.2243502	942.2721542
CG12003	66.71780869	71.01244621	95.00950852	82.13925744	82.71058116	69.5510312	87.42657643	67.6491546	94.35322991	99.7330662
CG12004	1128.350839	995.9986662	982.2864582	982.2864582	1168.142045	1038.294507	734.185087	1038.294507	24.08394796	349.7063057
CG12005	471.1360771	43.11147446	86.22294892	48.16789592	206.5002904	54.19169999	59.30163596	65.34477605	192.6715837	170.0717842
CG12006	1016.926715	781.444715	1031.122483	584.0710225	837.531708	407.3146797	256	436.5490646	29.85705573	744.4339289
CG12007	24.08394796	101.8286699	64	53.07645093	89.88447205	37.53071838	34.7755156	33.8245773	18.12614216	25.63423608
CG12008	46.85074227	46.20573426	38.31931855	34.05984584	40.50421101	68.11969168	63.55791971	62.24991663	116.9704256	71.50637684
CG12009	7.310651602	7.412704495	6.408559021	9.000467878	8.51496146	7.835362381	11.79415374	6.91629785	13.17745628	8.397733469
CG12010	31.77895985	46.85074227	28.8400148	30.06472797	103.2501452	28.8400148	42.81368175	34.53530357	62.24991663	34.7755156
CG12011	39.6706464	25.99207668	30.2738447	34.7755156	35.75318842	21.55573723	51.98415337	31.55944654	68.5935016	54.19169999
CG12012	136.2393834	248.9996665	143.0127537	112.9859835	94.35322991	261.3791042	131.5985698	191.3407038	156.4979555	143.0127537
CG12013	1120.55675	1468.370174	1009.902289	1770.57225	1209.336485	1530.725631	1820.349811	1351.176101	749.6118763	1176.267116
CG12014	54.19169999	22.94328397	27.6651914	28.4429658	25.8125363	32.2225776	43.11147446	67.18186775	67.6491546	29.65081798
CG12015	501.4631924	709.1760477	584.0710225	910.1749055	548.7480128	515.5612416	247.2797002	300.245747	15.77972327	484.3815151
CG12016	1260.691879	955.4257833	1082.386474	584.0710225	1082.386474	867.0671999	526.3942792	891.4437768	1226.218194	382.6814077
CG12017	9.646462622	8.876555777	9.382679594	9.253505471	10.70342044	12.04197398	11.87618857	12.81711804	28.8400148	16.22335168
CG12018	45.88656794	163.1437603	67.6491546	56.10276616	66.71780869	44.32350298	74.54294953	86.82267696	64	50.91433496
CG12019	141.0438548	121.9376637	134.3637355	184.822937	148.0560875	135.2983092	156.4979555	110.6607656	219.7927517	167.7303557
CG12020	15.24220797	19.29292524	15.45498126	17.87659421	24.08394796	24.7610399	29.24260641	24.25146506	44.01733818	29.44600482
CG12021	467.8817025	652.5750412	613.1090968	407.3146797	310.8338904	290.0182746	497.9993331	326.2875206	501.4631924	250.7315962
CG12023	58.08122594	62.68289905	62.24991663	53.07645093	68.11969168	71.01244621	99.04415959	243.8753275	290.0182746	112.2055323
CG12024	1845.760947	1541.372669	1686.714403	1478.583496	1287.181696	1089.915067	929.299615	1520.152136	37.01402188	760.0760682
CG12025	312.9959111	300.245747	326.2875206	221.3215312	245.5716145	407.3146797	326.2875206	191.3407038	203.6573398	270.5966184
CG12026	12.29500145	13.17745628	11.39240156	12.90626815	12.99603834	17.3877578	22.31589866	21.25897303	23.75237713	29.24260641
CG12027	41.35529058	78.24897777	109.8963759	64.89340671	85.0358921	50.56264396	163.1437603	53.07645093	74.54294953	53.07645093
CG12028	51.98415337	36.00187151	37.01402188	50.91433496	52.70982511	37.79176517	47.83517596	59.30163596	128	58.89200964
CG12029	23.10286713	22.78480313	19.02731384	23.75237713	22.78480313	29.24260641	26.72281342	42.22425314	69.5510312	31.77895985
CG12030	129.7868134	129.7868134	134.3637355	135.2983092	205.0738887	163.1437603	167.7303557	119.4282229	165.4211623	186.1084822
CG12031	315.1729698	186.1084822	247.2797002	259.5736268	218.2745323	238.8564458	188.7064598	326.2875206	27.85761803	124.4998333
CG12034	218.2745323	205.0738887	242.1907576	194.0117205	248.9996665	259.5736268	218.2745323	276.2824285	36.75834736	182.278425
CG12035	35.50622311	28.4429658	28.64080227	35.26096371	37.01402188	35.50622311	43.11147446	35.75318842	85.0358921	46.20573426
CG12036	1573.760186	1618.004607	2033.853431	1468.370174	1845.760947	1360.574274	1734.1344	501.4631924	512	1144.102029
CG12042	170.0717842	135.2983092	137.1870032	215.2694823	188.7064598	265.0278205	205.0738887	328.5570298	114.5632091	110.6607656
CG12045	3.555370725	3.655325801	3.655325801	3.784230587	4.469148552	4.084048503	5.351710219	5.028053498	9.51365692	5.897076869
CG12047	23.58830748	23.75237713	26.17286587	33.35890435	26.72281342	21.40684088	25.28132198	28.24649588	47.50475426	41.64293937
CG12048	13.17745628	15.24220797	12.46663327	12.64066099	13.26911273	18.50701094	24.25146506	18.25221945	47.83517596	22.78480313
CG12050	148.0560875	89.88447205	108.3834	108.3834	109.1372661	97.68058937	232.3249038	78.24897777	96.33579183	95.67035191
CG12051	349.7063057	519.1472537	333.143515	439.5855035	369.6458741	407.3146797	471.1360771	572.0510147	286.0255073	230.7201184
CG12052	3213.656465	2368.897401	3104.187528	1562.88943	2241.1135	2759.134365	3541.144499	3147.520371	3258.517437	2521.383759
CG12054	2320.146197	2778.325663	2486.671123	2759.134365	2048	1770.57225	1910.851567	2062.244967	1226.218194	1541.372669
CG12055	826.0011614	596.3435963	849.2232149	657.1140596	541.1932368	2486.671123	1820.349811	1758.342014	1618.004607	1370.037816
CG12056	140.0695938	212.3058037	319.5726205	196.7200232	81.57188015	128.8903104	101.8286699	135.2983092	101.8286699	136.2393834
CG12057	28.24649588	28.64080227	31.55944654	39.39662123	34.05984584	32.89964245	40.50421101	44.32350298	95.67035191	48.84029469
CG12058	39.94657756	42.51794605	41.64293937	37.01402188	50.56264396	29.44600482	54.19169999	67.18186775	77.7084726	46.85074227
CG12061	7.464263932	7.568461174	6.634556367	8.397733469	8.456144324	7.781239579	9.646462622	11.3137085	27.85761803	10.55606329
CG12063	5.028053498	4.823231311	5.775716782	5.938094283	5.617779503	5.856342784	8.282119391	7.944739963	17.50869922	7.944739963
CG12065	28.64080227	31.55944654	29.85705573	31.12495832	45.56960626	54.56863307	78.79324245	53.44562684	135.2983092	50.21338227
CG12066	7.781239579	8.51496146	7.944739963	9.382679594	18.50701094	8.6938789	9.781122222	9.986644391	30.69645182	14.12324794
CG12068	23.42537114	14.72300241	15.45498126	17.63048185	40.78594007	20.67764529	21.11212657	19.8353232	50.56264396	28.8400148
CG12069	7.781239579	9.253505471	8.938297105	12.64066099	6.868523492	10.85283462	12.64066099	9.713559075	27.28431654	17.26765178
CG12070	1698.44643	1663.492908	1795.288517	1243.335562	916.5056726	1530.725631	3213.656465	1152.059888	114.5632091	1629.258719
CG12071	5634.219287	4837.345941	4576.408118	4904.872774	4608.239553	3444.311717	2957.166992	3541.144499	4482.227	5042.767517
CG12072	935.763405	1009.902289	968.7630302	891.4437768	1152.059888	183.5462717	186.1084822	182.278425	30.2738447	132.5139103
CG12073	1468.370174	1897.652351	1606.828232	1910.851567	1499.223753	3350.126832	310.8338904	1640.591109	198.0883192	1389.162831
CG12075	31.34144952	28.4429658	29.65081798	28.24649588	38.58585049	32	41.06962872	42.81368175	61.39290364	74.54294953
CG12076	7486.10724	7332.045381	6888.623434	7434.39692	8079.218315	5996.895011	6165.490677	6122.902522	2977.735715	6338.826214
CG12077	13.26911273	11.63178014	14.52030649	16.1112888	15.77972327	10.77786861	16.22335168	11.87618857	18.25221945	17.02992292
CG12078	10.85283462	9.849155307	11.3137085	11.55143356	10.33882265	15.77972327	11.23555901	14.6213032	21.11212657	25.99207668
CG12079	179.7689441	141.0438548	216.7668	162.016844	102.5369443	103.9683067	79.3412928	127.1158394	154.3434019	95.00950852
CG1208	12.29500145	13.17745628	15.24220797	12.90626815	16.33619401	22.78480313	17.1483754	20.39297004	21.40684088	21.40684088
CG12081	187.4029691	128.8903104	200.8535291	149.0858991	150.1228735	103.2501452	206.5002904	367.0925435	31.55944654	288.0149721
CG12082	96.33579183	66.25695513	54.56863307	73.00887782	67.18186775	82.13925744	101.1252879	86.82267696	122.7858073	98.3600116
CG12084	209.382927	173.6453539	134.3637355	90.50966799	126.2377862	93.70148454	282.0877097	138.1412143	123.6398501	132.5139103
CG12085	4240.445128	3666.022691	3848.285181	3236.009213	4067.706861	2538.921369	3326.985815	3125.77886	2272.398279	3373.428807
CG12086	2336.28409	2272.398279	2062.244967	2179.830134	3125.77886	2665.14812	2320.146197	2936.740348	3304.004646	2556.580964
CG12090	243.8753275	216.7668	427.5650147	278.2041248	280.1391875	135.2983092	290.0182746	174.8531529	162.016844	207.9366135
CG12091	1978.237602	1675.063416	2304.119777	1722.155858	1488.867858	2288.204059	2778.325663	2120.222564	739.2917481	1200.982988
CG12092	3.758090997	4.316912946	4	4.658934346	4.723970646	4.563054863	4.723970646	6.233316637	8.339726087	5.098242509
CG12093	57.28160454	81.57188015	40.50421101	36.75834736	33.35890435	44.32350298	16.67945217	28.24649588	39.12448889	33.59093388
CG12094	7.06162397	6.868523492	6.190259974	6.964404506	9.51365692	7.621103984	9.447941291	7.012845771	16.79546694	7.412704495
CG12096	123.6398501	121.9376637	119.4282229	221.3215312	109.8963759	123.6398501	48.84029469	124.4998333	38.31931855	56.88593159
CG12099	263.1971396	103.9683067	245.5716145	196.7200232	85.62736351	274.3740064	129.7868134	153.2772742	118.6032719	78.24897777
CG1210	2592.269504	2998.447505	2401.965976	2256.701677	3373.428807	2418.672971	1746.196258	2665.14812	17.75311155	451.9439341
CG12101	5148.726782	4576.408118	5113.161928	4705.068462	4389.984103	4544.796558	5832.909601	5404.704403	3104.187528	5595.300892
CG12102	13.17745628	17.75311155	12.81711804	18.50701094	18.37917368	19.8353232	19.29292524	17.3877578	32.67238802	21.25897303
CG12104	108.3834	163.1437603	115.3600592	212.3058037	242.1907576	206.5002904	22.94328397	50.21338227	29.65081798	54.19169999
CG12105	9.000467878	9.000467878	7.361501205	9.51365692	12.29500145	17.02992292	14.2214829	17.50869922	27.28431654	18.37917368
CG12106	413.0005807	430.5389646	512	533.7424696	349.7063057	497.9993331	298.1717981	430.5389646	250.7315962	238.8564458
CG12107	729.1137001	689.7835914	634.7303424	306.5545484	694.5814157	155.4169452	129.7868134	272.4787667	219.7927517	117.7840193
CG12108	25.63423608	116.9704256	48.50293013	57.28160454	17.3877578	20.53481436	16.44982123	28.64080227	25.10669113	32.2225776
CG12109	34.05984584	37.27147477	31.77895985	33.35890435	34.05984584	53.07645093	58.89200964	44.32350298	170.0717842	37.79176517
CG1211	13.64215827	14.72300241	13.26911273	15.88947993	19.56224444	18.00093576	21.55573723	14.52030649	40.50421101	22.47111801
CG12110	9.646462622	18.00093576	14.4200074	10.55606329	18.37917368	85.0358921	47.83517596	41.64293937	41.35529058	100.4267645
CG12111	14.82540899	12.72858374	14.32040113	14.02569154	15.56247916	19.42711815	20.11221399	20.53481436	56.10276616	24.25146506
CG12112	11.71268557	56.10276616	60.54768939	25.8125363	22.94328397	26.17286587	23.26356028	135.2983092	35.01739844	14.12324794
CG12113	52.70982511	51.98415337	68.5935016	54.56863307	57.68002961	54.56863307	70.52192742	80.44885597	153.2772742	81.00842201
CG12114	369.6458741	372.2169644	347.2907078	357.0543786	252.4755724	445.7218884	652.5750412	364.5568501	190.019017	374.8059382
CG12115	25.10669113	27.28431654	21.70566924	30.06472797	28.24649588	27.09585	36.00187151	34.7755156	79.3412928	48.84029469
CG12116	26.35491255	26.72281342	22.00866909	24.08394796	17.75311155	572.0510147	16.67945217	19.02731384	84.44850629	25.8125363
CG12117	98.3600116	67.18186775	103.2501452	57.68002961	58.08122594	46.85074227	56.88593159	28.8400148	58.48521281	47.17661495
CG12118	265.0278205	252.4755724	515.5612416	340.1435684	302.3341213	268.727471	205.0738887	266.8712348	184.822937	288.0149721
CG12119	25.28132198	27.09585	27.47409397	25.99207668	32.67238802	69.5510312	31.55944654	33.35890435	60.96883187	38.58585049
CG1212	1964.572916	1606.828232	2091.032833	1795.288517	1746.196258	837.531708	3640.699622	2019.804579	916.5056726	1398.825223
CG12120	7.310651602	4.316912946	4.59479342	7.621103984	8	6.964404506	5.028053498	7.464263932	7.781239579	7.727490631
CG12121	1573.760186	1418.352095	1305.150082	975.50131	1184.4487	1074.909884	487.750655	427.5650147	413.0005807	1251.983644
CG12123	127.1158394	125.3657981	199.4661324	98.3600116	135.2983092	123.6398501	78.79324245	167.7303557	225.9719671	119.4282229
CG12124	290.0182746	458.2528363	215.2694823	108.3834	326.2875206	213.7825074	25.28132198	101.8286699	167.7303557	292.0355113
CG12125	1314.228119	1097.496026	809.0023033	1136.199139	955.4257833	233.9408513	652.5750412	617.3736078	1234.747216	1341.842846
CG12126	26.90868529	25.28132198	22.47111801	23.42537114	34.53530357	38.58585049	32.89964245	31.12495832	69.5510312	28.05138308
CG12127	104.6914635	157.5864849	149.0858991	111.4304721	111.4304721	102.5369443	128	101.1252879	364.5568501	107.6347412
CG12128	112.2055323	94.35322991	162.016844	88.64700596	270.5966184	45.88656794	85.62736351	97.00586026	23.58830748	128.8903104
CG12129	85.62736351	52.70982511	60.12945595	367.0925435	93.05424111	83.86517785	53.07645093	65.34477605	144.007486	68.5935016
CG1213	20.2521055	18.12614216	16	40.78594007	32.89964245	85.62736351	116.9704256	69.5510312	248.9996665	60.54768939
CG12130	312.9959111	504.9511447	385.3431673	797.8645296	333.143515	219.7927517	261.3791042	125.3657981	1428.217514	685.0189081
CG12131	1897.652351	2120.222564	2225.632998	1924.14259	1296.134752	2836.704191	1305.150082	1795.288517	455.0874528	1710.260059
CG12132	252.4755724	477.7128917	324.0336881	537.454942	382.6814077	230.7201184	192.6715837	436.5490646	55.3303828	129.7868134
CG12133	11.3137085	12.81711804	13.36140671	14.92852786	16.33619401	17.63048185	15.67072476	14.92852786	44.94223602	20.39297004
CG12134	67.6491546	68.11969168	77.7084726	64.89340671	68.5935016	104.6914635	91.13921252	97.68058937	187.4029691	86.22294892
CG12135	173.6453539	212.3058037	137.1870032	178.5271893	94.35322991	141.0438548	436.5490646	121.0953788	15.34822591	306.5545484
CG12139	1341.842846	680.2871368	734.185087	709.1760477	1152.059888	873.0981292	704.2774109	1360.574274	1897.652351	982.2864582
CG1214	63.11889309	37.53071838	102.5369443	265.0278205	140.0695938	13.547925	35.26096371	47.50475426	33.35890435	24.5900029
CG12140	79.3412928	88.03467636	56.10276616	64	120.2589119	372.2169644	25.8125363	50.56264396	81.57188015	86.22294892
CG12141	317.3651712	148.0560875	209.382927	218.2745323	321.7954239	192.6715837	232.3249038	158.6825856	385.3431673	212.3058037
CG12142	14.6213032	14.2214829	36.25228433	14.4200074	16.1112888	11.79415374	11.15794933	12.81711804	30.06472797	13.64215827
CG12143	2683.685691	2646.738597	2916.454801	2721.148547	2856.435029	2556.580964	3082.745339	2368.897401	2538.921369	2435.496172
CG12147	67.6491546	66.25695513	70.03479688	24.7610399	63.55791971	24.7610399	26.17286587	101.1252879	51.62507259	30.69645182
CG12149	92.41146851	55.71523605	87.42657643	70.52192742	55.3303828	53.07645093	95.00950852	76.6386371	183.5462717	101.1252879
CG12151	867.0671999	867.0671999	541.1932368	694.5814157	709.1760477	1038.294507	765.3628153	552.5648571	552.5648571	455.0874528
CG12153	155.4169452	248.9996665	222.8609442	304.4370214	552.5648571	203.6573398	342.509454	127.1158394	35.75318842	92.41146851
CG12154	210.8393004	243.8753275	288.0149721	250.7315962	225.9719671	270.5966184	184.822937	347.2907078	455.0874528	248.9996665
CG12155	1031.122483	873.0981292	734.185087	1573.760186	855.1300295	278.2041248	471.1360771	1009.902289	6.062866266	1833.011345
CG12156	814.6293594	630.3459396	643.5908478	754.8258393	652.5750412	765.3628153	714.1087572	770.6863347	657.1140596	666.28703
CG12157	4182.065667	4039.609158	4576.408118	4299.639536	3875.052121	4544.796558	4240.445128	4451.265997	1807.775736	2896.309376
CG12159	20.67764529	22.94328397	28.64080227	26.90868529	23.58830748	59.30163596	29.24260641	65.34477605	35.01739844	34.7755156
CG1216	1217.748086	494.5594004	729.1137001	445.7218884	608.8740429	410.1477773	410.1477773	380.0380341	508.4633577	512
CG12161	14.72300241	13.64215827	14.4200074	16.1112888	17.87659421	18.25221945	19.02731384	15.03236399	46.20573426	17.26765178
CG12162	126.2377862	91.77313587	122.7858073	103.9683067	61.39290364	150.1228735	79.3412928	147.0333894	165.4211623	100.4267645
CG12163	968.7630302	1144.102029	1192.687193	1243.335562	1184.4487	1160.073099	1234.747216	1618.004607	1105.129714	1217.748086
CG12164	8.0556444	8.339726087	9.713559075	11.79415374	11.71268557	12.46663327	15.56247916	12.64066099	23.10286713	20.82146969
CG12165	28.24649588	32.44670335	29.24260641	35.26096371	30.2738447	35.50622311	43.41133848	38.05462768	106.8912537	32.67238802
CG12169	19.97328878	21.40684088	17.63048185	18.25221945	27.6651914	30.90996253	36.00187151	27.09585	95.00950852	36.50443891
CG12170	141.0438548	166.5717575	162.016844	158.6825856	256	183.5462717	131.5985698	171.254727	398.9322648	238.8564458
CG12171	60.96883187	67.18186775	43.11147446	75.58353033	78.24897777	86.22294892	114.5632091	106.1529019	179.7689441	128.8903104
CG12172	12.38051995	14.6213032	16.91228865	14.72300241	17.87659421	18.00093576	27.47409397	17.75311155	48.84029469	31.12495832
CG12173	149.0858991	126.2377862	126.2377862	93.70148454	128.8903104	91.13921252	97.00586026	118.6032719	50.91433496	99.7330662
CG12175	910.1749055	1136.199139	948.8261754	1468.370174	592.2243502	1209.336485	922.8804737	221.3215312	1323.369299	675.5880503
CG12176	85.62736351	58.89200964	40.78594007	32.89964245	36.00187151	59.71411146	70.03479688	53.81737058	55.3303828	36.00187151
CG12177	33.59093388	89.26359465	69.5510312	113.7718632	67.6491546	1200.982988	206.5002904	200.8535291	666.28703	117.7840193
CG12178	83.28587875	159.7863103	292.0355113	240.5178238	135.2983092	112.9859835	148.0560875	237.2065438	45.88656794	141.0438548
CG12179	29.04061297	42.22425314	32.89964245	32.44670335	42.51794605	62.24991663	24.7610399	31.55944654	809.0023033	29.24260641
CG1218	138.1412143	121.0953788	68.11969168	206.5002904	194.0117205	96.33579183	170.0717842	61.81992505	75.06143675	53.81737058
CG12181	257.7806208	195.3611787	294.0667789	215.2694823	170.0717842	143.0127537	144.007486	194.0117205	136.2393834	97.00586026
CG12182	111.4304721	105.4196502	121.0953788	266.8712348	55.71523605	118.6032719	55.71523605	36.75834736	42.51794605	110.6607656
CG12184	17.26765178	22.47111801	20.67764529	18.63573738	27.28431654	25.28132198	23.75237713	20.11221399	18.37917368	21.40684088
CG12186	53.81737058	38.05462768	35.75318842	37.79176517	48.50293013	64.89340671	70.52192742	49.1800058	86.22294892	43.11147446
CG12187	2401.965976	2521.383759	2241.1135	2469.494431	1845.760947	1305.150082	1820.349811	1468.370174	110.6607656	1209.336485
CG12189	67.6491546	35.26096371	64	37.79176517	40.50421101	38.05462768	41.93258892	49.1800058	20.82146969	91.77313587
CG12190	1520.152136	1884.544308	1663.492908	1458.2274	1746.196258	1089.915067	719.0757764	1323.369299	170.0717842	1314.228119
CG12191	1002.926385	1341.842846	1305.150082	1002.926385	1152.059888	481.0356476	765.3628153	975.50131	333.143515	781.444715
CG12192	5.938094283	6.543216468	7.260153243	6.543216468	6.680703355	6.02098699	7.012845771	5.735820992	24.5900029	6.773962499
CG12193	14.6213032	32.67238802	14.02569154	11.23555901	21.25897303	11.95879399	21.70566924	18.89588258	36.00187151	28.05138308
CG12194	5367.371382	5256.912476	3875.052121	5955.471431	5293.477194	2320.146197	1897.652351	3640.699622	458.2528363	2469.494431
CG12199	760.0760682	955.4257833	694.5814157	903.8878682	501.4631924	754.8258393	1097.496026	935.763405	464.6498075	572.0510147
CG12200	6.276672783	5.205367422	5.735820992	7.464263932	17.87659421	7.464263932	8.6938789	7.412704495	7.412704495	7.568461174
CG12201	88.64700596	97.00586026	224.4110647	75.58353033	93.05424111	40.50421101	38.8542363	233.9408513	27.47409397	52.70982511
CG12202	245.5716145	268.727471	259.5736268	312.9959111	393.4400464	135.2983092	333.143515	290.0182746	128.8903104	143.0127537
CG12203	237.2065438	233.9408513	216.7668	210.8393004	224.4110647	430.5389646	143.0127537	224.4110647	257.7806208	114.5632091
CG12204	200.8535291	259.5736268	243.8753275	225.9719671	237.2065438	167.7303557	230.7201184	165.4211623	471.1360771	256
CG12205	20.39297004	21.55573723	20.96629446	23.91758798	23.10286713	27.85761803	44.32350298	36.50443891	58.48521281	32.44670335
CG12206	32.44670335	29.04061297	32	38.31931855	35.26096371	36.75834736	32.67238802	32.44670335	90.50966799	50.21338227
CG12207	1858.59923	1884.544308	1795.288517	1770.57225	1418.352095	1398.825223	1541.372669	2503.967289	1379.567183	2385.374385
CG12209	19.56224444	20.11221399	21.85664411	22.16175149	27.09585	27.6651914	29.04061297	27.85761803	30.2738447	35.50622311
CG1221	5367.371382	5556.651325	5480.151264	4938.988862	4770.74877	4182.065667	4269.939756	4705.068462	2005.852769	4039.609158
CG12210	191.3407038	177.2940119	101.8286699	359.5378882	212.3058037	935.763405	91.13921252	347.2907078	41.93258892	219.7927517
CG12212	18.89588258	22.00866909	17.63048185	23.10286713	30.48441594	26.53822547	29.24260641	32.89964245	60.12945595	37.53071838
CG12213	481.0356476	461.4402369	530.055641	477.7128917	300.245747	803.4141162	675.5880503	203.6573398	136.2393834	584.0710225
CG12214	1897.652351	1606.828232	1698.44643	1833.011345	861.0779292	1200.982988	1152.059888	1991.997332	57.28160454	837.531708
CG12217	2418.672971	2538.921369	2538.921369	3420.520118	3304.004646	2120.222564	1192.687193	2876.303106	3019.303357	2702.352201
CG12218	4770.74877	4904.872774	5220.600329	4359.660267	4973.342246	3795.304702	4153.178029	3258.517437	1710.260059	2896.309376
CG12219	212.3058037	326.2875206	377.4129196	349.7063057	163.1437603	67.6491546	107.6347412	30.48441594	31.77895985	39.94657756
CG12220	139.1020624	82.13925744	74.54294953	77.17170097	183.5462717	196.7200232	86.82267696	66.71780869	29.65081798	48.84029469
CG12223	2778.325663	2740.075632	2936.740348	2368.897401	2486.671123	1663.492908	1686.714403	1807.775736	163.1437603	1176.267116
CG12224	5.979396995	4.924577653	6.062866266	4.9588308	4.823231311	5.656854249	6.543216468	6.964404506	9.126109727	9.51365692
CG12225	604.6682427	477.7128917	519.1472537	548.7480128	596.3435963	407.3146797	448.8221293	442.6430624	172.4458978	576.0299442
CG12227	19.02731384	24.42014734	18.89588258	22.94328397	19.15965927	20.82146969	23.26356028	32	53.07645093	44.32350298
CG12229	25.45716748	54.56863307	93.70148454	157.5864849	176.0693527	28.24649588	20.96629446	29.04061297	34.05984584	62.68289905
CG12230	159.7863103	261.3791042	252.4755724	119.4282229	127.1158394	131.5985698	96.33579183	117.7840193	11.15794933	105.4196502
CG12231	10.12605275	15.13692235	10.33882265	11.79415374	16.1112888	11.23555901	20.39297004	11.79415374	29.65081798	20.39297004
CG12232	10.62948651	9.781122222	11.63178014	9.18958684	8.397733469	13.547925	12.12573253	11.79415374	22.78480313	16
CG12233	982.2864582	826.0011614	1260.691879	719.0757764	1016.926715	1341.842846	1009.902289	2019.804579	560.278375	1260.691879
CG12234	739.2917481	504.9511447	398.9322648	560.278375	458.2528363	272.4787667	304.4370214	556.4082496	187.4029691	335.4607114
CG12235	101.1252879	60.12945595	106.8912537	176.0693527	73.00887782	69.5510312	28.24649588	47.83517596	32.67238802	91.13921252
CG12236	1722.155858	2452.436387	1845.760947	1964.572916	1884.544308	1009.902289	843.3572017	526.3942792	2210.259428	1097.496026
CG12237	342.509454	230.7201184	174.8531529	213.7825074	280.1391875	604.6682427	306.5545484	222.8609442	160.8977119	280.1391875
CG12238	1112.816499	1074.909884	1089.915067	948.8261754	1200.982988	797.8645296	885.2861249	1089.915067	1652.002323	1144.102029
CG12239	64.89340671	393.4400464	461.4402369	53.81737058	21.25897303	71.01244621	47.50475426	56.10276616	101.1252879	137.1870032
CG12240	2628.456238	1428.217514	1618.004607	1389.162831	1734.1344	826.0011614	2225.632998	3373.428807	3191.458118	433.5335999
CG12241	274.3740064	286.0255073	349.7063057	248.9996665	617.3736078	337.7940252	481.0356476	477.7128917	284.0497848	300.245747
CG12242	9.781122222	9.000467878	9.9176616	10.12605275	11.23555901	9.18958684	10.19648502	10.056107	24.5900029	10.55606329
CG12244	349.7063057	487.750655	424.6116075	418.765854	388.023441	657.1140596	199.4661324	354.5880238	32.44670335	372.2169644
CG12245	6.964404506	5.540437872	7.568461174	9.18958684	6.062866266	6.868523492	7.260153243	6.773962499	13.36140671	8.51496146
CG12249	20.67764529	26.17286587	17.63048185	23.91758798	36.50443891	14.6213032	16.33619401	24.7610399	73.51669472	16.91228865
CG1225	2304.119777	2538.921369	2574.363391	2521.383759	1937.52606	1722.155858	2896.309376	2486.671123	719.0757764	1045.516417
CG12250	67.6491546	52.34573175	85.62736351	105.4196502	146.0177556	32.89964245	74.02804377	28.24649588	93.70148454	45.254834
CG12251	6.964404506	7.412704495	8.456144324	8.224910613	11.95879399	9.781122222	10.70342044	8.456144324	8.339726087	9.849155307
CG12252	709.1760477	739.2917481	781.444715	744.4339289	709.1760477	464.6498075	315.1729698	1192.687193	1243.335562	157.5864849
CG12253	173.6453539	181.019336	203.6573398	354.5880238	90.50966799	81.57188015	81.57188015	109.1372661	106.1529019	109.1372661
CG12254	413.0005807	458.2528363	357.0543786	304.4370214	280.1391875	216.7668	288.0149721	227.5437264	393.4400464	404.5011517
CG12255	10.41073484	12.64066099	9.18958684	10.77786861	12.90626815	11.87618857	17.75311155	15.45498126	28.64080227	13.547925
CG12256	21.40684088	15.88947993	16.79546694	16.44982123	20.53481436	26.35491255	29.44600482	21.85664411	60.12945595	24.25146506
CG12259	21.70566924	32.44670335	26.53822547	23.75237713	26.17286587	20.11221399	22.627417	22.47111801	49.1800058	20.82146969
CG12260	5.063026376	5.169411323	4.691339797	5.351710219	6.498019171	4.993322196	7.781239579	5.979396995	18.37917368	11.15794933
CG12261	77.7084726	77.7084726	55.3303828	44.32350298	69.5510312	76.10925536	48.50293013	73.51669472	50.21338227	73.51669472
CG12262	56.88593159	61.81992505	49.1800058	53.07645093	88.64700596	427.5650147	163.1437603	104.6914635	268.727471	156.4979555
CG12263	337.7940252	263.1971396	342.509454	410.1477773	369.6458741	55.71523605	143.0127537	94.35322991	50.56264396	265.0278205
CG12264	442.6430624	393.4400464	455.0874528	512	439.5855035	382.6814077	418.765854	680.2871368	522.7582084	548.7480128
CG12265	38.58585049	48.50293013	34.05984584	37.53071838	30.69645182	41.35529058	36.25228433	47.17661495	104.6914635	46.52712055
CG12267	975.50131	284.0497848	477.7128917	315.1729698	80.44885597	108.3834	29.24260641	26.53822547	67.6491546	135.2983092
CG12268	21.85664411	17.63048185	19.42711815	23.58830748	23.75237713	28.8400148	32	22.94328397	74.02804377	34.53530357
CG12269	73.00887782	101.1252879	98.3600116	116.1624519	149.0858991	290.0182746	280.1391875	359.5378882	168.8970126	337.7940252
CG1227	91.13921252	128.8903104	73.00887782	121.0953788	91.77313587	35.26096371	56.49299176	81.57188015	803.4141162	112.2055323
CG12272	198.0883192	130.6895521	114.5632091	123.6398501	230.7201184	143.0127537	20.96629446	213.7825074	13.92880901	20.53481436
CG12273	115.3600592	101.8286699	168.8970126	113.7718632	99.04415959	101.1252879	34.05984584	38.05462768	23.42537114	60.12945595
CG12274	491.1432291	770.6863347	803.4141162	508.4633577	680.2871368	245.5716145	380.0380341	982.2864582	119.4282229	317.3651712
CG12275	75.06143675	109.1372661	51.26847217	103.2501452	67.6491546	135.2983092	139.1020624	40.22442798	119.4282229	100.4267645
CG12276	121.0953788	101.1252879	120.2589119	116.9704256	128.8903104	114.5632091	53.07645093	37.53071838	36.25228433	62.24991663
CG12278	12.12573253	9.447941291	10.77786861	10.77786861	15.67072476	13.64215827	17.1483754	15.45498126	19.8353232	18.25221945
CG12279	135.2983092	132.5139103	156.4979555	123.6398501	74.54294953	77.17170097	42.51794605	80.44885597	53.07645093	39.39662123
CG1228	1360.574274	786.8800928	1160.073099	1595.729059	879.1710069	734.185087	982.2864582	321.7954239	91.77313587	1562.88943
CG12283	284.0497848	162.016844	254.2316788	282.0877097	177.2940119	123.6398501	127.1158394	60.54768939	32.2225776	88.03467636
CG12284	4269.939756	3191.458118	3040.304273	3061.451261	2936.740348	2628.456238	1530.725631	2105.577117	481.0356476	2033.853431
CG12286	207.9366135	230.7201184	388.023441	608.8740429	278.2041248	797.8645296	861.0779292	1200.982988	455.0874528	2120.222564
CG12287	160.8977119	484.3815151	131.5985698	270.5966184	69.5510312	122.7858073	1136.199139	342.509454	70.52192742	3304.004646
CG12288	128.8903104	99.04415959	88.64700596	187.4029691	45.254834	17.63048185	315.1729698	268.727471	63.55791971	81.57188015
CG12289	17.75311155	17.63048185	15.77972327	26.17286587	23.91758798	21.70566924	28.24649588	31.77895985	70.52192742	30.2738447
CG12290	584.0710225	604.6682427	639.145241	572.0510147	451.9439341	734.185087	439.5855035	734.185087	781.444715	552.5648571
CG12292	196.7200232	164.2785149	150.1228735	278.2041248	224.4110647	171.254727	225.9719671	199.4661324	112.2055323	111.4304721
CG12295	4011.705539	4124.489933	4837.345941	4904.872774	4211.154234	3258.517437	4096	3848.285181	2336.28409	3929.145833
CG12296	6.276672783	63.11889309	14.4200074	105.4196502	8.339726087	101.8286699	17.87659421	22.16175149	21.40684088	36.75834736
CG12297	66.25695513	54.56863307	53.44562684	103.2501452	53.81737058	93.70148454	56.10276616	65.34477605	60.54768939	31.77895985
CG12298	8.0556444	11.08087574	9.713559075	12.29500145	10.70342044	13.547925	13.73704698	11.79415374	45.56960626	17.75311155
CG12299	2005.852769	1418.352095	989.1188008	1200.982988	1418.352095	831.7464539	916.5056726	648.0673761	1845.760947	648.0673761
CG12301	247.2797002	105.4196502	97.68058937	94.35322991	133.4356174	74.02804377	242.1907576	158.6825856	112.2055323	121.9376637
CG12303	13.64215827	13.92880901	14.82540899	13.547925	16.44982123	15.03236399	14.92852786	17.75311155	71.01244621	15.88947993
CG12304	224.4110647	344.8917957	294.0667789	278.2041248	263.1971396	288.0149721	390.7223575	321.7954239	300.245747	182.278425
CG12306	12.99603834	4.084048503	4.0278222	5.13370359	4.75682846	7.674112955	6.147500725	4.28709385	8.224910613	5.578974665
CG12307	28.24649588	32.89964245	28.05138308	33.59093388	38.31931855	39.12448889	42.81368175	41.35529058	70.03479688	53.44562684
CG12309	71.01244621	49.52207979	31.12495832	38.31931855	45.254834	76.10925536	300.245747	30.48441594	46.20573426	71.01244621
CG1231	308.6868039	229.1264182	344.8917957	240.5178238	471.1360771	209.382927	65.79928491	176.0693527	89.88447205	97.00586026
CG12310	53.07645093	20.96629446	17.1483754	25.99207668	42.22425314	42.51794605	26.17286587	44.63179732	54.94818793	32.44670335
CG12311	6.680703355	8.633825892	9.447941291	8.75434961	11.00433455	11.87618857	13.17745628	10.55606329	24.93326655	16.1112888
CG12313	101.1252879	94.35322991	30.69645182	37.79176517	105.4196502	21.40684088	20.53481436	18.50701094	56.49299176	30.90996253
CG12314	12.90626815	10.41073484	11.39240156	13.547925	16.22335168	11.55143356	18.50701094	15.13692235	55.71523605	18.12614216
CG12316	487.750655	501.4631924	430.5389646	714.1087572	359.5378882	152.2185107	328.5570298	592.2243502	63.55791971	152.2185107
CG12317	145.0091373	232.3249038	148.0560875	117.7840193	100.4267645	588.1335578	407.3146797	1060.111282	76.6386371	372.2169644
CG1232	2134.969878	2210.259428	2288.204059	2272.398279	1618.004607	1448.154688	1698.44643	2062.244967	786.8800928	1251.983644
CG12320	109.1372661	104.6914635	75.58353033	93.05424111	206.5002904	89.26359465	101.8286699	64	95.67035191	71.50637684
CG12321	82.71058116	64.89340671	54.94818793	66.25695513	61.39290364	47.83517596	43.11147446	45.56960626	130.6895521	83.86517785
CG12323	132.5139103	121.0953788	108.3834	116.9704256	94.35322991	230.7201184	127.1158394	91.77313587	139.1020624	130.6895521
CG12324	533.7424696	572.0510147	734.185087	580.0365493	484.3815151	613.1090968	820.2955547	661.6846493	448.8221293	298.1717981
CG12325	78.24897777	105.4196502	85.0358921	155.4169452	102.5369443	102.5369443	73.00887782	194.0117205	115.3600592	448.8221293
CG12327	30.48441594	30.48441594	29.65081798	34.53530357	35.26096371	39.6706464	44.32350298	44.32350298	100.4267645	49.52207979
CG1233	113.7718632	96.33579183	64	63.55791971	188.7064598	66.71780869	70.03479688	29.65081798	15.03236399	97.68058937
CG12330	23.42537114	25.63423608	23.10286713	25.8125363	18.76535919	36.50443891	33.59093388	32.2225776	80.44885597	45.88656794
CG12333	560.278375	729.1137001	648.0673761	413.0005807	680.2871368	317.3651712	873.0981292	404.5011517	5480.151264	247.2797002
CG12334	12.90626815	9.9176616	10.85283462	14.12324794	13.26911273	15.24220797	14.52030649	16.33619401	27.85761803	20.2521055
CG12338	30.06472797	40.50421101	44.32350298	61.81992505	43.71328822	50.56264396	38.58585049	65.34477605	96.33579183	68.5935016
CG1234	146.0177556	138.1412143	113.7718632	158.6825856	91.77313587	58.08122594	29.85705573	48.16789592	27.09585	62.68289905
CG12340	396.1766383	198.0883192	436.5490646	380.0380341	290.0182746	315.1729698	256	541.1932368	38.58585049	116.1624519
CG12341	321.7954239	362.038672	308.6868039	357.0543786	188.7064598	413.0005807	191.3407038	247.2797002	35.50622311	344.8917957
CG12342	18.63573738	14.72300241	20.2521055	15.03236399	21.11212657	23.91758798	17.63048185	18.25221945	44.94223602	19.02731384
CG12343	344.8917957	152.2185107	163.1437603	67.6491546	69.5510312	37.27147477	53.07645093	117.7840193	68.5935016	75.06143675
CG12344	20.67764529	27.47409397	20.96629446	16.44982123	15.88947993	10.70342044	9.986644391	79.89315513	30.69645182	29.44600482
CG12345	3821.703133	3848.285181	3615.551473	4329.545894	3743.05362	3717.19846	3902.00524	3373.428807	3492.392517	792.3532767
CG12346	240.5178238	174.8531529	83.28587875	127.1158394	74.54294953	69.07060714	140.0695938	57.68002961	20.82146969	29.65081798
CG12347	27.28431654	32	33.59093388	23.91758798	43.41133848	32.44670335	30.2738447	38.05462768	32.2225776	28.05138308
CG12348	8539.879513	7696.570362	8135.413723	7181.154069	7590.609403	6295.040743	8135.413723	8480.890256	9607.863904	4513.403355
CG12350	12.90626815	13.547925	12.64066099	13.45434264	15.24220797	14.72300241	14.2214829	15.77972327	32.67238802	17.75311155
CG12352	929.299615	916.5056726	1217.748086	948.8261754	1200.982988	867.0671999	1269.460685	724.0773439	385.3431673	670.9214228
CG12357	62.24991663	107.6347412	116.1624519	82.13925744	121.9376637	131.5985698	72.50456866	45.88656794	266.8712348	134.3637355
CG12358	3821.703133	3590.577035	3169.413107	4389.984103	4011.705539	3258.517437	1924.14259	1746.196258	362.038672	3125.77886
CG12359	1009.902289	786.8800928	776.0468821	770.6863347	421.6786008	568.0995697	522.7582084	533.7424696	415.8732269	544.9575334
CG1236	54.56863307	170.0717842	112.2055323	103.2501452	28.4429658	17.63048185	15.45498126	19.02731384	13.45434264	47.83517596
CG12360	367.0925435	158.6825856	144.007486	48.50293013	94.35322991	39.94657756	80.44885597	213.7825074	176.0693527	43.71328822
CG12361	64.89340671	68.5935016	58.48521281	76.10925536	57.28160454	77.7084726	101.1252879	65.79928491	152.2185107	96.33579183
CG12362	6.147500725	5.696200782	6.233316637	6.634556367	6.680703355	7.568461174	9.253505471	7.516181994	16.1112888	6.727171322
CG12363	1488.867858	1243.335562	1871.52681	1734.1344	1530.725631	1845.760947	1314.228119	1269.460685	580.0365493	714.1087572
CG12366	19.42711815	128.8903104	50.56264396	73.00887782	66.71780869	25.45716748	20.39297004	41.64293937	30.69645182	81.00842201
CG12367	26.35491255	74.54294953	17.3877578	52.34573175	132.5139103	11.95879399	9.253505471	24.42014734	16.22335168	15.77972327
CG12369	1105.129714	1746.196258	837.531708	1097.496026	1541.372669	584.0710225	326.2875206	157.5864849	133.4356174	797.8645296
CG12370	150.1228735	132.5139103	174.8531529	113.7718632	106.1529019	112.9859835	87.42657643	141.0438548	172.4458978	263.1971396
CG12372	190.019017	276.2824285	364.5568501	245.5716145	330.8423246	134.3637355	162.016844	222.8609442	20.82146969	150.1228735
CG12373	145.0091373	127.1158394	71.50637684	109.8963759	47.83517596	79.3412928	40.22442798	160.8977119	75.58353033	35.75318842
CG12374	9.18958684	9.317868692	8.282119391	10.85283462	13.36140671	13.17745628	13.45434264	121.9376637	17.75311155	22.94328397
CG12375	120.2589119	112.9859835	68.5935016	103.2501452	88.03467636	124.4998333	73.00887782	194.0117205	111.4304721	93.05424111
CG12376	14.32040113	14.72300241	13.8325957	14.32040113	22.94328397	14.82540899	25.45716748	18.00093576	50.56264396	21.85664411
CG12377	572.0510147	415.8732269	448.8221293	467.8817025	608.8740429	439.5855035	820.2955547	592.2243502	131.5985698	1045.516417
CG12378	121.9376637	177.2940119	44.32350298	71.01244621	33.12847756	9.382679594	6.02098699	19.8353232	5.578974665	6.588728138
CG12379	259.5736268	171.254727	195.3611787	199.4661324	106.1529019	97.00586026	77.7084726	242.1907576	519.1472537	272.4787667
CG12384	362.038672	247.2797002	421.6786008	421.6786008	326.2875206	212.3058037	240.5178238	200.8535291	156.4979555	198.0883192
CG12385	6.773962499	6.36429187	5.351710219	7.568461174	7.210003701	8.224910613	7.412704495	6.543216468	19.42711815	9.000467878
CG12386	11.47164198	10.41073484	10.62948651	12.04197398	9.579829637	13.547925	14.02569154	12.64066099	32.44670335	15.77972327
CG12387	6.91629785	7.160200567	7.160200567	8.397733469	7.568461174	8.111675838	12.04197398	8	21.55573723	10.33882265
CG12388	8.51496146	10.41073484	10.62948651	11.39240156	8.815240927	15.77972327	18.25221945	14.2214829	21.55573723	13.547925
CG12389	113.7718632	131.5985698	192.6715837	111.4304721	135.2983092	124.4998333	198.0883192	125.3657981	222.8609442	357.0543786
CG1239	54.19169999	86.22294892	119.4282229	66.25695513	250.7315962	17.02992292	32	35.50622311	42.22425314	266.8712348
CG12390	57.68002961	105.4196502	116.9704256	57.28160454	103.2501452	36.25228433	34.7755156	34.05984584	50.56264396	113.7718632
CG12391	608.8740429	458.2528363	362.038672	445.7218884	484.3815151	238.8564458	421.6786008	364.5568501	284.0497848	357.0543786
CG12393	364.5568501	296.1121751	310.8338904	317.3651712	393.4400464	398.9322648	415.8732269	210.8393004	522.7582084	393.4400464
CG12395	18.25221945	18.89588258	15.13692235	20.82146969	22.78480313	18.37917368	18.76535919	23.91758798	30.48441594	23.91758798
CG12396	257.7806208	330.8423246	206.5002904	552.5648571	312.9959111	138.1412143	319.5726205	195.3611787	7.464263932	401.7070581
CG12398	16	22.16175149	15.03236399	21.40684088	11.71268557	27.28431654	14.4200074	19.56224444	14.52030649	10.85283462
CG12399	310.8338904	448.8221293	232.3249038	270.5966184	141.0438548	140.0695938	274.3740064	182.278425	36.25228433	91.77313587
CG1240	401.7070581	873.0981292	792.3532767	831.7464539	935.763405	1541.372669	1408.554822	461.4402369	564.1754193	2048
CG12400	388.023441	340.1435684	471.1360771	304.4370214	357.0543786	474.4130877	278.2041248	484.3815151	393.4400464	326.2875206
CG12402	1458.2274	1509.651679	1332.57406	1584.706553	1499.223753	1746.196258	1016.926715	1060.111282	129.7868134	955.4257833
CG12403	8248.979866	8306.356058	7696.570362	8779.968205	6251.55772	8539.879513	8841.037713	8306.356058	7231.102946	6472.018427
CG12404	410.1477773	97.00586026	259.5736268	292.0355113	106.8912537	58.89200964	302.3341213	72.00374302	70.03479688	152.2185107
CG12408	4.469148552	4.112455307	5.205367422	4.469148552	4.316912946	4.789914818	5.241573615	5.314743256	7.835362381	3.758090997
CG1241	442.6430624	407.3146797	398.9322648	448.8221293	401.7070581	243.8753275	439.5855035	382.6814077	968.7630302	367.0925435
CG12410	40.78594007	49.52207979	71.01244621	64.4451552	97.00586026	187.4029691	109.1372661	126.2377862	59.30163596	522.7582084
CG12413	20.67764529	44.94223602	51.26847217	56.10276616	41.35529058	16.56423878	13.92880901	24.5900029	19.15965927	12.46663327
CG12414	4124.489933	4124.489933	4870.992343	4299.639536	4389.984103	3373.428807	3743.05362	4451.265997	4770.74877	3590.577035
CG12418	7538.177234	7332.045381	5914.333985	7696.570362	8306.356058	4269.939756	5673.408381	6080.608545	4737.794801	6295.040743
CG12419	210.8393004	181.019336	393.4400464	92.41146851	153.2772742	136.2393834	268.727471	259.5736268	413.0005807	117.7840193
CG1242	6888.623434	4904.872774	7082.288999	5184.539009	5914.333985	4544.796558	5712.870057	3590.577035	5330.29624	6793.785719
CG12420	49.52207979	41.93258892	36.75834736	61.81992505	72.00374302	33.35890435	49.8665331	30.06472797	54.19169999	34.05984584
CG12423	11.23555901	8.339726087	9.781122222	8.815240927	11.95879399	12.29500145	15.77972327	9.646462622	22.47111801	15.34822591
CG12424	689.7835914	814.6293594	831.7464539	760.0760682	734.185087	477.7128917	410.1477773	377.4129196	362.038672	284.0497848
CG12425	166.5717575	194.0117205	218.2745323	171.254727	300.245747	266.8712348	237.2065438	101.8286699	227.5437264	242.1907576
CG12426	36.25228433	82.13925744	32.2225776	26.90868529	46.20573426	32.67238802	27.85761803	24.7610399	51.98415337	23.10286713
CG12427	308.6868039	265.0278205	319.5726205	261.3791042	393.4400464	198.0883192	181.019336	233.9408513	191.3407038	168.8970126
CG12428	302.3341213	76.6386371	123.6398501	198.0883192	112.9859835	195.3611787	25.45716748	156.4979555	36.75834736	75.58353033
CG12432	190.019017	186.1084822	142.0248924	200.8535291	195.3611787	145.0091373	247.2797002	233.9408513	245.5716145	205.0738887
CG12433	40.22442798	30.06472797	74.54294953	21.40684088	16.67945217	28.05138308	19.02731384	28.4429658	37.79176517	17.75311155
CG12436	126.2377862	112.2055323	126.2377862	93.05424111	194.0117205	118.6032719	304.4370214	176.0693527	290.0182746	129.7868134
CG12437	2179.830134	2105.577117	2091.032833	2646.738597	2486.671123	803.4141162	2778.325663	1595.729059	167.7303557	1438.151553
CG12438	7.412704495	6.680703355	7.835362381	8.633825892	9.986644391	7.464263932	11.08087574	10.12605275	20.67764529	11.63178014
CG12439	13.547925	11.08087574	14.12324794	15.24220797	18.00093576	15.88947993	19.29292524	18.50701094	54.94818793	19.15965927
CG1244	689.7835914	625.9918222	792.3532767	666.28703	729.1137001	955.4257833	504.9511447	657.1140596	162.016844	995.9986662
CG12441	111.4304721	44.94223602	110.6607656	74.54294953	123.6398501	22.31589866	222.8609442	55.3303828	57.68002961	33.35890435
CG12442	14.82540899	17.26765178	13.8325957	15.45498126	15.45498126	12.72858374	28.64080227	18.76535919	42.22425314	22.47111801
CG12443	484.3815151	861.0779292	975.50131	749.6118763	608.8740429	749.6118763	1105.129714	1152.059888	154.3434019	568.0995697
CG12444	103.9683067	57.28160454	34.2967508	36.00187151	21.55573723	35.75318842	50.56264396	78.79324245	82.13925744	40.78594007
CG12446	15.13692235	22.31589866	46.52712055	21.85664411	13.36140671	17.87659421	22.00866909	26.17286587	38.31931855	18.37917368
CG12448	17.1483754	23.10286713	14.6213032	24.5900029	11.15794933	14.2214829	23.75237713	12.99603834	29.85705573	18.89588258
CG12449	79.3412928	132.5139103	172.4458978	115.3600592	53.81737058	102.5369443	44.32350298	63.11889309	39.94657756	14.92852786
CG1245	60.12945595	66.25695513	74.02804377	79.3412928	85.0358921	76.6386371	88.03467636	148.0560875	121.0953788	133.4356174
CG12452	187.4029691	136.2393834	150.1228735	101.1252879	242.1907576	95.00950852	132.5139103	103.2501452	205.0738887	124.4998333
CG12454	38.58585049	39.6706464	35.75318842	37.01402188	47.83517596	40.50421101	42.51794605	47.83517596	65.79928491	54.19169999
CG12455	203.6573398	154.3434019	310.8338904	79.89315513	51.98415337	82.13925744	44.01733818	55.71523605	32.67238802	40.22442798
CG1246	30.48441594	20.2521055	20.11221399	23.75237713	20.96629446	26.35491255	27.6651914	20.53481436	59.71411146	34.2967508
CG12460	10.48314723	11.47164198	10.12605275	12.99603834	15.45498126	11.95879399	16.22335168	11.47164198	26.72281342	12.46663327
CG12462	451.9439341	415.8732269	319.5726205	430.5389646	541.1932368	572.0510147	451.9439341	537.454942	786.8800928	572.0510147
CG12464	5.278031643	5.028053498	4.993322196	5.205367422	5.897076869	6.773962499	6.543216468	5.578974665	6.062866266	7.110741449
CG12467	1448.154688	1428.217514	1541.372669	1192.687193	1136.199139	1002.926385	1618.004607	1746.196258	891.4437768	1009.902289
CG12470	14.6213032	22.78480313	17.1483754	24.5900029	25.45716748	19.97328878	27.09585	15.34822591	22.94328397	21.55573723
CG12477	11.08087574	11.00433455	11.55143356	10.85283462	13.17745628	18.37917368	15.56247916	15.13692235	28.64080227	23.42537114
CG12478	6208.375056	5595.300892	4770.74877	5330.29624	6251.55772	4640.292394	6165.490677	5330.29624	2556.580964	3743.05362
CG12479	32.67238802	33.8245773	32.44670335	32.2225776	34.7755156	43.11147446	43.11147446	39.39662123	95.67035191	52.34573175
CG12480	22.94328397	25.45716748	19.29292524	21.40684088	18.37917368	29.24260641	29.04061297	27.85761803	63.11889309	26.53822547
CG12481	8.51496146	8.0556444	7.621103984	7.889861636	7.568461174	8.6938789	12.21007367	10.85283462	16.22335168	8.397733469
CG12483	9.986644391	9.253505471	9.382679594	8.51496146	12.46663327	12.29500145	14.6213032	13.92880901	33.35890435	14.82540899
CG12486	324.0336881	256	200.8535291	377.4129196	162.016844	139.1020624	227.5437264	165.4211623	115.3600592	106.1529019
CG12487	4.723970646	4.789914818	4.316912946	5.241573615	4.531535541	4.823231311	6.105036836	4.28709385	17.26765178	5.696200782
CG12488	177.2940119	198.0883192	192.6715837	186.1084822	172.4458978	564.1754193	319.5726205	596.3435963	268.727471	310.8338904
CG12489	1067.484939	1052.788558	1234.747216	849.2232149	734.185087	837.531708	515.5612416	675.5880503	254.2316788	382.6814077
CG1249	455.0874528	369.6458741	455.0874528	729.1137001	304.4370214	213.7825074	304.4370214	421.6786008	88.03467636	430.5389646
CG12490	6.02098699	6.02098699	6.498019171	6.588728138	6.588728138	7.464263932	9.579829637	6.821079134	11.71268557	8.6938789
CG12491	18.25221945	14.6213032	17.02992292	21.40684088	19.69831061	18.89588258	29.44600482	23.42537114	48.16789592	32.89964245
CG12492	600.491494	749.6118763	592.2243502	477.7128917	330.8423246	380.0380341	749.6118763	317.3651712	121.0953788	372.2169644
CG12493	15.03236399	15.24220797	15.56247916	16.1112888	21.55573723	18.89588258	22.16175149	22.78480313	38.58585049	20.39297004
CG12496	15.34822591	24.08394796	13.36140671	13.36140671	25.45716748	8.456144324	8.815240927	7.110741449	19.69831061	8.339726087
CG12497	222.8609442	187.4029691	270.5966184	227.5437264	119.4282229	247.2797002	188.7064598	210.8393004	218.2745323	225.9719671
CG12498	21.55573723	30.69645182	23.26356028	31.77895985	34.53530357	29.04061297	38.58585049	33.8245773	56.10276616	37.79176517
CG12499	31.12495832	30.90996253	29.24260641	34.53530357	31.77895985	40.78594007	69.07060714	40.50421101	79.3412928	54.94818793
CG1250	461.4402369	436.5490646	413.0005807	568.0995697	205.0738887	312.9959111	596.3435963	326.2875206	1176.267116	508.4633577
CG12501	10.41073484	9.781122222	8.815240927	9.126109727	15.56247916	9.9176616	19.29292524	12.99603834	17.26765178	14.02569154
CG12502	76.6386371	122.7858073	144.007486	147.0333894	83.28587875	83.28587875	35.50622311	80.44885597	42.51794605	25.8125363
CG12505	1296.134752	1089.915067	3019.303357	2256.701677	404.5011517	1663.492908	1820.349811	1770.57225	79.3412928	3516.684028
CG12506	8.6938789	8.633825892	8.633825892	8.5741877	8.876555777	10.41073484	11.71268557	10.48314723	14.6213032	12.29500145
CG12507	8.456144324	8.5741877	8.339726087	9.713559075	11.00433455	10.92832205	12.64066099	10.12605275	35.01739844	12.21007367
CG12508	233.9408513	181.019336	177.2940119	136.2393834	256	171.254727	178.5271893	224.4110647	337.7940252	187.4029691
CG12509	21.55573723	25.8125363	21.55573723	22.78480313	25.63423608	30.2738447	36.75834736	29.04061297	58.89200964	34.05984584
CG12511	22.627417	23.75237713	26.53822547	34.53530357	30.2738447	31.55944654	36.25228433	33.59093388	76.6386371	40.22442798
CG12512	15.24220797	18.63573738	15.88947993	16.67945217	23.75237713	367.0925435	25.8125363	65.34477605	45.56960626	224.4110647
CG12516	8.5741877	9.253505471	8.224910613	7.210003701	10.12605275	11.3137085	10.55606329	13.547925	27.47409397	13.92880901
CG12517	36.75834736	31.77895985	28.24649588	31.12495832	36.75834736	39.6706464	41.64293937	38.58585049	106.8912537	60.96883187
CG12520	5.314743256	6.773962499	4.924577653	5.938094283	7.110741449	6.588728138	8.224910613	6.453134074	8.938297105	7.210003701
CG12521	13.45434264	17.26765178	15.56247916	16.56423878	11.87618857	17.3877578	19.29292524	20.96629446	67.18186775	16.1112888
CG12522	46.20573426	42.51794605	42.51794605	41.06962872	62.24991663	72.50456866	77.17170097	61.81992505	147.0333894	77.17170097
CG12523	78.79324245	59.30163596	50.21338227	57.28160454	99.7330662	60.96883187	83.28587875	74.54294953	229.1264182	77.7084726
CG12524	544.9575334	190.019017	357.0543786	300.245747	294.0667789	178.5271893	326.2875206	94.35322991	95.67035191	74.54294953
CG12525	6.190259974	6.543216468	6.36429187	6.773962499	5.735820992	5.775716782	12.72858374	8.0556444	15.56247916	9.849155307
CG12526	12.55334557	16.56423878	14.92852786	20.2521055	21.85664411	19.69831061	22.16175149	25.45716748	77.7084726	28.24649588
CG12529	70.52192742	81.57188015	65.34477605	84.44850629	124.4998333	103.2501452	125.3657981	111.4304721	256	148.0560875
CG12530	903.8878682	935.763405	910.1749055	910.1749055	855.1300295	592.2243502	968.7630302	1260.691879	254.2316788	396.1766383
CG12531	1552.093764	1370.037816	1398.825223	1209.336485	1314.228119	916.5056726	1160.073099	734.185087	230.7201184	826.0011614
CG12532	1833.011345	1562.88943	1734.1344	1884.544308	1468.370174	1686.714403	1573.760186	1168.142045	929.299615	1052.788558
CG12534	170.0717842	152.2185107	194.0117205	160.8977119	207.9366135	134.3637355	154.3434019	172.4458978	280.1391875	252.4755724
CG12535	32.67238802	37.01402188	32.44670335	31.55944654	40.50421101	58.48521281	48.84029469	39.12448889	99.04415959	50.91433496
CG12537	739.2917481	843.3572017	613.1090968	1002.926385	826.0011614	639.145241	916.5056726	1618.004607	903.8878682	704.2774109
CG12538	47.50475426	48.16789592	54.19169999	51.98415337	63.11889309	49.1800058	70.52192742	52.34573175	168.8970126	81.57188015
CG12539	221.3215312	183.5462717	130.6895521	104.6914635	36.25228433	694.5814157	1160.073099	19.8353232	69.07060714	38.31931855
CG12540	28.8400148	23.75237713	26.53822547	32.44670335	38.05462768	30.2738447	40.78594007	32.44670335	63.11889309	44.63179732
CG12541	55.71523605	128	106.1529019	102.5369443	78.79324245	156.4979555	147.0333894	145.0091373	190.019017	215.2694823
CG12543	515.5612416	407.3146797	487.750655	380.0380341	272.4787667	256	388.023441	328.5570298	661.6846493	215.2694823
CG12547	2320.146197	2503.967289	2469.494431	3516.684028	2628.456238	1652.002323	2091.032833	897.6442586	699.4126115	2134.969878
CG12548	12.38051995	23.26356028	15.88947993	19.56224444	16.22335168	17.50869922	16.44982123	12.81711804	42.22425314	20.53481436
CG12551	22.94328397	24.5900029	23.58830748	26.72281342	79.89315513	29.65081798	37.01402188	45.254834	53.44562684	40.22442798
CG12552	306.5545484	89.88447205	104.6914635	202.2505758	256	26.72281342	36.75834736	41.06962872	37.01402188	40.78594007
CG12557	296.1121751	199.4661324	657.1140596	369.6458741	97.68058937	98.3600116	116.1624519	126.2377862	75.58353033	207.9366135
CG12558	15.03236399	11.15794933	17.1483754	15.67072476	15.67072476	23.42537114	20.96629446	16.1112888	44.63179732	25.10669113
CG12560	56.88593159	17.50869922	20.96629446	46.20573426	23.75237713	65.34477605	14.82540899	30.06472797	25.10669113	36.00187151
CG12563	40.50421101	70.03479688	71.01244621	58.89200964	61.39290364	55.71523605	203.6573398	165.4211623	71.50637684	46.85074227
CG12564	138.1412143	174.8531529	187.4029691	233.9408513	91.13921252	221.3215312	130.6895521	140.0695938	487.750655	174.8531529
CG12565	328.5570298	188.7064598	321.7954239	424.6116075	270.5966184	421.6786008	248.9996665	138.1412143	64.89340671	168.8970126
CG12567	439.5855035	508.4633577	556.4082496	481.0356476	337.7940252	261.3791042	855.1300295	359.5378882	349.7063057	458.2528363
CG1257	17.1483754	13.08643294	12.99603834	17.75311155	18.00093576	28.05138308	22.00866909	22.47111801	36.50443891	22.16175149
CG12576	1458.2274	1398.825223	2019.804579	1520.152136	1260.691879	873.0981292	786.8800928	1074.909884	64.89340671	2005.852769
CG1258	14.92852786	14.82540899	13.92880901	20.82146969	19.8353232	13.64215827	15.34822591	16.56423878	24.7610399	19.02731384
CG12581	9.579829637	10.85283462	10.48314723	9.063071082	13.64215827	10.62948651	14.32040113	11.63178014	22.78480313	16.33619401
CG12582	13.8325957	18.12614216	152.2185107	22.00866909	16.1112888	93.70148454	390.7223575	58.48521281	86.82267696	504.9511447
CG12584	564.1754193	357.0543786	504.9511447	335.4607114	362.038672	377.4129196	572.0510147	418.765854	504.9511447	97.68058937
CG12585	464.6498075	380.0380341	955.4257833	352.1387054	354.5880238	643.5908478	867.0671999	342.509454	128	382.6814077
CG12586	5.696200782	4.407620464	5.42641731	6.680703355	5.897076869	5.815890069	6.320330495	5.098242509	9.18958684	6.821079134
CG12587	21.25897303	25.10669113	20.39297004	44.32350298	17.50869922	18.37917368	25.99207668	54.19169999	46.20573426	19.42711815
CG12589	44.94223602	43.11147446	37.79176517	44.63179732	49.8665331	49.8665331	62.24991663	60.54768939	151.1670607	74.02804377
CG1259	17.75311155	16.33619401	19.15965927	17.02992292	31.55944654	28.4429658	28.24649588	45.254834	42.51794605	30.90996253
CG12590	58.89200964	136.2393834	73.00887782	74.02804377	58.08122594	47.17661495	68.5935016	410.1477773	88.64700596	33.35890435
CG12591	916.5056726	1105.129714	666.28703	968.7630302	765.3628153	333.143515	1024	680.2871368	10.62948651	744.4339289
CG12593	229.1264182	196.7200232	243.8753275	152.2185107	146.0177556	117.7840193	123.6398501	112.9859835	141.0438548	135.2983092
CG12594	232.3249038	137.1870032	75.06143675	103.2501452	55.71523605	40.22442798	181.019336	119.4282229	116.1624519	229.1264182
CG12598	2062.244967	2149.819768	2352.534231	2164.772947	2778.325663	1573.760186	1573.760186	1379.567183	59.71411146	1595.729059
CG12600	51.26847217	85.62736351	51.62507259	48.50293013	61.81992505	82.13925744	84.44850629	65.79928491	109.8963759	70.03479688
CG12601	2019.804579	3191.458118	2628.456238	3061.451261	2556.580964	1884.544308	2352.534231	2401.965976	82.71058116	1217.748086
CG12602	8.5741877	8.51496146	7.727490631	10.41073484	10.12605275	12.99603834	15.67072476	13.547925	14.6213032	15.88947993
CG12605	5634.219287	6208.375056	6208.375056	6746.857613	5220.600329	4389.984103	6038.606714	4803.931952	4803.931952	3468.268799
CG12607	51.98415337	48.50293013	41.93258892	55.3303828	53.81737058	64.4451552	56.49299176	59.71411146	105.4196502	72.50456866
CG12608	1758.342014	1782.887554	2336.28409	1341.842846	1584.706553	1323.369299	1663.492908	1341.842846	1552.093764	2272.398279
CG12609	6.320330495	7.835362381	7.260153243	6.680703355	8.876555777	9.063071082	10.19648502	8.397733469	26.17286587	18.37917368
CG12610	21.40684088	40.50421101	30.90996253	45.254834	31.34144952	17.50869922	32.67238802	18.12614216	25.45716748	25.8125363
CG12611	20.11221399	20.2521055	19.56224444	27.09585	33.8245773	26.35491255	33.59093388	24.7610399	73.00887782	43.71328822
CG12612	30.48441594	30.06472797	30.48441594	33.8245773	32.89964245	29.44600482	35.01739844	33.12847756	73.00887782	50.91433496
CG12617	10.19648502	8.633825892	9.18958684	10.62948651	9.382679594	11.23555901	11.47164198	10.33882265	23.58830748	10.70342044
CG1262	18.63573738	11.55143356	9.986644391	15.03236399	14.6213032	16.67945217	16.67945217	13.17745628	31.12495832	15.34822591
CG12620	22.31589866	23.58830748	20.67764529	22.16175149	22.31589866	28.8400148	25.63423608	27.6651914	49.52207979	37.53071838
CG12621	99.04415959	129.7868134	129.7868134	68.5935016	102.5369443	149.0858991	86.22294892	106.1529019	130.6895521	72.50456866
CG12622	11.39240156	11.3137085	12.29500145	11.23555901	12.04197398	14.72300241	12.64066099	17.63048185	37.01402188	13.17745628
CG12623	9.253505471	8.6938789	9.447941291	10.85283462	11.15794933	10.62948651	8.111675838	8.938297105	33.12847756	9.646462622
CG12624	15.13692235	16.44982123	14.72300241	21.11212657	20.2521055	18.76535919	20.53481436	20.82146969	53.44562684	19.42711815
CG12625	347.2907078	308.6868039	209.382927	230.7201184	276.2824285	467.8817025	407.3146797	317.3651712	413.0005807	256
CG12626	515.5612416	407.3146797	433.5335999	374.8059382	580.0365493	158.6825856	634.7303424	276.2824285	357.0543786	230.7201184
CG1263	1120.55675	910.1749055	1082.386474	455.0874528	643.5908478	1200.982988	1217.748086	1200.982988	704.2774109	1052.788558
CG12630	380.0380341	519.1472537	374.8059382	666.28703	286.0255073	530.055641	596.3435963	515.5612416	26.53822547	252.4755724
CG12632	7.310651602	6.964404506	7.412704495	9.126109727	9.849155307	8.938297105	10.41073484	9.317868692	14.2214829	10.92832205
CG12636	15.24220797	17.1483754	14.2214829	15.03236399	18.76535919	15.56247916	26.90868529	17.87659421	48.16789592	28.24649588
CG12637	27.09585	22.627417	83.28587875	22.78480313	28.05138308	23.42537114	21.70566924	18.89588258	37.79176517	27.09585
CG1264	10.48314723	103.9683067	12.04197398	10.77786861	25.10669113	10.056107	12.64066099	10.55606329	18.25221945	18.25221945
CG12640	222.8609442	166.5717575	250.7315962	229.1264182	162.016844	337.7940252	471.1360771	304.4370214	145.0091373	282.0877097
CG12641	242.1907576	259.5736268	256	242.1907576	340.1435684	230.7201184	261.3791042	233.9408513	436.5490646	467.8817025
CG12643	15.24220797	89.26359465	17.26765178	56.10276616	29.44600482	218.2745323	23.10286713	80.44885597	22.00866909	54.56863307
CG12644	224.4110647	252.4755724	170.0717842	199.4661324	227.5437264	205.0738887	451.9439341	298.1717981	282.0877097	190.019017
CG12645	14.4200074	16.79546694	27.09585	18.76535919	20.2521055	13.45434264	19.97328878	23.75237713	43.71328822	30.48441594
CG1265	209.382927	177.2940119	266.8712348	147.0333894	66.71780869	243.8753275	548.7480128	263.1971396	39.6706464	78.24897777
CG12650	92.41146851	85.62736351	75.58353033	78.79324245	70.03479688	114.5632091	103.9683067	84.44850629	109.8963759	74.02804377
CG12653	12.04197398	51.62507259	23.91758798	38.31931855	30.48441594	12.21007367	13.17745628	13.73704698	34.05984584	34.7755156
CG12654	69.07060714	85.0358921	82.71058116	101.1252879	98.3600116	85.0358921	106.1529019	79.3412928	132.5139103	77.17170097
CG12655	87.42657643	79.3412928	70.03479688	85.62736351	75.58353033	90.50966799	118.6032719	99.7330662	157.5864849	116.1624519
CG12656	20.82146969	25.8125363	27.6651914	26.35491255	30.48441594	56.49299176	1038.294507	60.54768939	359.5378882	162.016844
CG12659	326.2875206	199.4661324	158.6825856	182.278425	207.9366135	56.10276616	93.70148454	69.07060714	50.56264396	64.89340671
CG12660	58.89200964	63.11889309	47.83517596	61.39290364	53.07645093	79.3412928	74.54294953	66.25695513	202.2505758	85.0358921
CG12661	15.56247916	11.95879399	13.17745628	12.90626815	14.52030649	23.91758798	26.35491255	15.56247916	40.22442798	22.31589866
CG12662	12.12573253	16.79546694	13.36140671	14.6213032	14.2214829	13.17745628	16.22335168	17.63048185	27.6651914	13.92880901
CG12663	9.253505471	6.868523492	7.835362381	11.15794933	10.77786861	11.00433455	13.45434264	14.32040113	34.2967508	14.52030649
CG12664	1160.073099	867.0671999	989.1188008	1052.788558	861.0779292	694.5814157	749.6118763	643.5908478	1160.073099	729.1137001
CG12665	52.70982511	51.26847217	50.56264396	65.79928491	74.02804377	76.6386371	74.54294953	92.41146851	448.8221293	132.5139103
CG12667	40.50421101	41.35529058	40.22442798	46.85074227	54.19169999	51.98415337	65.34477605	69.07060714	171.254727	78.79324245
CG12672	1305.150082	1269.460685	1260.691879	1136.199139	1782.887554	1389.162831	367.0925435	1782.887554	749.6118763	515.5612416
CG12673	1379.567183	1105.129714	1060.111282	1009.902289	975.50131	576.0299442	1260.691879	786.8800928	1488.867858	680.2871368
CG12674	14.82540899	17.63048185	23.58830748	41.35529058	21.55573723	22.627417	20.53481436	11.95879399	44.32350298	23.58830748
CG12676	491.1432291	630.3459396	754.8258393	380.0380341	451.9439341	491.1432291	526.3942792	233.9408513	95.00950852	192.6715837
CG12677	145.0091373	129.7868134	292.0355113	120.2589119	178.5271893	129.7868134	247.2797002	89.88447205	44.01733818	39.39662123
CG12678	71.50637684	69.5510312	60.96883187	69.5510312	65.34477605	89.26359465	112.9859835	81.57188015	128	119.4282229
CG12679	8.397733469	8.876555777	9.713559075	9.849155307	11.71268557	15.13692235	11.39240156	12.04197398	21.70566924	14.52030649
CG1268	1541.372669	1408.554822	1606.828232	1105.129714	1074.909884	955.4257833	1024	975.50131	304.4370214	588.1335578
CG12680	8.5741877	8.876555777	8.397733469	8.456144324	7.516181994	10.62948651	7.727490631	6.868523492	11.87618857	11.63178014
CG12681	160.8977119	354.5880238	404.5011517	274.3740064	86.82267696	1082.386474	93.70148454	398.9322648	84.44850629	23.42537114
CG12682	8.339726087	8.75434961	10.19648502	7.889861636	10.41073484	17.87659421	9.579829637	13.92880901	20.39297004	15.13692235
CG12683	36.25228433	40.78594007	36.00187151	32.89964245	43.71328822	32.44670335	46.20573426	44.32350298	47.83517596	68.11969168
CG12684	11.15794933	8.815240927	8.282119391	11.47164198	12.90626815	13.45434264	17.87659421	14.32040113	27.28431654	19.02731384
CG12685	111.4304721	108.3834	100.4267645	128	140.0695938	133.4356174	156.4979555	139.1020624	385.3431673	191.3407038
CG12688	22.94328397	18.89588258	21.85664411	26.17286587	23.75237713	25.63423608	28.4429658	27.85761803	89.26359465	30.06472797
CG12689	14.82540899	13.92880901	19.8353232	18.00093576	19.69831061	17.50869922	19.69831061	20.39297004	34.53530357	21.85664411
CG12690	1686.714403	1629.258719	1478.583496	1067.484939	1144.102029	1217.748086	1978.237602	1978.237602	97.00586026	1296.134752
CG12691	14.12324794	12.90626815	12.29500145	13.73704698	12.21007367	16.22335168	25.99207668	19.56224444	46.85074227	18.00093576
CG12692	8.938297105	9.253505471	8.111675838	11.00433455	8.397733469	11.55143356	11.71268557	9.579829637	18.12614216	10.19648502
CG12693	121.9376637	105.4196502	274.3740064	256	30.48441594	41.35529058	19.69831061	17.26765178	37.53071838	36.50443891
CG12697	58.48521281	40.78594007	88.03467636	72.00374302	17.75311155	5.502167273	5.979396995	5.314743256	10.55606329	5.775716782
CG12698	5.735820992	8.168097006	6.727171322	6.233316637	7.310651602	8.168097006	10.056107	7.160200567	15.13692235	8.282119391
CG12699	18.12614216	16.56423878	19.97328878	18.76535919	15.56247916	17.50869922	51.26847217	24.08394796	52.34573175	30.2738447
CG12700	5.897076869	6.868523492	6.964404506	8	8.111675838	8.0556444	9.713559075	9.713559075	10.26740718	9.9176616
CG12701	38.05462768	52.70982511	47.83517596	28.24649588	28.05138308	26.90868529	30.90996253	27.85761803	17.50869922	21.11212657
CG12702	19.02731384	18.76535919	12.81711804	20.39297004	19.56224444	27.47409397	28.05138308	23.75237713	47.50475426	25.28132198
CG12703	187.4029691	238.8564458	216.7668	152.2185107	160.8977119	344.8917957	183.5462717	448.8221293	44.63179732	168.8970126
CG12708	28.4429658	27.28431654	23.10286713	26.17286587	32.2225776	37.01402188	491.1432291	35.26096371	62.68289905	43.71328822
CG1271	56.49299176	91.77313587	55.3303828	64.4451552	101.8286699	74.54294953	50.56264396	67.6491546	113.7718632	70.03479688
CG12710	35.75318842	39.94657756	36.00187151	41.35529058	41.93258892	56.49299176	44.94223602	45.254834	162.016844	41.35529058
CG12713	79.89315513	60.12945595	49.52207979	19.29292524	51.62507259	26.90868529	31.55944654	28.4429658	37.27147477	221.3215312
CG12714	16.44982123	21.40684088	19.8353232	25.45716748	30.69645182	29.04061297	26.72281342	30.2738447	54.19169999	30.06472797
CG12715	124.4998333	20.67764529	56.88593159	19.56224444	30.69645182	57.68002961	12.81711804	23.26356028	28.64080227	49.8665331
CG12716	792.3532767	436.5490646	685.0189081	326.2875206	243.8753275	319.5726205	163.1437603	167.7303557	88.64700596	935.763405
CG12717	101.8286699	158.6825856	194.0117205	333.143515	108.3834	312.9959111	171.254727	79.89315513	43.41133848	172.4458978
CG12720	2352.534231	982.2864582	1618.004607	1552.093764	1398.825223	1287.181696	1820.349811	1978.237602	786.8800928	1663.492908
CG12721	12.81711804	13.547925	10.85283462	14.12324794	14.4200074	12.99603834	22.16175149	15.13692235	33.12847756	25.8125363
CG12723	56.49299176	50.56264396	53.44562684	57.28160454	47.83517596	62.24991663	75.58353033	55.3303828	121.0953788	54.94818793
CG12724	30.2738447	32.44670335	30.69645182	37.01402188	41.93258892	66.71780869	55.3303828	44.94223602	160.8977119	59.30163596
CG12725	9.9176616	7.464263932	8.0556444	10.33882265	11.23555901	12.72858374	17.26765178	9.51365692	15.88947993	15.13692235
CG12726	29.65081798	31.55944654	32.89964245	27.28431654	46.20573426	50.56264396	51.98415337	39.6706464	102.5369443	47.83517596
CG12728	213.7825074	168.8970126	418.765854	276.2824285	221.3215312	190.019017	72.50456866	186.1084822	18.50701094	56.88593159
CG12729	8.224910613	7.621103984	8.938297105	7.889861636	9.253505471	8.51496146	8.815240927	9.317868692	20.67764529	8.5741877
CG1273	10.19648502	7.621103984	7.568461174	7.889861636	7.889861636	9.447941291	10.62948651	8.633825892	29.44600482	11.55143356
CG12730	115.3600592	159.7863103	222.8609442	207.9366135	157.5864849	216.7668	103.9683067	427.5650147	354.5880238	142.0248924
CG12732	183.5462717	138.1412143	330.8423246	124.4998333	182.278425	147.0333894	91.77313587	265.0278205	181.019336	131.5985698
CG12734	2076.589015	2210.259428	2241.1135	2702.352201	1428.217514	1160.073099	1341.842846	1897.652351	2702.352201	1287.181696
CG12736	73.51669472	67.18186775	56.88593159	68.11969168	74.54294953	93.05424111	162.016844	60.12945595	98.3600116	88.64700596
CG12737	2019.804579	1746.196258	1910.851567	1845.760947	2225.632998	1184.4487	1698.44643	2105.577117	855.1300295	407.3146797
CG1274	48.50293013	162.016844	101.1252879	42.22425314	97.00586026	60.96883187	55.3303828	62.24991663	69.5510312	56.49299176
CG12740	3104.187528	3191.458118	3717.19846	2503.967289	3040.304273	3983.994665	3492.392517	3191.458118	1686.714403	3795.304702
CG12743	8.282119391	15.88947993	7.012845771	7.210003701	29.44600482	9.579829637	12.90626815	8.456144324	6.868523492	8.75434961
CG12744	12.38051995	16.33619401	18.50701094	21.70566924	18.00093576	19.97328878	25.45716748	24.42014734	30.69645182	27.28431654
CG12746	22.00866909	26.90868529	20.96629446	34.05984584	21.25897303	15.13692235	22.00866909	27.09585	61.39290364	16.22335168
CG12749	2702.352201	2721.148547	2091.032833	1468.370174	1871.52681	1226.218194	1795.288517	2288.204059	3444.311717	1243.335562
CG1275	1795.288517	1820.349811	1871.52681	1488.867858	2005.852769	1964.572916	1807.775736	1686.714403	1045.516417	2401.965976
CG12750	596.3435963	724.0773439	652.5750412	1251.983644	1243.335562	310.8338904	541.1932368	1112.816499	1478.583496	501.4631924
CG12752	458.2528363	803.4141162	634.7303424	474.4130877	826.0011614	621.6677808	190.019017	139.1020624	57.68002961	639.145241
CG12753	61.81992505	50.21338227	68.5935016	50.91433496	67.6491546	47.83517596	129.7868134	46.85074227	122.7858073	67.6491546
CG12754	11.79415374	12.21007367	9.849155307	20.82146969	10.056107	10.056107	14.32040113	11.71268557	27.28431654	11.79415374
CG12755	63.11889309	19.69831061	45.254834	50.21338227	44.01733818	19.29292524	23.91758798	19.8353232	32	18.12614216
CG12756	537.454942	548.7480128	276.2824285	442.6430624	259.5736268	340.1435684	873.0981292	174.8531529	421.6786008	388.023441
CG12758	1278.290482	1144.102029	2120.222564	2486.671123	2062.244967	3104.187528	2936.740348	2401.965976	1287.181696	2759.134365
CG12759	128.8903104	172.4458978	150.1228735	115.3600592	137.1870032	27.28431654	122.7858073	71.50637684	32.89964245	302.3341213
CG1276	232.3249038	141.0438548	265.0278205	186.1084822	111.4304721	67.6491546	103.2501452	138.1412143	142.0248924	99.04415959
CG12763	5.169411323	5.098242509	4.691339797	4.890561111	5.063026376	5.241573615	7.464263932	5.856342784	7.160200567	6.190259974
CG12765	58.89200964	87.42657643	225.9719671	126.2377862	51.62507259	67.6491546	48.50293013	85.0358921	51.26847217	52.34573175
CG12766	32.44670335	27.47409397	28.8400148	27.85761803	31.34144952	35.50622311	38.05462768	34.7755156	71.50637684	41.35529058
CG12767	1168.142045	1052.788558	1398.825223	1541.372669	1530.725631	474.4130877	1710.260059	1314.228119	910.1749055	1871.52681
CG12768	116.1624519	95.67035191	136.2393834	118.6032719	200.8535291	128.8903104	78.24897777	50.91433496	59.30163596	116.1624519
CG12769	2469.494431	2320.146197	2304.119777	1964.572916	2435.496172	1314.228119	2503.967289	3492.392517	362.038672	1722.155858
CG12770	276.2824285	272.4787667	235.5680386	306.5545484	177.2940119	172.4458978	300.245747	230.7201184	106.1529019	385.3431673
CG12772	212.3058037	198.0883192	153.2772742	188.7064598	178.5271893	178.5271893	134.3637355	157.5864849	187.4029691	128
CG12773	1009.902289	1389.162831	975.50131	1360.574274	1269.460685	867.0671999	596.3435963	68.11969168	74.54294953	1629.258719
CG12775	1448.154688	1278.290482	1200.982988	1200.982988	1024	1686.714403	1045.516417	1389.162831	1112.816499	1408.554822
CG12780	12.64066099	36.25228433	44.32350298	25.10669113	16.33619401	42.81368175	30.06472797	24.7610399	48.84029469	16.44982123
CG12781	5.938094283	6.276672783	6.498019171	7.621103984	5.938094283	12.72858374	87.42657643	66.25695513	19.69831061	8.224910613
CG12782	15.56247916	22.00866909	16.56423878	23.10286713	28.24649588	20.2521055	31.12495832	21.25897303	54.56863307	42.81368175
CG12783	7.260153243	6.453134074	7.621103984	9.382679594	10.19648502	11.79415374	8.397733469	8.111675838	19.69831061	8.456144324
CG12784	9.126109727	11.08087574	10.12605275	13.08643294	17.3877578	18.37917368	15.24220797	11.79415374	48.16789592	16.44982123
CG12785	67.6491546	82.71058116	58.48521281	105.4196502	121.9376637	37.53071838	33.12847756	35.50622311	56.88593159	32
CG12787	300.245747	181.019336	229.1264182	186.1084822	205.0738887	252.4755724	238.8564458	237.2065438	63.55791971	135.2983092
CG12789	11.87618857	12.72858374	18.37917368	12.12573253	9.447941291	80.44885597	24.7610399	18.50701094	38.05462768	34.7755156
CG1279	8.168097006	6.727171322	6.105036836	8.5741877	8.876555777	8.111675838	10.26740718	6.773962499	19.15965927	8.5741877
CG12792	116.1624519	101.1252879	54.19169999	71.01244621	125.3657981	41.64293937	16.44982123	69.5510312	134.3637355	53.07645093
CG12794	5.388934307	5.278031643	4.59479342	4.924577653	6.062866266	6.190259974	9.253505471	7.160200567	11.23555901	8.111675838
CG12795	315.1729698	192.6715837	190.019017	163.1437603	245.5716145	216.7668	137.1870032	94.35322991	229.1264182	95.00950852
CG12796	22.00866909	19.29292524	22.47111801	25.63423608	24.08394796	29.65081798	20.53481436	30.90996253	91.13921252	39.6706464
CG12797	141.0438548	147.0333894	167.7303557	210.8393004	233.9408513	256	238.8564458	144.007486	296.1121751	163.1437603
[truncated: 11,616 more rows]
