# Supplementary material for: Pathway-targeting gene matrix for Drosophila gene set enrichment analysis
Source: PLoS One. 2021 Oct 28;16(10):e0259201. doi: 10.1371/journal.pone.0259201 (PMC8553153; doi:10.1371/journal.pone.0259201)
Supplement: S4 File — (TSV) [file pone.0259201.s004.tsv]

ID	CGID
1616608_a_at	CG9042
1622892_s_at	CG7163
1622893_at	CG16844
1622894_at	CG15120
1622895_at	CG32075
1622896_at	CG13848
1622897_at	CG2328
1622898_a_at	CG4247
1622899_at	CG3945
1622900_at	CG30330
1622901_at	CG9993
1622902_at	CG6641
1622903_s_at	CG1841
1622904_at	CG5747
1622905_at	S.C3L002615
1622906_at	CG13200
1622907_at	CG5189
1622908_a_at	CG10962
1622909_at	CG2699
1622910_at	Dm.3R.39558.0
1622911_at	S.CX000516
1622912_at	CG6492
1622913_a_at	CG3682
1622914_at	HDC16025
1622915_at	CG16991
1622916_at	CG11581
1622917_a_at	CG32308
1622918_at	CT32533
1622919_at	CG14640
1622920_at	CG7875
1622921_at	CG32022
1622922_at	CG31209
1622923_at	CG10382
1622924_at	CG18540
1622925_at	CG15319
1622926_at	CG5776
1622927_at	CG8642
1622928_at	CG7940
1622929_at	CG31222
1622930_a_at	CG1957
1622931_at	CG5146
1622932_s_at	CG32858
1622933_at	CG10344
1622934_at	CG17170
1622935_at	CT31960
1622936_at	HDC20601
1622937_at	CG13698
1622938_at	CG17506
1622939_at	CG13387
1622940_at	CG12698
1622941_at	CG17765
1622942_at	CG31959
1622943_s_at	CG2371
1622944_at	CG8735
1622945_a_at	CG12141
1622946_at	CG6908
1622947_s_at	CG6647
1622948_at	CG17721
1622949_at	CG12212
1622950_a_at	CG10069
1622951_at	S.C3L002005
1622952_at	CG10332
1622953_at	Dm.X.52900.0
1622954_at	HDC14228
1622955_at	Dm.3L.24197.0
1622956_at	CG31542
1622957_s_at	CG8364
1622958_at	CG30288
1622959_at	CG12928
1622960_at	CG14902
1622961_at	CG40162
1622962_a_at	CG17221
1622963_at	HDC02721
1622964_at	Dm.2L.1828.0
1622965_s_at	HDC06796
1622966_at	CG15527
1622967_at	S.C3L002813
1622968_at	CG1422
1622969_at	CG30484
1622970_at	CG32384
1622971_at	CG15087
1622972_at	HDC01530
1622973_at	CG8031
1622974_at	CG4000
1622975_at	CG13477
1622976_at	CG32491
1622977_at	CG14635
1622978_at	CG6434
1622979_a_at	CG7188
1622980_at	CG5519
1622981_at	CG4380
1622982_at	CG7393
1622983_a_at	CG4579
1622984_at	CG8905
1622985_at	CG14325
1622986_at	HDC12978
1622987_at	CG15325
1622988_at	S.C2L000989
1622989_at	CG5611
1622990_at	CG5381
1622991_s_at	CG14396
1622992_at	CG4965
1622993_at	HDC07791
1622994_at	HDC09483
1622995_at	CG4326
1622996_at	CG8085
1622997_at	CG13141
1622998_a_at	CG15812
1622999_at	CG1403
1623000_at	CG33093
1623001_at	CG31723
1623002_at	CG31404
1623003_at	Dm.3L.29616.0
1623004_a_at	CG18449
1623005_at	S.C3R001125
1623006_at	CG4545
1623007_a_at	CG11940
1623008_at	CG5565
1623009_at	CG4886
1623010_at	CG13106
1623011_at	CG13552
1623012_at	CG14283
1623013_s_at	CG3907
1623014_at	CG18537
1623015_at	CG7671
1623016_at	CG1299
1623017_at	CG7149
1623018_at	CG12780
1623019_a_at	CG30171
1623020_at	CG31937
1623021_at	CG11981
1623022_at	CG15820
1623023_at	CG1783
1623024_at	HDC07424
1623025_at	CG3457
1623026_a_at	CG7573
1623027_s_at	CG6277
1623028_at	CG14872
1623029_at	CG31535
1623030_at	CG11726
1623031_a_at	CG7487
1623032_at	CG2336
1623033_at	HDC04154
1623034_at	CG7026
1623035_at	CG10207
1623036_a_at	CG10249
1623037_a_at	CG5594
1623038_at	CG31448
1623039_at	CG3409
1623040_at	CG4449
1623041_at	CG13745
1623042_at	HDC06541
1623043_s_at	CG7852
1623044_at	CG6519
1623045_at	CG5277
1623046_at	CG32727
1623047_at	GM05844
1623048_a_at	CG17336
1623049_at	CG9731
1623050_at	CG5005
1623051_at	CG18125
1623052_at	HDC08765
1623053_a_at	CG5174
1623054_at	HDC05276
1623055_at	CG9254
1623056_at	S.C3R003670
1623057_at	HDC02699
1623058_at	CG32676
1623059_at	HDC07554
1623060_at	CG15757
1623061_at	CG10561
1623062_at	CG13535
1623063_at	CG12191
1623064_at	HDC02490
1623065_at	CG13692
1623066_at	CG10369
1623067_at	Dm.3R.43582.0
1623068_at	CG4105
1623069_s_at	CG17544
1623070_a_at	CG2822
1623071_at	HDC14088
1623072_at	CG7709
1623073_s_at	CG6998
1623074_at	S.C3L002031
1623075_at	HDC11776
1623076_at	CG32803
1623077_at	Dm.2L.2364.0
1623078_at	HDC15931
1623079_at	HDC20578
1623080_at	CG18410
1623081_at	CG3776
1623082_s_at	HDC03674
1623083_at	CG1698
1623084_at	CG2621
1623085_at	CG12637
1623086_at	CG1119
1623087_at	CG32239
1623088_at	CG10855
1623089_at	CG17934
1623090_at	CG30390
1623091_at	CG12644
1623092_at	CG3440
1623093_at	CG13188
1623094_at	CG12843
1623095_at	HDC02011
1623096_a_at	CG32136
1623097_at	CG31920
1623098_at	CG30323
1623099_at	HDC12020
1623100_at	CG6582
1623101_at	CG7035
1623102_at	CG2227
1623103_at	CG14946
1623104_at	CG32438
1623105_at	CG18672
1623106_s_at	CG7583
1623107_at	CG10459
1623108_at	CG3183
1623109_at	CG4593
1623110_s_at	S.C2R000892
1623111_at	CG14362
1623112_at	CG4509
1623113_at	CG13167
1623114_at	HDC13417
1623115_at	CG14071
1623116_at	HDC19639
1623117_at	CG31781
1623118_s_at	HDC02629
1623119_at	CG12240
1623120_at	Dm.2L.1261.0
1623121_at	CG5521
1623122_at	CG17294
1623123_at	S.C3R003705
1623124_at	CG7376
1623125_at	CG4459
1623126_at	CG13912
1623127_a_at	CG32853
1623128_at	CG13455
1623129_at	HDC08399
1623130_at	CG30457
1623131_at	S.C2R002092
1623132_at	CT35794
1623133_a_at	CG10508
1623134_at	CG12506
1623135_at	HDC05879
1623136_at	HDC04026
1623137_s_at	CT36309
1623138_at	CG17509
1623139_at	CG3093
1623140_at	CG17379
1623141_s_at	S.C3R001121
1623142_at	S.CX002025
1623143_s_at	S.C2R002262
1623144_at	CG2125
1623145_s_at	CG32009
1623146_at	CG10991
1623147_at	CG31855
1623148_at	CG12990
1623149_at	CG12036
1623150_at	CG4918
1623151_a_at	CG2010
1623152_at	CG12621
1623153_s_at	S.C3R003303
1623154_a_at	CG1271
1623155_at	S.C3L002668
1623156_at	HDC18746
1623157_at	HDC15098
1623158_s_at	Transposon.85
1623159_at	Transposon.91
1623160_at	CG4859
1623161_at	CG15777
1623162_at	Dm.3R.43411.0
1623163_at	CG15354
1623164_a_at	CG8127
1623165_at	CG12385
1623166_at	CG6071
1623167_at	HDC00885
1623168_at	CG16766
1623169_at	CG7305
1623170_at	HDC12611
1623171_s_at	GM02019
1623172_at	Dm.3L.25645.0
1623173_at	CG10013
1623174_at	HDC17338
1623175_at	CG7975
1623176_at	CG16812
1623177_at	Dm.2R.22013.0
1623178_at	CG14190
1623179_at	CG15415
1623180_a_at	CG33183
1623181_at	S.C3R003374
1623182_at	CG13098
1623183_at	HDC18205
1623184_at	HDC15791
1623185_s_at	CG5695
1623186_at	HDC13352
1623187_at	S.C2L000110
1623188_at	CG17208
1623189_at	CG4527
1623190_at	CG9168
1623191_at	CG9994
1623192_at	HDC12757
1623193_at	CG33123
1623194_at	CG7637
1623195_at	CG17944
1623196_s_at	HDC19712
1623197_a_at	CG5699
1623198_at	Dm.3R.36414.0
1623199_a_at	CG32352
1623200_at	CG10580
1623201_at	CG5783
1623202_at	CG14113
1623203_at	CG7456
1623204_at	CG15728
1623205_at	S.C2L000616
1623206_a_at	CG9554
1623207_at	CG3548
1623208_at	CG15552
1623209_at	CG8833
1623210_at	CG8667
1623211_at	CG17234
1623212_s_at	CG4057
1623213_at	HDC07382
1623214_at	CG9669
1623215_at	HDC14233
1623216_s_at	CG9629
1623217_at	CG8743
1623218_s_at	CG1070
1623219_at	CG30501
1623220_at	HDC16100
1623221_at	HDC02900
1623222_s_at	CG8989
1623223_at	GH25761
1623224_at	CG7355
1623225_s_at	CG7611
1623226_at	CG10154
1623227_s_at	CG30147
1623228_at	S.C3L000284
1623229_at	CG7881
1623230_s_at	S.CX000096
1623231_at	CG10846
1623232_at	HDC18073
1623233_at	CG7605
1623234_s_at	CG5685
1623235_at	CG6159
1623236_at	HDC16013
1623237_at	CG14030
1623238_at	CG5618
1623239_at	CG18608
1623240_at	S.C2L002005
1623241_s_at	CG30104
1623242_at	CG4174
1623243_at	CG5656
1623244_at	CG7915
1623245_at	HDC03927
1623246_at	CG6475
1623247_at	CG10420
1623248_s_at	HDC08030
1623249_s_at	HDC03020
1623250_at	CG18591
1623251_at	CG14450
1623252_a_at	CG3861
1623253_at	LD45965
1623254_s_at	CG31531
1623255_at	Dm.2L.6471.0
1623256_at	CG5164
1623257_a_at	CG17665
1623258_at	CG12493
1623259_at	S.C2L000958
1623260_at	HDC20293
1623261_at	CG31118
1623262_at	CG13883
1623263_at	HDC08642
1623264_at	CG3493
1623265_at	CG10513
1623266_at	CG14180
1623267_at	CG5237
1623268_a_at	CG33005
1623269_at	S.C2R000013
1623270_at	HDC03217
1623271_a_at	CG7933
1623272_at	CG15616
1623273_at	CG5432
1623274_s_at	CG4760
1623275_at	CG17868
1623276_at	CG31663
1623277_at	CG17100
1623278_at	S.C3R001858
1623279_at	HDC09525
1623280_at	Dm.3L.31347.0
1623281_s_at	CG17949
1623282_at	CG31171
1623283_at	HDC06308
1623284_at	CG10251
1623285_at	CG1637
1623286_at	CG32299
1623287_at	CG13921
1623288_at	CG4097
1623289_at	CG31557
1623290_at	CG10303
1623291_at	CG31673
1623292_at	CG33128
1623293_at	CG4042
1623294_at	CG17669
1623295_at	CG8564
1623296_at	CG32625
1623297_at	CG18371
1623298_at	CG6067
1623299_at	CG1794
1623300_at	CG18586
1623301_at	HDC19877
1623302_at	CG8067
1623303_at	HDC14817
1623304_at	CG9107
1623305_at	CG5091
1623306_at	CG11738
1623307_at	HDC16444
1623308_at	HDC12790
1623309_at	CG5811
1623310_at	S.C3R003595
1623311_at	S.C3R000469
1623312_s_at	CG11836
1623313_at	S.C3L001985
1623314_at	CG11186
1623315_at	S.C3L002620
1623316_at	CG14785
1623317_at	CG15477
1623318_s_at	CG18064
1623319_at	S.C2L000994
1623320_at	CG3711
1623321_at	CG40343
1623322_at	CG9067
1623323_at	CG12622
1623324_at	CG11770
1623325_at	CG6847
1623326_a_at	CG14981
1623327_at	S.C2R001709
1623328_at	CG7252
1623329_at	CG14500
1623330_at	CG5568
1623331_at	CG32199
1623332_at	CG15505
1623333_a_at	CG32604
1623334_at	CG12913
1623335_a_at	CG5044
1623336_at	CG13719
1623337_at	HDC09874
1623338_at	CT35233
1623339_at	CG7498
1623340_at	CG15333
1623341_at	CG15598
1623342_at	CG8369
1623343_at	CG4049
1623344_at	CG12856
1623345_at	CG33474
1623346_at	CG2861
1623347_at	CG11674
1623348_at	CG15058
1623349_x_at	Transposon.45
1623350_at	CG6098
1623351_at	CT12883
1623352_at	CG7016
1623353_at	CG14637
1623354_at	HDC02327
1623355_at	CG2155
1623356_at	CG11999
1623357_at	CG8616
1623358_at	CG30381
1623359_at	CG3836
1623360_at	CG32534
1623361_at	HDC12336
1623362_at	HDC10019
1623363_at	CG6432
1623364_at	CG4250
1623365_at	CG7959
1623366_at	CG8039
1623367_at	HDC20284
1623368_at	S.CX001965
1623369_at	CG31796
1623370_at	CG4148
1623371_at	CG11126
1623372_at	CG5873
1623373_at	CG14806
1623374_a_at	CG8649
1623375_at	CG17081
1623376_s_at	CG3798
1623377_at	CG14841
1623378_at	CG5545
1623379_at	CG14228
1623380_at	Dm.3L.24290.0
1623381_at	HDC03202
1623382_at	S.C3L001813
1623383_at	CG7507
1623384_at	CG18426
1623385_at	HDC17349
1623386_s_at	CG14438
1623387_at	CG6546
1623388_at	CG15861
1623389_at	CG11573
1623390_at	CG11768
1623391_at	CG1641
1623392_at	S.C2R000576
1623393_a_at	CG3277
1623394_at	CG3536
1623395_at	HDC16223
1623396_at	CG13875
1623397_at	CG40442
1623398_at	CG4830
1623399_at	Dm.3L.24964.0
1623400_at	S.C2R002795
1623401_a_at	CG8092
1623402_at	CG10954
1623403_s_at	CG2028
1623404_at	CG16890
1623405_at	CG1258
1623406_at	HDC15816
1623407_at	CG10298
1623408_s_at	CG2947
1623409_at	HDC11514
1623410_at	CT11695
1623411_at	CG12052
1623412_a_at	CG17150
1623413_at	HDC02460
1623414_at	Dm.X.55352.0
1623415_at	CG6667
1623416_at	CG33265
1623417_at	HDC14431
1623418_at	CG10244
1623419_s_at	CT40876
1623420_at	CT35475
1623421_at	CG6347
1623422_a_at	CG31908
1623423_at	S.C3R001130
1623424_a_at	CG8224
1623425_at	CG8238
1623426_at	CG31633
1623427_at	CG7179
1623428_at	CG14933
1623429_at	CG11073
1623430_at	CG3832
1623431_at	CG13423
1623432_s_at	CG32010
1623433_at	CG30369
1623434_at	CG3702
1623435_at	HDC13252
1623436_a_at	CG5461
1623437_at	CG9948
1623438_at	CG9505
1623439_at	CG17744
1623440_at	CG31848
1623441_at	CG18412
1623442_at	CG14088
1623443_at	S.C3R003251
1623444_at	CG32466
1623445_at	CG14095
1623446_a_at	CG32950
1623447_a_at	CG12201
1623448_at	CG5196
1623449_at	CG7840
1623450_at	CG33151
1623451_at	CG32375
1623452_at	CG13068
1623453_at	CG10447
1623454_at	HDC15209
1623455_s_at	CG1691
1623456_at	CG12477
1623457_at	HDC13964
1623458_at	CG14899
1623459_at	CG9453
1623460_at	CG7479
1623461_at	CG40239
1623462_at	CG7760
1623463_at	CG4254
1623464_at	CG13217
1623465_at	CG6138
1623466_at	CG9097
1623467_at	CG8087
1623468_at	CG2213
1623469_s_at	HDC09652
1623470_at	CG5231
1623471_s_at	GM07660
1623472_at	CG9089
1623473_at	CG18247
1623474_at	CG15479
1623475_s_at	CG10279
1623476_at	Dm.3L.26046.0
1623477_at	HDC12755
1623478_at	CG16752
1623479_at	CG7413
1623480_at	CG5047
1623481_at	CG9066
1623482_at	CG9072
1623483_at	CG17283
1623484_at	CG3830
1623485_at	CG6358
1623486_at	CG7900
1623487_at	CG8374
1623488_at	CG40164
1623489_at	CG11091
1623490_at	CG5723
1623491_at	CG15155
1623492_a_at	CG17010
1623493_at	CG12717
1623494_at	CG2723
1623495_at	CG10574
1623496_at	CG3228
1623497_at	CG8346
1623498_at	CG5857
1623499_at	CG12341
1623500_at	CG13622
1623501_at	CG32859
1623502_at	CG31910
1623503_at	CG5518
1623504_at	S.C3L000708
1623505_s_at	CG11700
1623506_s_at	CG32505
1623507_at	CG33136
1623508_at	CG30466
1623509_at	CG15252
1623510_at	CG7970
1623511_at	HDC13475
1623512_at	CG13291
1623513_at	CG1559
1623514_a_at	CG2239
1623515_at	S.C2R001400
1623516_s_at	CG11907
1623517_at	CG4962
1623518_s_at	CG31305
1623519_at	CG14941
1623520_a_at	CG10336
1623521_at	CG11909
1623522_at	CG11668
1623523_at	CG5810
1623524_at	CG7031
1623525_at	CG5109
1623526_at	CG32511
1623527_at	CG40122
1623528_a_at	CG31784
1623529_s_at	CG32825
1623530_at	Dm.2R.14825.0
1623531_at	CG6864
1623532_at	HDC06238
1623533_at	CT35037
1623534_at	Dm.3R.35518.0
1623535_at	CG7164
1623536_s_at	CG11347
1623537_at	CT35952
1623538_at	Dm.3R.34364.0
1623539_at	CG30039
1623540_at	CG31704
1623541_at	HDC06628
1623542_at	CG11373
1623543_at	CG5807
1623544_at	CG33209
1623545_at	CG9193
1623546_at	CG7128
1623547_at	CG31062
1623548_at	CG18269
1623549_at	CG1973
1623550_at	CG10493
1623551_at	CG18081
1623552_s_at	CG2893
1623553_a_at	CG5410
1623554_at	CG3708
1623555_at	CG10131
1623556_at	CG32669
1623557_at	CG31679
1623558_at	CG8505
1623559_s_at	Transposon.18
1623560_at	CG18048
1623561_at	HDC01518
1623562_at	CG14431
1623563_at	HDC02760
1623564_at	CG4109
1623565_at	CG17278
1623566_at	CG13957
1623567_at	S.C3L002408
1623568_at	HDC08176
1623569_at	CG14907
1623570_at	CG7924
1623571_a_at	CG9328
1623572_at	CG32562
1623573_s_at	CG11266
1623574_at	CG11694
1623575_at	GM08552_revcomp
1623576_at	CG1850
1623577_at	S.C3L002790
1623578_at	Dm.3L.22471.0
1623579_at	Dm.3R.40645.0
1623580_at	CG1913
1623581_at	HDC17815
1623582_at	CG6364
1623583_at	CG31657
1623584_at	CG10473
1623585_at	CG14366
1623586_a_at	CG17142
1623587_at	CG31730
1623588_at	CG6050
1623589_a_at	CG5326
1623590_s_at	CG32438
1623591_a_at	CG17883
1623592_at	CG15894
1623593_at	Dm.3R.44169.0
1623594_at	CG1363
1623595_at	CG5439
1623596_at	CG12255
1623597_s_at	CG40072
1623598_at	HDC03315
1623599_at	CG30498
1623600_at	HDC08497
1623601_at	CG8221
1623602_a_at	CG10975
1623603_at	CG4793
1623604_at	CG7742
1623605_a_at	CG4427
1623606_at	CG4087
1623607_at	CG13431
1623608_at	HDC06314
1623609_at	CG15172
1623610_at	CG14652
1623611_at	HDC11397
1623612_at	CG7722
1623613_at	CG13762
1623614_at	HDC19782
1623615_at	CG8675
1623616_at	Dm.X.50113.0
1623617_at	S.C2R001714
1623618_at	CG14163
1623619_at	CG15684
1623620_a_at	CG17212
1623621_at	HDC06366
1623622_a_at	CG12862
1623623_at	HDC16607
1623624_at	CG14869
1623625_at	CG14542
1623626_a_at	CG11412
1623627_at	Dm.2R.20576.0
1623628_at	CG31744
1623629_at	CG5878
1623630_at	HDC14326
1623631_at	CG9388
1623632_s_at	CG6327
1623633_at	CG2034
1623634_at	CG6527
1623635_at	CG14027
1623636_at	CG11748
1623637_s_at	CG18773
1623638_a_at	CG3894
1623639_at	HDC12883
1623640_at	S.C3L002201
1623641_at	CG32856
1623642_at	CG10183
1623643_s_at	CG4559
1623644_s_at	CG2986
1623645_a_at	CG3208
1623646_at	CG15400
1623647_at	CG8243
1623648_s_at	CG1009
1623649_at	HDC03496
1623650_a_at	CG7865
1623651_at	HDC10046
1623652_at	CG14740
1623653_at	CG7625
1623654_at	S.C2L002556
1623655_at	CG2979
1623656_s_at	CG1109
1623657_at	CG14505
1623658_at	CG13306
1623659_at	CG11218
1623660_at	CG4892
1623661_at	S.CX001574
1623662_at	CG11044
1623663_a_at	CG18063
1623664_at	CG10585
1623665_at	CG32716
1623666_at	CG10516
1623667_at	HDC14379
1623668_at	CG13209
1623669_at	CG16836
1623670_at	CG14562
1623671_at	HDC14619
1623672_at	HDC10337
1623673_at	CG10435
1623674_at	HDC00897
1623675_at	CG7592
1623676_at	CG31049
1623677_at	S.C3R003414
1623678_at	CG8470
1623679_at	CG4789
1623680_at	CG32793
1623681_at	CG10163
1623682_a_at	CG8472
1623683_at	CG3712
1623684_at	CG4383
1623685_at	CG4064
1623686_at	CG7148
1623687_at	CG15199
1623688_at	CG3680
1623689_a_at	CG14642
1623690_at	CG17190
1623691_at	CG3964
1623692_s_at	CG1697
1623693_a_at	CG3365
1623694_at	CG14271
1623695_a_at	CG11255
1623696_at	CG15634
1623697_s_at	HDC06631
1623698_s_at	CG8293
1623699_a_at	CG9218
1623700_at	CG32797
1623701_at	CG30120
1623702_at	CG3226
1623703_at	HDC10511
1623704_at	CG17841
1623705_at	HDC15267
1623706_at	CG9498
1623707_a_at	CG32192
1623708_at	CG1906
1623709_at	CG14854
1623710_at	CG5847
1623711_at	CG8178
1623712_at	CG10132
1623713_at	CG18581
1623714_at	CG8620
1623715_at	CG4567
1623716_at	CG7558
1623717_at	CG32086
1623718_at	CG5988
1623719_at	S.CX002048
1623720_at	CG30070
1623721_at	S.C3R003507
1623722_at	CG10328
1623723_at	CG40400
1623724_at	CG15027
1623725_at	CG7914
1623726_at	CG11755
1623727_at	CG10094
1623728_at	CG13689
1623729_at	CG4136
1623730_at	HDC02262
1623731_at	CG5619
1623732_at	CG31410
1623733_at	CG3460
1623734_at	CG8354
1623735_at	CG9930
1623736_at	CG6883
1623737_a_at	CG4212
1623738_at	HDC09225
1623739_at	CG1059
1623740_at	CG32154
1623741_at	CG13981
1623742_at	CG4813
1623743_at	CG3191
1623744_at	CG30411
1623745_at	CG31528
1623746_a_at	CG6167
1623747_at	CG5895
1623748_at	CT38679
1623749_at	HDC19847
1623750_at	CG32246
1623751_at	Dm.3R.38641.0
1623752_at	CG5959
1623753_at	CG7068
1623754_s_at	CG17521
1623755_at	CG32659
1623756_at	CG17239
1623757_at	CG16963
1623758_at	CG13123
1623759_at	CG13428
1623760_at	CG6653
1623761_at	CG15347
1623762_at	CG16910
1623763_at	CG14274
1623764_at	CG11742
1623765_at	CG31606
1623766_at	CG14054
1623767_at	CG17839
1623768_at	CG31840
1623769_at	CG7322
1623770_at	CG1673
1623771_at	CG3564
1623772_a_at	CG17061
1623773_at	CG32082
1623774_at	Dm.2R.11243.0
1623775_at	CG31089
1623776_s_at	CG11094
1623777_s_at	CG1358
1623778_at	CG9162
1623779_at	CG14129
1623780_at	CT38459
1623781_at	HDC09412
1623782_at	CG33131
1623783_at	CG8489
1623784_at	CG5732
1623785_a_at	CG8114
1623786_at	S.C3L000097
1623787_at	CG7144
1623788_at	CG7461
1623789_at	CG31776
1623790_at	CG31901
1623791_s_at	CG32678
1623792_a_at	CG9741
1623793_at	CG1487
1623794_at	CG7928
1623795_at	CG15807
1623796_at	CG12027
1623797_at	CG5969
1623798_at	CG5669
1623799_a_at	CG7557
1623800_at	CG18682
1623801_at	HDC06209
1623802_at	CG1625
1623803_at	HDC18303
1623804_a_at	CG4353
1623805_at	CG4875
1623806_at	CG9638
1623807_a_at	CG13777
1623808_s_at	S.C3R003161
1623809_s_at	CG1354
1623810_at	CG17265
1623811_at	CG12373
1623812_at	CG10943
1623813_at	CG16887
1623814_at	CG13829
1623815_at	CG8100
1623816_s_at	CG1943
1623817_at	CG7916
1623818_at	S.C3R001100
1623819_at	CG9999
1623820_at	CG12252
1623821_at	CG12011
1623822_at	CT38872
1623823_a_at	CG11227
1623824_at	CG17242
1623825_s_at	CG17018
1623826_at	CG5203
1623827_a_at	CG8581
1623828_at	S.C3R001952
1623829_at	Dm.3R.38689.0
1623830_at	CG13350
1623831_x_at	Dm.2R.14773.0
1623832_a_at	CG31722
1623833_at	CG7309
1623834_at	CG18641
1623835_at	CG6592
1623836_at	CG4651
1623837_at	CG9493
1623838_s_at	CG4629
1623839_at	CG6415
1623840_at	CG18607
1623841_at	CG15169
1623842_a_at	CG1830
1623843_at	CG5903
1623844_at	CG15150
1623845_s_at	Transposon.77
1623846_at	CG32577
1623847_at	CG11906
1623848_a_at	CG33045
1623849_s_at	CG6726
1623850_at	HDC13997
1623851_at	CG9400
1623852_at	CG10407
1623853_at	CG3469
1623854_at	HDC06494
1623855_s_at	CG11660
1623856_at	CG30395
1623857_at	CG33180
1623858_at	CG6008
1623859_at	CG4647
1623860_at	CG15478
1623861_at	CG5345
1623862_at	CG3966
1623863_a_at	CG4070
1623864_at	CG6321
1623865_at	CT33453
1623866_at	CG17970
1623867_at	CG14168
1623868_a_at	CG30275
1623869_at	S.C3R001251
1623870_at	HDC10628
1623871_at	CG18563
1623872_at	CG13673
1623873_at	CG9126
1623874_at	CG14215
1623875_at	CG3434
1623876_at	HDC08612
1623877_a_at	CG4220
1623878_at	CG6123
1623879_at	CG15764
1623880_at	CG7274
1623881_s_at	CG3187
1623882_at	CG14195
1623883_at	CG18661
1623884_at	CG16775
1623885_at	CG1031
1623886_at	HDC08321
1623887_at	CG12367
1623888_at	CG11847
1623889_at	CG1317
1623890_at	Dm.2L.4103.0
1623891_at	CG2038
1623892_at	CG12205
1623893_at	CG13784
1623894_a_at	CG8086
1623895_at	CG31912
1623896_a_at	CG6156
1623897_at	AT07338
1623898_at	HDC07531
1623899_at	CG7887
1623900_a_at	CG14935
1623901_s_at	CG7073
1623902_at	CG8781
1623903_at	CG18473
1623904_a_at	CG9475
1623905_s_at	HDC09210
1623906_at	CG18145
1623907_at	CG11513
1623908_at	S.C3L001638
1623909_s_at	CG17835
1623910_at	CG9476
1623911_at	Dm.2L.3976.0
1623912_at	Dm.3L.30738.0
1623913_at	HDC03047
1623914_at	CG6253
1623915_at	CG14511
1623916_at	CG14694
1623917_a_at	CG12348
1623918_at	CG4852
1623919_a_at	CG5175
1623920_at	CG11775
1623921_at	HDC17477
1623922_at	CG6611
1623923_a_at	CG7672
1623924_at	CG12325
1623925_at	CG4477
1623926_at	CG11604
1623927_at	CG31925
1623928_at	CG5910
1623929_at	HDC00217
1623930_s_at	HDC05638
1623931_s_at	CG9819
1623932_at	CG11010
1623933_at	CG12348
1623934_at	CG5268
1623935_at	CG4979
1623936_at	CG11024
1623937_at	S.C3R002321
1623938_at	CT34151
1623939_at	S.C3L002033
1623940_at	CG9855
1623941_at	HDC13480
1623942_at	CG6974
1623943_at	CG17556
1623944_at	CG12605
1623945_at	CG3419
1623946_at	CG32970
1623947_at	CG13491
1623948_at	CG40174
1623949_s_at	CG32816
1623950_s_at	CG2198
1623951_at	CG14068
1623952_a_at	CG8013
1623953_at	CG11592
1623954_s_at	CG3878
1623955_at	CG5087
1623956_at	CG1685
1623957_s_at	CG8938
1623958_at	HDC02478
1623959_at	CG1532
1623960_s_at	Transposon.40
1623961_at	CG8936
1623962_x_at	HDC07601
1623963_at	CG32115
1623964_at	CG15581
1623965_at	AM01371
1623966_s_at	CG9704
1623967_at	CG3715
1623968_at	CG10631
1623969_at	CG31200
1623970_at	CG13154
1623971_at	CG9150
1623972_a_at	CG4538
1623973_at	HDC12632
1623974_at	CG15549
1623975_at	CG1605
1623976_at	CG30081
1623977_at	CG3385
1623978_at	CG10862
1623979_at	CG15482
1623980_at	CG15905
1623981_at	CG7017
1623982_s_at	HDC14103
1623983_at	CG9514
1623984_s_at	CG33208
1623985_at	CG6801
1623986_at	CG15046
1623987_at	CG12679
1623988_at	CG14691
1623989_at	CG5734
1623990_at	HDC17319
1623991_s_at	CG9446
1623992_at	CG7229
1623993_at	CG4291
1623994_at	CG30416
1623995_at	CG2099
1623996_at	CG5001
1623997_s_at	CG15697
1623998_at	CG10565
1623999_at	HDC14484
1624000_at	CG13443
1624001_at	HDC07119
1624002_a_at	CG31291
1624003_at	CG10639
1624004_s_at	CG32096
1624005_at	Dm.3R.48180.0
1624006_at	CG12254
1624007_at	CG6304
1624008_at	CG3806
1624009_at	CG12802
1624010_a_at	CG9062
1624011_at	CG9295
1624012_at	CG11488
1624013_at	CG11574
1624014_at	CG14181
1624015_at	CG13732
1624016_at	CG14238
1624017_at	CG8956
1624018_at	HDC12359
1624019_s_at	CG7622
1624020_at	CG32491
1624021_a_at	CG1725
1624022_at	CG9200
1624023_at	CG5650
1624024_s_at	HDC04828
1624025_at	CG14674
1624026_at	Dm.3R.47508.0
1624027_at	CG4780
1624028_at	CG4415
1624029_at	CG3608
1624030_at	CG8729
1624031_at	CG40139
1624032_at	CG3887
1624033_at	CG7727
1624034_at	CG13787
1624035_a_at	CG8756
1624036_at	CG9307
1624037_s_at	CG5444
1624038_at	CG17024
1624039_at	CG10147
1624040_at	CG12732
1624041_at	CG8711
1624042_at	CG17998
1624043_at	CG31136
1624044_at	CG1577
1624045_at	HDC16612
1624046_at	HDC08810
1624047_at	CG31078
1624048_at	CG15185
1624049_at	CG13802
1624050_at	CG6842
1624051_at	CG13850
1624052_at	CG6294
1624053_at	CG7552
1624054_at	CG5992
1624055_at	HDC03413
1624056_a_at	CG12455
1624057_at	CG16713
1624058_at	CG11411
1624059_at	CG32223
1624060_at	CG9102
1624061_at	CG16874
1624062_at	CG14962
1624063_at	CG15699
1624064_at	CG9915
1624065_at	CG3595
1624066_at	HDC13904
1624067_at	CG6704
1624068_at	HDC00687
1624069_at	CG7296
1624070_at	CG3395
1624071_at	CG14550
1624072_at	Dm.3L.27712.0
1624073_at	CG15800
1624074_at	CG11797
1624075_at	CG31495
1624076_at	CG5849
1624077_at	CG13390
1624078_at	CG5463
1624079_a_at	CG17515
1624080_s_at	CG7398
1624081_at	CG14359
1624082_at	CG5006
1624083_s_at	CG2674
1624084_s_at	RE66017
1624085_at	CG9876
1624086_at	CG8186
1624087_at	S.C3R001316
1624088_at	CG3108
1624089_at	HDC12487
1624090_at	CG12726
1624091_at	HDC02767
1624092_at	CG31039
1624093_at	HDC20355
1624094_at	HDC10342
1624095_at	HDC12506
1624096_at	HDC07417
1624097_s_at	CG31151
1624098_s_at	CG18675
1624099_at	CG1701
1624100_at	CG1529
1624101_at	CG10242
1624102_at	HDC18907
1624103_at	CG7246
1624104_at	HDC11023
1624105_at	CG8248
1624106_at	CG3790
1624107_at	HDC02648
1624108_at	CG4695
1624109_s_at	CG31522
1624110_at	CG31330
1624111_at	CG17203
1624112_at	S.C2R000106
1624113_at	CG7845
1624114_at	CG3219
1624115_s_at	HDC10560
1624116_at	CG31801
1624117_at	CG18397
1624118_at	CG7062
1624119_at	CG32486
1624120_at	S.CX000642
1624121_at	CG6217
1624122_a_at	CG6682
1624123_at	CG13196
1624124_at	CG6895
1624125_at	CG3352
1624126_at	CG2321
1624127_at	HDC02355
1624128_at	CG31769
1624129_s_at	CG7708
1624130_at	CG13874
1624131_at	CT34824
1624132_at	CG4447
1624133_at	HDC08758
1624134_a_at	CG10318
1624135_at	CG1898
1624136_at	Dm.3L.28662.0
1624137_at	CG11911
1624138_at	CG5800
1624139_at	CG1830
1624140_at	CG32734
1624141_at	CG4901
1624142_a_at	CG7085
1624143_a_at	CG12071
1624144_at	CG13566
1624145_a_at	CG11025
1624146_at	CG5174
1624147_at	Dm.3R.36162.0
1624148_at	HDC05555
1624149_at	CG4669
1624150_at	CG4535
1624151_a_at	CG32183
1624152_at	CG11851
1624153_at	CG2803
1624154_at	CG6620
1624155_at	HDC06050
1624156_at	CG18578
1624157_at	CG8520
1624158_at	CG14481
1624159_at	CG17577
1624160_at	CG11329
1624161_at	GH05702
1624162_at	S.CX002355
1624163_at	HDC01683
1624164_s_at	CG6207
1624165_a_at	CG18803
1624166_x_at	S.C3R003387
1624167_at	HDC09972
1624168_at	CG14411
1624169_at	CG13317
1624170_at	CG15368
1624171_at	CG13488
1624172_at	CG1211
1624173_at	CG7264
1624174_at	Dm.2R.15683.0
1624175_at	CG10605
1624176_at	CG10590
1624177_at	CG7941
1624178_s_at	S.CX000012
1624179_at	CG31680
1624180_at	CG2222
1624181_at	CG8062
1624182_at	S.C2R002225
1624183_a_at	CG6588
1624184_at	S.C2L000186
1624185_at	CG1041
1624186_at	CG16717
1624187_at	CG2706
1624188_at	CG31392
1624189_at	CG12236
1624190_at	CG31637
1624191_at	CG6392
1624192_at	CG10998
1624193_s_at	CG3983
1624194_a_at	CG15632
1624195_at	CG3850
1624196_at	S.C2R000041
1624197_a_at	CG6652
1624198_at	CG12582
1624199_at	CG7395
1624200_at	CG8679
1624201_at	CG15498
1624202_a_at	CG2127
1624203_s_at	CG3903
1624204_at	CG4483
1624205_at	CG12157
1624206_at	CG11300
1624207_at	CG7343
1624208_s_at	CG8156
1624209_at	HDC11681
1624210_at	CG32699
1624211_at	CG9005
1624212_at	CG6784
1624213_at	CG15535
1624214_at	CG9437
1624215_s_at	CG17686
1624216_at	CG1330
1624217_at	HDC11537
1624218_at	HDC03469
1624219_s_at	CT33672
1624220_s_at	HDC03386
1624221_at	CG32987
1624222_s_at	CG15814
1624223_at	Dm.3L.30551.0
1624224_at	Transposon.20
1624225_at	CG13651
1624226_at	CG5333
1624227_at	CG31066
1624228_at	CG9353
1624229_at	CG15705
1624230_s_at	CG11624
1624231_s_at	CG8385
1624232_at	CG13891
1624233_at	CG15371
1624234_at	CG7735
1624235_at	CG4285
1624236_at	CG30002
1624237_at	CG15099
1624238_at	HDC19672
1624239_at	CG8335
1624240_at	CG4265
1624241_at	CG18506
1624242_at	CG32301
1624243_at	CG9265
1624244_at	CG10539
1624245_at	CG15239
1624246_s_at	CG11334
1624247_at	CG5543
1624248_s_at	CG5683
1624249_at	HDC17179
1624250_at	CG32432
1624251_a_at	CG14235
1624252_s_at	CG12819
1624253_at	CG32566
1624254_at	CG32070
1624255_at	CG30459
1624256_at	CG16857
1624257_at	CG18259
1624258_at	Dm.X.50678.0
1624259_at	CG32040
1624260_at	CG11977
1624261_at	CG14118
1624262_at	CG10108
1624263_at	CG5933
1624264_at	CG13408
1624265_at	CG14616
1624266_at	CG9927
1624267_at	CG7182
1624268_at	HDC17482
1624269_at	CG8825
1624270_at	HDC16023
1624271_at	CG11808
1624272_at	CG10618
1624273_at	CG8034
1624274_at	CG31953
1624275_at	CG9985
1624276_at	LD48030
1624277_at	CG8273
1624278_at	CG7636
1624279_at	CG31507
1624280_at	CG2263
1624281_at	HDC14682
1624282_s_at	HDC02990
1624283_at	CG13224
1624284_a_at	CG10473
1624285_at	CG3088
1624286_at	CG7931
1624287_at	CG17217
1624288_at	CG10654
1624289_at	CG10133
1624290_at	CG4752
1624291_at	CG6685
1624292_a_at	CG9024
1624293_at	CG40497
1624294_at	S.CX001667
1624295_at	CG12593
1624296_at	CG14508
1624297_at	CG17348
1624298_at	CG33257
1624299_at	HDC11442
1624300_s_at	CG7892
1624301_at	CG10542
1624302_at	CG7903
1624303_at	HDC03960
1624304_s_at	SD05379
1624305_at	CG9159
1624306_at	CG17195
1624307_at	CG10801
1624308_at	CG11720
1624309_s_at	HDC07075
1624310_s_at	CG4753
1624311_at	CG1327
1624312_at	CG3326
1624313_at	HL02501
1624314_at	CG40397
1624315_at	CT35843
1624316_at	CG9737
1624317_at	Dm.3R.34758.0
1624318_at	CG8340
1624319_at	CG12455
1624320_at	CG3697
1624321_at	CG8556
1624322_at	CG7499
1624323_at	CG32924
1624324_a_at	CG40049
1624325_at	CG9614
1624326_at	CG9414
1624327_at	CG3245
1624328_a_at	CG1403
1624329_at	CG12192
1624330_s_at	CG5694
1624331_at	CG8674
1624332_s_at	CG4098
1624333_at	CG9903
1624334_at	S.C2R002544
1624335_at	CG11188
1624336_at	S.CX001416
1624337_at	CG1527
1624338_at	CG17301
1624339_at	CG14825
1624340_at	CG15441
1624341_a_at	CG15593
1624342_at	CG10911
1624343_at	CG30443
1624344_at	CG17922
1624345_a_at	CG13849
1624346_at	HDC16753
1624347_s_at	CG8398
1624348_a_at	CG5505
1624349_at	S.CX002255
1624350_at	S.C3R002919
1624351_at	CT33236
1624352_at	CG14493
1624353_at	CG32654
1624354_at	CG4166
1624355_at	CG13425
1624356_at	S.C3L002789
1624357_at	CG7676
1624358_at	CG12531
1624359_at	CG40221
1624360_at	CG5069
1624361_s_at	CG3845
1624362_at	CG15361
1624363_at	CG15201
1624364_at	CG4849
1624365_at	CG10915
1624366_at	CG17098
1624367_at	S.C2R001316
1624368_at	HDC07599
1624369_at	CG8330
1624370_at	CG18678
1624371_a_at	CG7356
1624372_at	CG10908
1624373_at	CG32788
1624374_at	CG12481
1624375_at	CG3227
1624376_at	S.C2R000006
1624377_s_at	Transposon.84
1624378_at	CG4399
1624379_s_at	HDC20468
1624380_at	CG1359
1624381_at	CG17658
1624382_at	Dm.3R.39837.0
1624383_at	HDC05946
1624384_at	CG13749
1624385_at	CG17735
1624386_at	CG3889
1624387_at	CG30372
1624388_at	S.C3L001480
1624389_at	CG7526
1624390_a_at	CG17143
1624391_at	CG32389
1624392_s_at	CG3671
1624393_at	CG2759
1624394_at	CG13332
1624395_at	CG31102
1624396_at	CG7927
1624397_at	Dm.U.48864.0
1624398_at	CG8630
1624399_at	CR_tc_GH05710
1624400_a_at	CG1362
1624401_at	HDC20200
1624402_at	CG17906
1624403_at	CG13071
1624404_a_at	CG1747
1624405_a_at	CG7059
1624406_at	CG5168
1624407_s_at	CG1877
1624408_at	CG18657
1624409_a_at	CG11315
1624410_at	CG15658
1624411_at	CG18437
1624412_at	CG8376
1624413_at	CG14527
1624414_at	CG10041
1624415_s_at	CG8121
1624416_at	S.C3R002565
1624417_a_at	CG10186
1624418_s_at	CG8580
1624419_a_at	CG8439
1624420_at	CG17118
1624421_at	Dm.2R.17666.0
1624422_at	HDC07552
1624423_at	CG5945
1624424_at	CG13587
1624425_at	CG7384
1624426_at	HDC13364
1624427_at	CG10646
1624428_at	CG7327
1624429_at	CG3967
1624430_at	CG13158
1624431_at	CG15908
1624432_at	CG7104
1624433_at	CG10589
1624434_at	CG6868
1624435_at	CG12143
1624436_at	Dm.3R.41468.0
1624437_s_at	CG30031
1624438_at	CG5017
1624439_at	CG4169
1624440_at	AM01482
1624441_at	CG18389
1624442_at	CG12586
1624443_s_at	CG6294
1624444_at	CG17946
1624445_at	HDC09867
1624446_at	Dm.3R.41956.0
1624447_s_at	CG2048
1624448_at	CG6356
1624449_at	CT35683
1624450_at	CG6331
1624451_at	CG2879
1624452_a_at	CG10118
1624453_at	S.C2L002550
1624454_at	CG10361
1624455_at	HDC12136
1624456_at	CG17154
1624457_at	CG5906
1624458_at	CG6083
1624459_at	CG7345
1624460_s_at	CG31624
1624461_at	S.C2R002295
1624462_at	CG32331
1624463_s_at	CG3307
1624464_s_at	CG17309
1624465_at	CG6850
1624466_a_at	CG15117
1624467_a_at	CG8046
1624468_a_at	CG10026
1624469_at	CG8985
1624470_at	CG31670
1624471_s_at	CG12051
1624472_at	CG10486
1624473_at	CG5553
1624474_at	CG4287
1624475_at	CG10687
1624476_at	CG5185
1624477_at	HDC05334
1624478_at	CG16982
1624479_at	CG6800
1624480_at	CG5479
1624481_a_at	CG31534
1624482_at	CG8571
1624483_at	CG13472
1624484_a_at	CG10159
1624485_at	CG6867
1624486_at	CG12835
1624487_at	CG11475
1624488_a_at	CG17734
1624489_a_at	CG11596
1624490_s_at	CG9786
1624491_a_at	CG12287
1624492_at	CG9597
1624493_at	Dm.X.50771.0
1624494_at	Dm.X.54993.0
1624495_at	S.C3R000374
1624496_at	CG10203
1624497_at	CR31541
1624498_at	CG30045
1624499_s_at	CG9911
1624500_at	HDC15114
1624501_at	CG12496
1624502_a_at	CG1104
1624503_at	CG4786
1624504_s_at	CG6851
1624505_at	CG6113
1624506_at	CG8871
1624507_at	CG31268
1624508_at	CG13526
1624509_at	CG8695
1624510_at	CG30023
1624511_s_at	S.C2R002095
1624512_at	CG14497
1624513_at	CG4806
1624514_at	CG32090
1624515_at	CG6461
1624516_at	HDC08316
1624517_at	CG3132
1624518_at	CG13369
1624519_at	CG8770
1624520_a_at	CG4059
1624521_a_at	CG17896
1624522_at	CG5302
1624523_at	CG32683
1624524_at	HDC14600
1624525_at	CG12998
1624526_s_at	S.C3R000890
1624527_at	CG11194
1624528_at	CG14886
1624529_at	CG3922
1624530_at	CG5701
1624531_s_at	GH25505
1624532_a_at	CG7051
1624533_s_at	CG8651
1624534_at	CG10781
1624535_at	CG33229
1624536_at	CG30130
1624537_s_at	CG9866
1624538_at	HDC07447
1624539_at	CG5871
1624540_at	CG14642
1624541_at	CG1412
1624542_at	CG31757
1624543_s_at	Transposon.32
1624544_at	HDC16662
1624545_at	CG32504
1624546_at	HDC17336
1624547_s_at	CG10851
1624548_at	CG18287
1624549_at	CG3523
1624550_at	CG7562
1624551_at	CG31861
1624552_at	CG3740
1624553_a_at	CG14098
1624554_at	CG3703
1624555_at	CG6338
1624556_s_at	CG4760
1624557_at	CG8648
1624558_at	CG32283
1624559_a_at	CG8295
1624560_at	CG6822
1624561_at	HDC14013
1624562_s_at	CG6541
1624563_at	CG5225
1624564_s_at	CG1524
1624565_a_at	CG16711
1624566_at	HDC01059
1624567_at	CG9575
1624568_at	CG7985
1624569_at	CG31087
1624570_a_at	CG5930
1624571_s_at	CG32857
1624572_a_at	CG40364
1624573_at	CG4998
1624574_at	CG14656
1624575_a_at	CG14307
1624576_at	CG12994
1624577_at	CG17907
1624578_at	CG9675
1624579_at	CG13934
1624580_at	CG9362
1624581_at	HDC16683
1624582_a_at	CG10823
1624583_at	CG6115
1624584_at	CG32643
1624585_at	HDC09523
1624586_a_at	CG10078
1624587_at	CG13323
1624588_at	HDC09852
1624589_a_at	CG31811
1624590_at	CG17134
1624591_at	CG9222
1624592_at	CG5188
1624593_at	CG14332
1624594_at	CG32484
1624595_a_at	CG4429
1624596_at	CG31463
1624597_at	HDC19717
1624598_at	CT34633
1624599_at	CG12656
1624600_at	CG14772
1624601_at	HDC07247
1624602_at	CG13235
1624603_at	CG10754
1624604_a_at	CG5629
1624605_at	CT35468
1624606_at	CG13062
1624607_at	HDC04748
1624608_s_at	CT23539
1624609_at	CG31279
1624610_at	HDC02683
1624611_a_at	CG2852
1624612_at	CG30186
1624613_at	CG5986
1624614_at	CG14894
1624615_at	HDC13468
1624616_at	CG9122
1624617_at	CG1665
1624618_at	CG3870
1624619_s_at	CG31780
1624620_at	CG9191
1624621_at	S.C2L002003
1624622_at	CG17178
1624623_at	CG32972
1624624_at	CG12047
1624625_a_at	CG17150
1624626_at	HDC19956
1624627_s_at	CG31137
1624628_at	CG10396
1624629_at	CG32119
1624630_at	CG30103
1624631_x_at	Transposon.44
1624632_at	CG8590
1624633_at	Dm.3h.22222.0
1624634_at	CG40050
1624635_at	CG14210
1624636_at	CG5712
1624637_at	CG5124
1624638_a_at	CG4365
1624639_at	CG1420
1624640_x_at	CT32593
1624641_at	CG9337
1624642_at	CT40737
1624643_a_at	CG13702
1624644_a_at	CG5514
1624645_at	HDC06306
1624646_at	Dm.3L.23795.0
1624647_at	CR30367
1624648_at	CG40134
1624649_a_at	CG7725
1624650_at	CG33087
1624651_at	HDC13250
1624652_at	S.C2L000447
1624653_at	CG14468
1624654_at	CG13613
1624655_at	CG6472
1624656_s_at	CG4293
1624657_at	HDC14780
1624658_at	CG33158
1624659_at	CG32741
1624660_at	CG1817
1624661_at	S.CX001637
1624662_at	CG3106
1624663_a_at	CG8821
1624664_at	CG7996
1624665_at	CG9257
1624666_at	CG10092
1624667_at	CG31760
1624668_s_at	CG9422
1624669_at	CG7009
1624670_at	CG7589
1624671_at	CG17782
1624672_at	S.C3L001983
1624673_at	CG5899
1624674_at	CG1411
1624675_at	CG9038
1624676_a_at	CG13331
1624677_at	CG13648
1624678_at	CG9570
1624679_at	CG33253
1624680_a_at	CG8606
1624681_at	HDC05653
1624682_at	S.C2L000992
1624683_at	CG17680
1624684_at	CG6095
1624685_at	CG32190
1624686_a_at	CG32498
1624687_a_at	CG15594
1624688_at	CG9360
1624689_at	HDC08982
1624690_at	CG6878
1624691_at	S.CX001472
1624692_at	CG6830
1624693_at	CG11027
1624694_at	CG13597
1624695_at	CG3999
1624696_a_at	CG12769
1624697_at	CG14983
1624698_at	S.C3R000886
1624699_s_at	CG6500
1624700_a_at	CG10175
1624701_at	CG14050
1624702_s_at	CG32057
1624703_at	CG31481
1624704_at	CG4741
1624705_a_at	CG4609
1624706_at	CG11819
1624707_at	HDC19233
1624708_at	CG15769
1624709_at	HDC06109
1624710_at	CG11517
1624711_at	CG31740
1624712_at	HDC11209
1624713_at	CG13548
1624714_at	CG5965
1624715_at	CG9160
1624716_at	Dm.3R.40107.0
1624717_s_at	CG32647
1624718_a_at	CG32584
1624719_at	CG10777
1624720_s_at	CG6043
1624721_at	CG3572
1624722_at	HDC01963
1624723_at	HDC09872
1624724_at	CG3100
1624725_at	CG9626
1624726_s_at	CG7145
1624727_s_at	CG5486
1624728_at	HDC11512
1624729_at	CG12052
1624730_at	CT35792
1624731_s_at	CG33205
1624732_at	CG17527
1624733_at	HDC06878
1624734_at	HDC09451
1624735_at	HDC15393
1624736_a_at	CG5819
1624737_at	CG31001
1624738_at	CG11386
1624739_at	CG3081
1624740_at	HDC08933
1624741_at	HDC07650
1624742_a_at	CG9291
1624743_s_at	CG8402
1624744_a_at	CG7867
1624745_at	HDC09365
1624746_at	CG9359
1624747_at	CG3181
1624748_a_at	CG13778
1624749_at	CG32079
1624750_at	CG8545
1624751_at	CG10478
1624752_at	CG5485
1624753_at	CG13136
1624754_at	HDC13498
1624755_a_at	CG2096
1624756_at	CG5009
1624757_at	CG10202
1624758_at	CG4318
1624759_s_at	CG1028
1624760_at	CG8306
1624761_at	CG14535
1624762_at	CG14254
1624763_at	CG2556
1624764_a_at	CG40265
1624765_at	CG18767
1624766_s_at	CG12223
1624767_at	HDC16221
1624768_at	CG31407
1624769_s_at	RE46574
1624770_at	CG17929
1624771_at	CT29602
1624772_at	CG14186
1624773_at	HDC07582
1624774_a_at	CG3665
1624775_at	CG10628
1624776_a_at	CG9160
1624777_at	CG11113
1624778_at	CG3291
1624779_at	CG32253
1624780_at	CG2995
1624781_at	Dm.2L.3336.0
1624782_a_at	CG10640
1624783_at	CG14961
1624784_at	S.C3R002216
1624785_at	HDC16199
1624786_at	HDC20158
1624787_s_at	CG16959
1624788_at	CG3773
1624789_at	HDC20159
1624790_at	CG7250
1624791_at	HDC12189
1624792_at	CG2998
1624793_at	CG4371
1624794_at	CG10845
1624795_at	CG1105
1624796_at	CG2930
1624797_at	CG1637
1624798_s_at	CG17759
1624799_at	HDC06847
1624800_at	CG5224
1624801_at	CG1138
1624802_at	CG31686
1624803_at	Dm.4.48329.0
1624804_at	HDC19652
1624805_at	CG31041
1624806_at	CG5717
1624807_at	CG5629
1624808_at	CG7313
1624809_s_at	S.CX002402
1624810_at	CG32774
1624811_at	S.C2L001538
1624812_at	CG11070
1624813_s_at	HDC14659
1624814_at	CG12953
1624815_at	CG4817
1624816_at	CG30283
1624817_at	CG3212
1624818_s_at	CG8946
1624819_s_at	Transposon.17
1624820_at	CG8800
1624821_at	CG8586
1624822_at	CG15133
1624823_at	Dm.3L.25864.0
1624824_at	CG6298
1624825_s_at	HDC08475
1624826_at	CG8552
1624827_at	CG11698
1624828_at	CG30067
1624829_at	HDC11342
1624830_at	CG7478
1624831_at	CG31360
1624832_s_at	S.C2L000237
1624833_a_at	CG4356
1624834_at	CG14015
1624835_at	CG10869
1624836_at	CG13795
1624837_at	CG7506
1624838_a_at	CG13968
1624839_at	CG6494
1624840_at	CG17797
1624841_s_at	CG13585
1624842_at	CG18584
1624843_at	S.C3R000879
1624844_x_at	CT38551
1624845_a_at	CG9032
1624846_at	CG10764
1624847_at	CG11985
1624848_at	CG6011
1624849_at	CG30483
1624850_at	CG3556
1624851_at	CG32629
1624852_at	CG9817
1624853_at	CG11635
1624854_s_at	CG8440
1624855_at	CG31988
1624856_at	CG4249
1624857_at	CG17510
1624858_at	CG6693
1624859_at	CG4319
1624860_at	CG31804
1624861_at	AlkB
1624862_at	HDC15754
1624863_a_at	CG8042
1624864_s_at	CG3727
1624865_at	HDC09253
1624866_at	CG32414
1624867_at	CG13964
1624868_at	CG31989
1624869_at	CG12511
1624870_at	CG16853
1624871_s_at	HDC15808
1624872_at	S.C2R001397
1624873_at	CG12286
1624874_at	CG32271
1624875_at	CG3650
1624876_at	CG13680
1624877_at	CG1561
1624878_at	HDC10296
1624879_at	HDC08314
1624880_at	CG8813
1624881_at	CG11448
1624882_at	CG4066
1624883_at	CG10679
1624884_at	CG32712
1624885_at	CG32645
1624886_s_at	HDC06119
1624887_at	CG8223
1624888_at	CG7081
1624889_a_at	CG3920
[truncated: 16,770 more rows]
