# Supplementary material for: Pathway-targeting gene matrix for Drosophila gene set enrichment analysis
Source: PLoS One. 2021 Oct 28;16(10):e0259201. doi: 10.1371/journal.pone.0259201 (PMC8553153; doi:10.1371/journal.pone.0259201)
Supplement: S5 File — (TSV) [file pone.0259201.s005.tsv]

NAME	GS<br> follow link to MSigDB	GS DETAILS	SIZE	ES	NES	NOM p-val	FDR q-val	FWER p-val	RANK AT MAX	LEADING EDGE
PROCESSING OF CAPPED INTRON-CONTAINING PRE-MRNA	PROCESSING OF CAPPED INTRON-CONTAINING PRE-MRNA	Details ...	196	0.5402931	3.1893425	0.0	0.0	0.0	3565	tags=55%, list=26%, signal=74%
MRNA SPLICING	MRNA SPLICING	Details ...	148	0.5650807	3.1837616	0.0	0.0	0.0	3773	tags=59%, list=28%, signal=81%
MRNA SPLICING - MAJOR PATHWAY	MRNA SPLICING - MAJOR PATHWAY	Details ...	146	0.56255424	3.1428618	0.0	0.0	0.0	3773	tags=59%, list=28%, signal=81%
RAB REGULATION OF TRAFFICKING	RAB REGULATION OF TRAFFICKING	Details ...	68	0.5936564	2.8713956	0.0	0.0	0.0	3819	tags=62%, list=28%, signal=85%
MRNA SPLICING - MINOR PATHWAY	MRNA SPLICING - MINOR PATHWAY	Details ...	43	0.65070724	2.7674181	0.0	0.0	0.0	2617	tags=60%, list=19%, signal=75%
RAC1 GTPASE CYCLE	RAC1 GTPASE CYCLE	Details ...	59	0.5628153	2.6754413	0.0	0.0	0.0	2642	tags=56%, list=19%, signal=69%
RAB GEFS EXCHANGE GTP FOR GDP ON RABS	RAB GEFS EXCHANGE GTP FOR GDP ON RABS	Details ...	52	0.5842748	2.6397913	0.0	0.0	0.0	3807	tags=63%, list=28%, signal=88%
CDC42 GTPASE CYCLE	CDC42 GTPASE CYCLE	Details ...	28	0.64203304	2.515742	0.0	2.4232456E-4	0.001	2044	tags=57%, list=15%, signal=67%
RNA POLYMERASE II TRANSCRIBES SNRNA GENES	RNA POLYMERASE II TRANSCRIBES SNRNA GENES	Details ...	68	0.510702	2.4370818	0.0	3.8358834E-4	0.002	2795	tags=41%, list=21%, signal=52%
RUNX1 INTERACTS WITH CO-FACTORS WHOSE PRECISE EFFECT ON RUNX1 TARGETS IS NOT KNOWN	RUNX1 INTERACTS WITH CO-FACTORS WHOSE PRECISE EFFECT ON RUNX1 TARGETS IS NOT KNOWN	Details ...	23	0.6696437	2.436175	0.0	3.452295E-4	0.002	2625	tags=70%, list=19%, signal=86%
TRANSPORT OF MATURE TRANSCRIPT TO CYTOPLASM	TRANSPORT OF MATURE TRANSCRIPT TO CYTOPLASM	Details ...	72	0.49337676	2.4050157	0.0	6.2117295E-4	0.004	3559	tags=51%, list=26%, signal=69%
RHOQ GTPASE CYCLE	RHOQ GTPASE CYCLE	Details ...	27	0.6000266	2.4005334	0.0	5.694086E-4	0.004	2084	tags=44%, list=15%, signal=52%
TBC/RABGAPS	TBC/RABGAPS	Details ...	20	0.64945835	2.3274775	0.0	6.5390987E-4	0.005	3918	tags=70%, list=29%, signal=98%
RNA POLYMERASE II TRANSCRIPTION	RNA POLYMERASE II TRANSCRIPTION	Details ...	466	0.35881862	2.319873	0.0	7.305278E-4	0.006	3035	tags=36%, list=22%, signal=45%
SYNTHESIS OF PIPS AT THE PLASMA MEMBRANE	SYNTHESIS OF PIPS AT THE PLASMA MEMBRANE	Details ...	18	0.6948226	2.311279	0.0	7.9559686E-4	0.007	2295	tags=50%, list=17%, signal=60%
MRNA 3'-END PROCESSING	MRNA 3'-END PROCESSING	Details ...	46	0.5344429	2.301429	0.0	7.4587204E-4	0.007	3923	tags=61%, list=29%, signal=85%
PI METABOLISM	PI METABOLISM	Details ...	29	0.5943925	2.2990294	0.0	7.0199725E-4	0.007	2662	tags=45%, list=20%, signal=56%
TP53 REGULATES TRANSCRIPTION OF DNA REPAIR GENES	TP53 REGULATES TRANSCRIPTION OF DNA REPAIR GENES	Details ...	39	0.54107	2.295366	0.0	7.532752E-4	0.008	3757	tags=54%, list=28%, signal=74%
RHOU GTPASE CYCLE	RHOU GTPASE CYCLE	Details ...	21	0.6377455	2.2952347	0.0	7.136291E-4	0.008	3842	tags=71%, list=28%, signal=99%
SUMOYLATION	SUMOYLATION	Details ...	75	0.46736717	2.2932205	0.0	7.560396E-4	0.009	3041	tags=48%, list=22%, signal=61%
TRANSPORT OF MATURE MRNA DERIVED FROM AN INTRON-CONTAINING TRANSCRIPT	TRANSPORT OF MATURE MRNA DERIVED FROM AN INTRON-CONTAINING TRANSCRIPT		62	0.49196798	2.2860508	0.0	7.2003773E-4	0.009	3559	tags=52%, list=26%, signal=70%
RHO GTPASE CYCLE	RHO GTPASE CYCLE		159	0.40894812	2.2849486	0.0	6.873087E-4	0.009	3844	tags=50%, list=28%, signal=68%
ANTIGEN PROCESSING: UBIQUITINATION & PROTEASOME DEGRADATION	ANTIGEN PROCESSING: UBIQUITINATION & PROTEASOME DEGRADATION		193	0.3841762	2.2481124	0.0	0.0010881532	0.015	3584	tags=43%, list=26%, signal=58%
RNA POLYMERASE II TRANSCRIPTION TERMINATION	RNA POLYMERASE II TRANSCRIPTION TERMINATION		54	0.5040454	2.2462199	0.0	0.0010428135	0.015	2710	tags=44%, list=20%, signal=55%
REGULATION OF PTEN GENE TRANSCRIPTION	REGULATION OF PTEN GENE TRANSCRIPTION		31	0.56453097	2.2412963	0.0	0.001001101	0.015	3035	tags=58%, list=22%, signal=75%
SIGNALING BY FGFR2	SIGNALING BY FGFR2		40	0.52981335	2.2279685	0.0	0.0010284885	0.016	3022	tags=55%, list=22%, signal=70%
SUMO E3 LIGASES SUMOYLATE TARGET PROTEINS	SUMO E3 LIGASES SUMOYLATE TARGET PROTEINS		73	0.46668202	2.2164905	0.0	0.0012284192	0.02	3041	tags=48%, list=22%, signal=61%
APOPTOSIS	APOPTOSIS		34	0.5453671	2.210207	0.0	0.0014269925	0.024	2105	tags=47%, list=15%, signal=56%
SIGNALING BY NTRK1 (TRKA)	SIGNALING BY NTRK1 (TRKA)		34	0.5422731	2.2094736	0.0	0.0013777858	0.024	3567	tags=65%, list=26%, signal=87%
SIGNALING BY RHO GTPASES	SIGNALING BY RHO GTPASES		192	0.377851	2.2038887	0.0	0.0014416238	0.025	3696	tags=46%, list=27%, signal=62%
SIGNALING BY NTRKS	SIGNALING BY NTRKS		34	0.5422731	2.1982472	0.0	0.0014495398	0.026	3567	tags=65%, list=26%, signal=87%
WG LIGAND BOUND TO FZ RECEPTORS	WG LIGAND BOUND TO FZ RECEPTORS		16	0.67061263	2.188662	0.0	0.0016062522	0.03	3107	tags=69%, list=23%, signal=89%
GOLGI ASSOCIATED VESICLE BIOGENESIS	GOLGI ASSOCIATED VESICLE BIOGENESIS		33	0.5410722	2.1884215	0.0	0.0015575779	0.03	3538	tags=61%, list=26%, signal=82%
SIGNALING BY RHO GTPASES, MIRO GTPASES AND RHOBTB3	SIGNALING BY RHO GTPASES, MIRO GTPASES AND RHOBTB3		201	0.37099802	2.185093	0.0	0.0015117667	0.03	3696	tags=46%, list=27%, signal=62%
WNT5A-DEPENDENT INTERNALIZATION OF FZD4	WNT5A-DEPENDENT INTERNALIZATION OF FZD4		16	0.6750337	2.1661355	0.0	0.0016633545	0.034	2562	tags=69%, list=19%, signal=85%
SIGNALING BY ERBB2	SIGNALING BY ERBB2		25	0.57248706	2.152139	0.0	0.0018936606	0.04	2351	tags=44%, list=17%, signal=53%
ACTIVATION OF SMO	ACTIVATION OF SMO		18	0.61939394	2.1431923	0.0	0.00211145	0.046	2706	tags=56%, list=20%, signal=69%
FORMATION OF RNA POL II ELONGATION COMPLEX	FORMATION OF RNA POL II ELONGATION COMPLEX		48	0.4885749	2.1365285	0.0	0.0021869347	0.049	3757	tags=52%, list=28%, signal=72%
PHOSPHORYLATION OF CI	PHOSPHORYLATION OF CI		17	0.63404745	2.1263134	0.0	0.0027247116	0.062	2706	tags=59%, list=20%, signal=73%
PROGRAMMED CELL DEATH	PROGRAMMED CELL DEATH		41	0.5107324	2.1263127	0.0022779044	0.0026565937	0.062	2105	tags=41%, list=15%, signal=49%
FGFR2 ALTERNATIVE SPLICING	FGFR2 ALTERNATIVE SPLICING		20	0.6099262	2.12288	0.0	0.002629758	0.063	3022	tags=60%, list=22%, signal=77%
DEADENYLATION-DEPENDENT MRNA DECAY	DEADENYLATION-DEPENDENT MRNA DECAY		38	0.50709265	2.1203089	0.002469136	0.002683454	0.066	3343	tags=42%, list=25%, signal=56%
PHOSPHORYLATION OF SMO	PHOSPHORYLATION OF SMO		18	0.61939394	2.1177745	0.0022371365	0.0026210481	0.066	2706	tags=56%, list=20%, signal=69%
ASSEMBLY OF THE CI CONTAINING COMPLEXES	ASSEMBLY OF THE CI CONTAINING COMPLEXES		17	0.63404745	2.1073284	0.0	0.0030980953	0.08	2706	tags=59%, list=20%, signal=73%
RNA POLYMERASE II TRANSCRIPTION ELONGATION	RNA POLYMERASE II TRANSCRIPTION ELONGATION		50	0.47712144	2.1002321	0.0024509805	0.0032828215	0.086	3757	tags=50%, list=28%, signal=69%
FORMATION OF THE EARLY ELONGATION COMPLEX	FORMATION OF THE EARLY ELONGATION COMPLEX		30	0.5349751	2.0829992	0.0	0.0036476937	0.097	3757	tags=57%, list=28%, signal=78%
CLASS I MHC MEDIATED ANTIGEN PROCESSING & PRESENTATION	CLASS I MHC MEDIATED ANTIGEN PROCESSING & PRESENTATION		197	0.35420662	2.0822651	0.0	0.003570083	0.097	3584	tags=43%, list=26%, signal=57%
TRANSCRIPTIONAL REGULATION BY TP53	TRANSCRIPTIONAL REGULATION BY TP53		163	0.36462936	2.0804489	0.0	0.0034957062	0.097	3800	tags=42%, list=28%, signal=57%
METABOLISM OF RNA	METABOLISM OF RNA		446	0.31989464	2.0800316	0.0	0.0034243653	0.097	3505	tags=37%, list=26%, signal=48%
ENERGY DEPENDENT REGULATION OF MTOR BY LKB1-AMPK	ENERGY DEPENDENT REGULATION OF MTOR BY LKB1-AMPK		18	0.62627685	2.074593	0.004454343	0.0035177919	0.102	804	tags=33%, list=6%, signal=35%
RHOV GTPASE CYCLE	RHOV GTPASE CYCLE		22	0.58110034	2.0643892	0.006833713	0.0038520154	0.113	2044	tags=45%, list=15%, signal=53%
NEDDYLATION	NEDDYLATION		127	0.3809375	2.0633483	0.0	0.0038094197	0.114	4311	tags=54%, list=32%, signal=78%
NERVOUS SYSTEM DEVELOPMENT	NERVOUS SYSTEM DEVELOPMENT		104	0.3949296	2.0521426	0.0	0.0042689894	0.129	2917	tags=45%, list=21%, signal=57%
SUMOYLATION OF DNA DAMAGE RESPONSE AND REPAIR PROTEINS	SUMOYLATION OF DNA DAMAGE RESPONSE AND REPAIR PROTEINS		19	0.6172036	2.0517902	0.002247191	0.0041899337	0.129	2625	tags=63%, list=19%, signal=78%
ESTROGEN-DEPENDENT GENE EXPRESSION	ESTROGEN-DEPENDENT GENE EXPRESSION		42	0.47605073	2.051615	0.0	0.0041449023	0.129	3773	tags=60%, list=28%, signal=82%
AXON GUIDANCE	AXON GUIDANCE		101	0.39374626	2.0461369	0.0	0.004341939	0.137	2917	tags=46%, list=21%, signal=58%
SIGNALING BY WNT	SIGNALING BY WNT		165	0.35968068	2.0415342	0.0	0.0043511516	0.14	3107	tags=38%, list=23%, signal=49%
RAB GERANYLGERANYLATION	RAB GERANYLGERANYLATION		32	0.5102898	2.0408638	0.0	0.0042761317	0.14	3655	tags=53%, list=27%, signal=72%
APOPTOTIC EXECUTION PHASE	APOPTOTIC EXECUTION PHASE		31	0.5135236	2.0374827	0.0	0.004346212	0.143	2105	tags=45%, list=15%, signal=53%
FORMATION OF TC-NER PRE-INCISION COMPLEX	FORMATION OF TC-NER PRE-INCISION COMPLEX		44	0.46606967	2.0336163	0.0	0.0044109514	0.148	4095	tags=57%, list=30%, signal=81%
DNA REPAIR	DNA REPAIR		132	0.37041003	2.0280044	0.0	0.0045290943	0.154	2848	tags=33%, list=21%, signal=42%
RHOBTB1 GTPASE CYCLE	RHOBTB1 GTPASE CYCLE		18	0.59368944	2.0262833	0.0024570024	0.004563699	0.158	4746	tags=78%, list=35%, signal=119%
GENERIC TRANSCRIPTION PATHWAY	GENERIC TRANSCRIPTION PATHWAY		369	0.31895536	2.0232923	0.0	0.0045749843	0.161	3035	tags=34%, list=22%, signal=43%
RNA POL II CTD PHOSPHORYLATION AND INTERACTION WITH CE	RNA POL II CTD PHOSPHORYLATION AND INTERACTION WITH CE		24	0.5462886	2.0128088	0.0022123894	0.0047597415	0.169	3757	tags=63%, list=28%, signal=86%
RNA POLYMERASE II PRE-TRANSCRIPTION EVENTS	RNA POLYMERASE II PRE-TRANSCRIPTION EVENTS		76	0.4070446	2.0029788	0.0	0.005122352	0.185	3640	tags=43%, list=27%, signal=59%
PTEN REGULATION	PTEN REGULATION		88	0.3902413	2.0001326	0.0	0.005242702	0.192	3035	tags=40%, list=22%, signal=51%
DOPAMINE NEUROTRANSMITTER RELEASE CYCLE	DOPAMINE NEUROTRANSMITTER RELEASE CYCLE		16	0.59811425	1.9953302	0.0	0.0054567843	0.202	4124	tags=75%, list=30%, signal=107%
SIGNALING BY EGFR	SIGNALING BY EGFR		28	0.5199719	1.9948914	0.0	0.005376538	0.202	3591	tags=54%, list=26%, signal=73%
RAC2 GTPASE CYCLE	RAC2 GTPASE CYCLE		37	0.4750246	1.987733	0.0	0.005681298	0.217	3656	tags=59%, list=27%, signal=81%
GENE SILENCING BY RNA	GENE SILENCING BY RNA		36	0.4726402	1.984614	0.0023980816	0.0056693736	0.218	3282	tags=47%, list=24%, signal=62%
RNA POLYMERASE III TRANSCRIPTION INITIATION	RNA POLYMERASE III TRANSCRIPTION INITIATION		23	0.5341139	1.9812881	0.0	0.005875594	0.225	2877	tags=43%, list=21%, signal=55%
RHOD GTPASE CYCLE	RHOD GTPASE CYCLE		31	0.5082187	1.9793689	0.0	0.0058630705	0.228	3132	tags=42%, list=23%, signal=54%
TRANS-GOLGI NETWORK VESICLE BUDDING	TRANS-GOLGI NETWORK VESICLE BUDDING		42	0.46910125	1.9766755	0.0	0.0058980584	0.232	3538	tags=60%, list=26%, signal=80%
RNA POLYMERASE III TRANSCRIPTION INITIATION FROM TYPE 2 PROMOTER	RNA POLYMERASE III TRANSCRIPTION INITIATION FROM TYPE 2 PROMOTER		23	0.5341139	1.9676588	0.0	0.006224364	0.246	2877	tags=43%, list=21%, signal=55%
MRNA CAPPING	MRNA CAPPING		26	0.51949346	1.9615316	0.002202643	0.0065367045	0.26	3757	tags=58%, list=28%, signal=80%
SIGNALING BY FGFR	SIGNALING BY FGFR		46	0.45830753	1.9600215	0.0023474179	0.00653913	0.263	2796	tags=48%, list=21%, signal=60%
GAP-FILLING DNA REPAIR SYNTHESIS AND LIGATION IN TC-NER	GAP-FILLING DNA REPAIR SYNTHESIS AND LIGATION IN TC-NER		47	0.4510581	1.952336	0.0	0.0069262874	0.279	4095	tags=51%, list=30%, signal=73%
SIGNALING BY RECEPTOR TYROSINE KINASES	SIGNALING BY RECEPTOR TYROSINE KINASES		186	0.33840153	1.9506682	0.0	0.006901089	0.28	2351	tags=32%, list=17%, signal=38%
TRANSPORT OF MATURE MRNA DERIVED FROM AN INTRONLESS TRANSCRIPT	TRANSPORT OF MATURE MRNA DERIVED FROM AN INTRONLESS TRANSCRIPT		39	0.46920797	1.9445034	0.004672897	0.007166226	0.292	3559	tags=49%, list=26%, signal=66%
PCP/CE PATHWAY	PCP/CE PATHWAY		73	0.39613867	1.9426705	0.0	0.0071998686	0.297	2206	tags=29%, list=16%, signal=34%
MITOCHONDRIAL TRANSLATION TERMINATION	MITOCHONDRIAL TRANSLATION TERMINATION		80	0.3867042	1.930884	0.0	0.0077950065	0.319	4610	tags=54%, list=34%, signal=81%
RNA POLYMERASE III TRANSCRIPTION INITIATION FROM TYPE 1 PROMOTER	RNA POLYMERASE III TRANSCRIPTION INITIATION FROM TYPE 1 PROMOTER		23	0.5341139	1.9197686	0.0022727272	0.008702258	0.349	2877	tags=43%, list=21%, signal=55%
INTRACELLULAR SIGNALING BY SECOND MESSENGERS	INTRACELLULAR SIGNALING BY SECOND MESSENGERS		161	0.33775	1.9161063	0.0	0.0089003295	0.354	3035	tags=36%, list=22%, signal=46%
CHROMATIN MODIFYING ENZYMES	CHROMATIN MODIFYING ENZYMES		44	0.44132257	1.9149882	0.0	0.008893168	0.357	3253	tags=48%, list=24%, signal=63%
TRANSPORT OF MATURE MRNAS DERIVED FROM INTRONLESS TRANSCRIPTS	TRANSPORT OF MATURE MRNAS DERIVED FROM INTRONLESS TRANSCRIPTS		40	0.4590825	1.9120221	0.0	0.008967304	0.363	3559	tags=48%, list=26%, signal=64%
CHROMATIN ORGANIZATION	CHROMATIN ORGANIZATION		44	0.44132257	1.9096556	0.0	0.009001757	0.37	3253	tags=48%, list=24%, signal=63%
RNA POLYMERASE III TRANSCRIPTION	RNA POLYMERASE III TRANSCRIPTION		23	0.5341139	1.9050343	0.0023310024	0.009313949	0.388	2877	tags=43%, list=21%, signal=55%
PIP3 ACTIVATES AKT SIGNALING	PIP3 ACTIVATES AKT SIGNALING		127	0.34713975	1.8870937	0.0	0.0106837405	0.436	3035	tags=37%, list=22%, signal=47%
SEMAPHORIN INTERACTIONS	SEMAPHORIN INTERACTIONS		23	0.52409333	1.8868691	0.0046838406	0.010619965	0.438	2341	tags=48%, list=17%, signal=58%
MITOCHONDRIAL TRANSLATION	MITOCHONDRIAL TRANSLATION		81	0.38069278	1.8843282	0.0	0.01082069	0.444	4610	tags=53%, list=34%, signal=80%
CARGO RECOGNITION FOR CLATHRIN-MEDIATED ENDOCYTOSIS	CARGO RECOGNITION FOR CLATHRIN-MEDIATED ENDOCYTOSIS		71	0.38521457	1.8800913	0.0	0.01127177	0.461	2848	tags=39%, list=21%, signal=50%
REGULATION OF HSF1-MEDIATED HEAT SHOCK RESPONSE	REGULATION OF HSF1-MEDIATED HEAT SHOCK RESPONSE		51	0.41664025	1.8787462	0.0	0.011225581	0.463	3351	tags=41%, list=25%, signal=54%
MITOPHAGY	MITOPHAGY		20	0.5253862	1.8783544	0.009153318	0.011141367	0.465	4095	tags=65%, list=30%, signal=93%
TRANSCRIPTIONAL REGULATION BY E2F6	TRANSCRIPTIONAL REGULATION BY E2F6		15	0.58730835	1.8733538	0.004385965	0.011411766	0.474	2625	tags=60%, list=19%, signal=74%
TCF DEPENDENT SIGNALING IN RESPONSE TO WNT	TCF DEPENDENT SIGNALING IN RESPONSE TO WNT		96	0.36614192	1.863956	0.0	0.012665137	0.507	3107	tags=40%, list=23%, signal=51%
WINGLESS PATHWAY	WINGLESS PATHWAY		53	0.40204793	1.8586074	0.0023809525	0.013052197	0.52	4192	tags=49%, list=31%, signal=71%
DNA DAMAGE BYPASS	DNA DAMAGE BYPASS		33	0.4605974	1.8544132	0.0	0.013558004	0.535	4095	tags=52%, list=30%, signal=73%
HOMOLOGY DIRECTED REPAIR	HOMOLOGY DIRECTED REPAIR		19	0.5328211	1.853033	0.0045871558	0.013523883	0.538	1744	tags=32%, list=13%, signal=36%
INTERFERON SIGNALING	INTERFERON SIGNALING		17	0.54303175	1.850115	0.0046620048	0.013706622	0.546	2777	tags=59%, list=20%, signal=74%
MITOCHONDRIAL TRANSLATION ELONGATION	MITOCHONDRIAL TRANSLATION ELONGATION		78	0.3716058	1.8484852	0.004597701	0.013804087	0.555	4610	tags=53%, list=34%, signal=79%
DEVELOPMENTAL BIOLOGY	DEVELOPMENTAL BIOLOGY		148	0.32936144	1.8482088	0.0	0.013684643	0.556	2917	tags=40%, list=21%, signal=50%
CYTOKINE SIGNALING IN IMMUNE SYSTEM	CYTOKINE SIGNALING IN IMMUNE SYSTEM		123	0.3402553	1.8466084	0.0	0.01387553	0.57	4195	tags=52%, list=31%, signal=75%
RMTS METHYLATE HISTONE ARGININES	RMTS METHYLATE HISTONE ARGININES		16	0.5773382	1.8428895	0.0072115385	0.014047856	0.579	2300	tags=50%, list=17%, signal=60%
L1CAM INTERACTIONS	L1CAM INTERACTIONS		16	0.5637509	1.83454	0.0070921984	0.014898017	0.603	2562	tags=63%, list=19%, signal=77%
DUAL INCISION IN TC-NER	DUAL INCISION IN TC-NER		51	0.40220007	1.8251522	0.0	0.015867466	0.634	4095	tags=47%, list=30%, signal=67%
CELLULAR SENESCENCE	CELLULAR SENESCENCE		50	0.41113055	1.8227978	0.0023041475	0.01599981	0.64	2584	tags=34%, list=19%, signal=42%
APOPTOTIC CLEAVAGE OF CELLULAR PROTEINS	APOPTOTIC CLEAVAGE OF CELLULAR PROTEINS		23	0.49898937	1.8165965	0.014319809	0.016612897	0.662	2105	tags=43%, list=15%, signal=51%
RHOBTB GTPASE CYCLE	RHOBTB GTPASE CYCLE		27	0.4824483	1.8156074	0.017621145	0.01666019	0.666	4746	tags=63%, list=35%, signal=96%
SIGNALING BY INTERLEUKINS	SIGNALING BY INTERLEUKINS		100	0.3519387	1.8083353	0.0024752475	0.01754922	0.69	4195	tags=51%, list=31%, signal=73%
N-HH LIGAND NOT BOUND TO PTC RECEPTOR COMPLEX	N-HH LIGAND NOT BOUND TO PTC RECEPTOR COMPLEX		55	0.3937602	1.8077625	0.0047281324	0.017465765	0.691	4253	tags=51%, list=31%, signal=74%
ACTIVATION OF DOWNSTREAM EFFECTORS	ACTIVATION OF DOWNSTREAM EFFECTORS		25	0.4939346	1.8066068	0.0043763677	0.017594308	0.697	1844	tags=28%, list=14%, signal=32%
VESICLE-MEDIATED TRANSPORT	VESICLE-MEDIATED TRANSPORT		384	0.27931777	1.8026717	0.0	0.017955799	0.707	2848	tags=30%, list=21%, signal=37%
NUCLEAR RECEPTOR TRANSCRIPTION PATHWAY	NUCLEAR RECEPTOR TRANSCRIPTION PATHWAY		18	0.51629645	1.7952968	0.006772009	0.018880602	0.723	2290	tags=39%, list=17%, signal=47%
DROSOPHILA SIGNALING PATHWAYS	DROSOPHILA SIGNALING PATHWAYS		174	0.31289357	1.7881067	0.0	0.019743985	0.742	4192	tags=49%, list=31%, signal=71%
DNA DOUBLE-STRAND BREAK REPAIR	DNA DOUBLE-STRAND BREAK REPAIR		22	0.48966646	1.7830251	0.006976744	0.020347198	0.754	1744	tags=32%, list=13%, signal=36%
HSF1-DEPENDENT TRANSACTIVATION	HSF1-DEPENDENT TRANSACTIVATION		19	0.52588767	1.7768568	0.008639309	0.021137625	0.77	1808	tags=47%, list=13%, signal=55%
ADAPTIVE IMMUNE SYSTEM	ADAPTIVE IMMUNE SYSTEM		279	0.2889744	1.7760038	0.0	0.021129807	0.773	3591	tags=39%, list=26%, signal=52%
PHOSPHORYLATION OF PER AND TIM	PHOSPHORYLATION OF PER AND TIM		18	0.52316475	1.7751731	0.008810572	0.021051375	0.774	2706	tags=56%, list=20%, signal=69%
TRANSCRIPTION-COUPLED NUCLEOTIDE EXCISION REPAIR (TC-NER)	TRANSCRIPTION-COUPLED NUCLEOTIDE EXCISION REPAIR (TC-NER)		61	0.38520196	1.774054	0.0	0.021126175	0.78	4095	tags=46%, list=30%, signal=65%
TOLL LIKE RECEPTOR 3 (TLR3) CASCADE	TOLL LIKE RECEPTOR 3 (TLR3) CASCADE		22	0.47888494	1.77117	0.004555809	0.0215359	0.785	2706	tags=50%, list=20%, signal=62%
PROCESSING OF INTRONLESS PRE-MRNAS	PROCESSING OF INTRONLESS PRE-MRNAS		17	0.53080255	1.7710109	0.013574661	0.021357918	0.785	4504	tags=65%, list=33%, signal=97%
G ALPHA (12/13) SIGNALLING EVENTS	G ALPHA (12/13) SIGNALLING EVENTS		18	0.5151341	1.768799	0.008928572	0.021634765	0.791	2464	tags=56%, list=18%, signal=68%
MEMBRANE TRAFFICKING	MEMBRANE TRAFFICKING		383	0.28020468	1.7683043	0.0	0.021580359	0.794	2848	tags=30%, list=21%, signal=37%
TRANSPORT OF THE SLBP INDEPENDENT MATURE MRNA	TRANSPORT OF THE SLBP INDEPENDENT MATURE MRNA		32	0.44255796	1.7678869	0.011655011	0.021489784	0.795	3559	tags=47%, list=26%, signal=63%
CELLULAR RESPONSES TO STRESS	CELLULAR RESPONSES TO STRESS		278	0.2860226	1.7664851	0.0	0.021517301	0.798	4118	tags=42%, list=30%, signal=60%
CELLULAR RESPONSES TO EXTERNAL STIMULI	CELLULAR RESPONSES TO EXTERNAL STIMULI		278	0.2860226	1.7631027	0.0	0.022045724	0.808	4118	tags=42%, list=30%, signal=60%
TRIF(TICAM1)-MEDIATED TLR4 SIGNALING	TRIF(TICAM1)-MEDIATED TLR4 SIGNALING		22	0.47888494	1.7618645	0.011235955	0.022067007	0.81	2706	tags=50%, list=20%, signal=62%
MYD88:MAL(TIRAP) CASCADE INITIATED ON PLASMA MEMBRANE	MYD88:MAL(TIRAP) CASCADE INITIATED ON PLASMA MEMBRANE		22	0.47888494	1.7586379	0.009049774	0.02234222	0.814	2706	tags=50%, list=20%, signal=62%
REGULATION OF TP53 ACTIVITY	REGULATION OF TP53 ACTIVITY		67	0.36912408	1.758185	0.0045045046	0.022271432	0.816	3679	tags=43%, list=27%, signal=59%
MTORC1-MEDIATED SIGNALLING	MTORC1-MEDIATED SIGNALLING		21	0.4890148	1.7570521	0.020224718	0.022334725	0.818	3035	tags=48%, list=22%, signal=61%
TRANSPORT OF THE SLBP DEPENDANT MATURE MRNA	TRANSPORT OF THE SLBP DEPENDANT MATURE MRNA		33	0.43066603	1.7564415	0.0024875621	0.022264464	0.82	3559	tags=45%, list=26%, signal=61%
MYD88 DEPENDENT CASCADE INITIATED ON ENDOSOME	MYD88 DEPENDENT CASCADE INITIATED ON ENDOSOME		22	0.47888494	1.7548974	0.016908212	0.022398364	0.822	2706	tags=50%, list=20%, signal=62%
TOLL LIKE RECEPTOR TLR1:TLR2 CASCADE	TOLL LIKE RECEPTOR TLR1:TLR2 CASCADE		22	0.47888494	1.7539123	0.011820331	0.02243263	0.825	2706	tags=50%, list=20%, signal=62%
CELLULAR RESPONSE TO HEAT STRESS	CELLULAR RESPONSE TO HEAT STRESS		67	0.36895415	1.7509087	0.0071770335	0.022852536	0.829	3877	tags=48%, list=28%, signal=66%
VXPX CARGO-TARGETING TO CILIUM	VXPX CARGO-TARGETING TO CILIUM		20	0.5033836	1.7507222	0.011037528	0.022709452	0.829	1943	tags=30%, list=14%, signal=35%
MYD88 CASCADE INITIATED ON PLASMA MEMBRANE	MYD88 CASCADE INITIATED ON PLASMA MEMBRANE		22	0.47888494	1.7487603	0.013513514	0.022994326	0.84	2706	tags=50%, list=20%, signal=62%
MYD88-INDEPENDENT TLR4 CASCADE	MYD88-INDEPENDENT TLR4 CASCADE		22	0.47888494	1.7477329	0.009411764	0.022972852	0.843	2706	tags=50%, list=20%, signal=62%
TRAF6 MEDIATED INDUCTION OF NFKB AND MAP KINASES UPON TLR7/8 OR 9 ACTIVATION	TRAF6 MEDIATED INDUCTION OF NFKB AND MAP KINASES UPON TLR7/8 OR 9 ACTIVATION		22	0.47888494	1.7453429	0.015659954	0.023205461	0.852	2706	tags=50%, list=20%, signal=62%
ENDOSOMAL SORTING COMPLEX REQUIRED FOR TRANSPORT (ESCRT)	ENDOSOMAL SORTING COMPLEX REQUIRED FOR TRANSPORT (ESCRT)		21	0.490052	1.7372394	0.00952381	0.02454908	0.866	4222	tags=67%, list=31%, signal=96%
TOLL LIKE RECEPTOR 5 (TLR5) CASCADE	TOLL LIKE RECEPTOR 5 (TLR5) CASCADE		22	0.47888494	1.7366561	0.011261261	0.024421338	0.866	2706	tags=50%, list=20%, signal=62%
TOLL LIKE RECEPTOR 7/8 (TLR7/8) CASCADE	TOLL LIKE RECEPTOR 7/8 (TLR7/8) CASCADE		22	0.47888494	1.7308648	0.014319809	0.025318742	0.871	2706	tags=50%, list=20%, signal=62%
M PHASE	M PHASE		148	0.31047252	1.7283404	0.0	0.025496302	0.873	4178	tags=46%, list=31%, signal=66%
TOLL LIKE RECEPTOR 4 (TLR4) CASCADE	TOLL LIKE RECEPTOR 4 (TLR4) CASCADE		22	0.47888494	1.7272838	0.0064935065	0.025469339	0.873	2706	tags=50%, list=20%, signal=62%
SIGNALING BY ERBB4	SIGNALING BY ERBB4		19	0.4937583	1.7270075	0.015765766	0.025383513	0.874	4581	tags=68%, list=34%, signal=103%
BETA-CATENIN INDEPENDENT WNT SIGNALING	BETA-CATENIN INDEPENDENT WNT SIGNALING		100	0.33330196	1.7268567	0.0	0.02521987	0.874	2206	tags=25%, list=16%, signal=30%
RETROGRADE TRANSPORT AT THE TRANS-GOLGI-NETWORK	RETROGRADE TRANSPORT AT THE TRANS-GOLGI-NETWORK		21	0.47072488	1.7224776	0.014925373	0.026041927	0.884	3040	tags=33%, list=22%, signal=43%
PLANAR CELL POLARITY PATHWAY	PLANAR CELL POLARITY PATHWAY		27	0.45304373	1.7217219	0.017977528	0.02600938	0.886	1844	tags=26%, list=14%, signal=30%
DEACTIVATION OF THE BETA-CATENIN TRANSACTIVATING COMPLEX	DEACTIVATION OF THE BETA-CATENIN TRANSACTIVATING COMPLEX		25	0.45747924	1.7141526	0.024886878	0.027443152	0.896	3003	tags=52%, list=22%, signal=67%
RHOA GTPASE CYCLE	RHOA GTPASE CYCLE		54	0.37466198	1.7111442	0.0	0.027877495	0.904	2105	tags=31%, list=15%, signal=37%
TRANSCRIPTIONAL REGULATION BY SMALL RNAS	TRANSCRIPTIONAL REGULATION BY SMALL RNAS		30	0.44674516	1.7108585	0.0046620048	0.027737165	0.906	3559	tags=47%, list=26%, signal=63%
DEUBIQUITINATION	DEUBIQUITINATION		131	0.31477955	1.7099477	0.0023809525	0.027774092	0.906	4105	tags=46%, list=30%, signal=65%
MTOR SIGNALLING	MTOR SIGNALLING		29	0.44536906	1.7083553	0.011764706	0.027896725	0.909	3035	tags=41%, list=22%, signal=53%
RHO1 SIGNALLING	RHO1 SIGNALLING		19	0.4958978	1.7081083	0.020361992	0.027747026	0.909	3472	tags=42%, list=26%, signal=56%
TOLL LIKE RECEPTOR 9 (TLR9) CASCADE	TOLL LIKE RECEPTOR 9 (TLR9) CASCADE		22	0.47888494	1.7074163	0.013761468	0.027664995	0.91	2706	tags=50%, list=20%, signal=62%
TOLL-LIKE RECEPTOR CASCADES	TOLL-LIKE RECEPTOR CASCADES		27	0.45218202	1.70679	0.018306635	0.027624689	0.911	2706	tags=48%, list=20%, signal=60%
SIGNALING BY TGFB FAMILY MEMBERS	SIGNALING BY TGFB FAMILY MEMBERS		50	0.37707505	1.7022454	0.004672897	0.028360303	0.92	3500	tags=48%, list=26%, signal=64%
RNA POLYMERASE II TRANSCRIPTION PRE-INITIATION AND PROMOTER OPENING	RNA POLYMERASE II TRANSCRIPTION PRE-INITIATION AND PROMOTER OPENING		47	0.38297883	1.7021703	0.004484305	0.028212005	0.92	3640	tags=45%, list=27%, signal=61%
SIGNALING BY FGFR3	SIGNALING BY FGFR3		22	0.47259167	1.7019988	0.009029346	0.028085748	0.92	1645	tags=41%, list=12%, signal=46%
TOLL LIKE RECEPTOR 2 (TLR2) CASCADE	TOLL LIKE RECEPTOR 2 (TLR2) CASCADE		22	0.47888494	1.7004439	0.023094688	0.028224459	0.924	2706	tags=50%, list=20%, signal=62%
TOLL LIKE RECEPTOR TLR6:TLR2 CASCADE	TOLL LIKE RECEPTOR TLR6:TLR2 CASCADE		22	0.47888494	1.6940085	0.013824885	0.029479139	0.933	2706	tags=50%, list=20%, signal=62%
RNA POLYMERASE II PROMOTER ESCAPE	RNA POLYMERASE II PROMOTER ESCAPE		47	0.38297883	1.6878366	0.014084507	0.030468093	0.941	3640	tags=45%, list=27%, signal=61%
EPH-EPHRIN SIGNALING	EPH-EPHRIN SIGNALING		45	0.38496387	1.6856184	0.009433962	0.030759363	0.945	2562	tags=42%, list=19%, signal=52%
NUCLEOTIDE EXCISION REPAIR	NUCLEOTIDE EXCISION REPAIR		89	0.3355312	1.685286	0.002375297	0.030643852	0.945	2848	tags=31%, list=21%, signal=40%
ASYMMETRIC LOCALIZATION OF PCP PROTEINS	ASYMMETRIC LOCALIZATION OF PCP PROTEINS		53	0.3706698	1.6793066	0.0044345898	0.03173736	0.952	2062	tags=25%, list=15%, signal=29%
RNA POLYMERASE II TRANSCRIPTION INITIATION AND PROMOTER CLEARANCE	RNA POLYMERASE II TRANSCRIPTION INITIATION AND PROMOTER CLEARANCE		47	0.38297883	1.6691477	0.004597701	0.03380461	0.966	3640	tags=45%, list=27%, signal=61%
RUNX1 REGULATES GENES INVOLVED IN MEGAKARYOCYTE DIFFERENTIATION AND PLATELET FUNCTION	RUNX1 REGULATES GENES INVOLVED IN MEGAKARYOCYTE DIFFERENTIATION AND PLATELET FUNCTION		22	0.46430516	1.6654426	0.017777778	0.03469626	0.97	3330	tags=41%, list=24%, signal=54%
MACROAUTOPHAGY	MACROAUTOPHAGY		88	0.32503805	1.6627384	0.012285012	0.03516819	0.97	3440	tags=35%, list=25%, signal=47%
OVARIAN TUMOR DOMAIN PROTEASES	OVARIAN TUMOR DOMAIN PROTEASES		17	0.4976436	1.6609288	0.032941177	0.035368156	0.97	4591	tags=76%, list=34%, signal=115%
RNA POLYMERASE II TRANSCRIPTION INITIATION	RNA POLYMERASE II TRANSCRIPTION INITIATION		47	0.38297883	1.6596204	0.0023584906	0.035472132	0.97	3640	tags=45%, list=27%, signal=61%
HIPPO/WARTS PATHWAY	HIPPO/WARTS PATHWAY		17	0.49807873	1.6564701	0.021551725	0.036025595	0.973	771	tags=24%, list=6%, signal=25%
LYSOSOME VESICLE BIOGENESIS	LYSOSOME VESICLE BIOGENESIS		24	0.4397977	1.654529	0.014423077	0.036291506	0.976	3392	tags=58%, list=25%, signal=78%
RHOH GTPASE CYCLE	RHOH GTPASE CYCLE		21	0.45826736	1.6502851	0.028888889	0.03716166	0.983	2105	tags=38%, list=15%, signal=45%
HEDGEHOG PATHWAY	HEDGEHOG PATHWAY		65	0.34563738	1.647732	0.0067114094	0.037639767	0.983	4253	tags=49%, list=31%, signal=71%
PLC BETA MEDIATED EVENTS	PLC BETA MEDIATED EVENTS		38	0.40396124	1.6468561	0.016241299	0.03756766	0.983	1435	tags=29%, list=11%, signal=32%
SIGNALING BY TGF-BETA RECEPTOR COMPLEX	SIGNALING BY TGF-BETA RECEPTOR COMPLEX		45	0.37763003	1.6443982	0.02097902	0.03801816	0.983	2875	tags=40%, list=21%, signal=51%
TOLL LIKE RECEPTOR 10 (TLR10) CASCADE	TOLL LIKE RECEPTOR 10 (TLR10) CASCADE		23	0.44401726	1.6436868	0.020501139	0.037915695	0.983	2706	tags=48%, list=20%, signal=60%
G-PROTEIN MEDIATED EVENTS	G-PROTEIN MEDIATED EVENTS		41	0.37870073	1.6434963	0.011494253	0.037711315	0.983	2140	tags=34%, list=16%, signal=40%
PROCESSING OF CAPPED INTRONLESS PRE-MRNA	PROCESSING OF CAPPED INTRONLESS PRE-MRNA		25	0.4365276	1.6411337	0.023529412	0.038087778	0.984	4504	tags=60%, list=33%, signal=89%
AUTOPHAGY	AUTOPHAGY		88	0.32503805	1.6189724	0.004608295	0.043776643	0.994	3440	tags=35%, list=25%, signal=47%
CYTOPROTECTION BY HMOX1	CYTOPROTECTION BY HMOX1		80	0.32531348	1.6138983	0.00913242	0.04522693	0.996	4277	tags=46%, list=31%, signal=67%
TGF-BETA RECEPTOR SIGNALING ACTIVATES SMADS	TGF-BETA RECEPTOR SIGNALING ACTIVATES SMADS		15	0.49135035	1.6036081	0.03309693	0.047931883	0.997	2111	tags=33%, list=16%, signal=39%
CLATHRIN-MEDIATED ENDOCYTOSIS	CLATHRIN-MEDIATED ENDOCYTOSIS		100	0.30822644	1.5968952	0.006849315	0.049900234	0.998	2848	tags=34%, list=21%, signal=43%
HDACS DEACETYLATE HISTONES	HDACS DEACETYLATE HISTONES		19	0.48582393	1.5956618	0.047516197	0.050005674	0.998	1400	tags=37%, list=10%, signal=41%
CELL CYCLE	CELL CYCLE		262	0.26345676	1.5892073	0.0	0.051878013	0.998	4292	tags=45%, list=32%, signal=65%
RHOBTB2 GTPASE CYCLE	RHOBTB2 GTPASE CYCLE		18	0.46334052	1.5890394	0.026548672	0.051703595	0.998	3990	tags=50%, list=29%, signal=71%
CARGO TRAFFICKING TO THE PERICILIARY MEMBRANE	CARGO TRAFFICKING TO THE PERICILIARY MEMBRANE		31	0.40082917	1.580545	0.0369515	0.05417749	0.999	2854	tags=35%, list=21%, signal=45%
MAP KINASE ACTIVATION	MAP KINASE ACTIVATION		18	0.4562983	1.5781039	0.047722343	0.054762382	1.0	3164	tags=50%, list=23%, signal=65%
MITOTIC PROPHASE	MITOTIC PROPHASE		51	0.34797195	1.5690924	0.022727273	0.057960857	1.0	3594	tags=41%, list=26%, signal=56%
OPIOID SIGNALLING	OPIOID SIGNALLING		50	0.35051912	1.5688365	0.018735362	0.05773479	1.0	2857	tags=38%, list=21%, signal=48%
INTERLEUKIN-17 SIGNALING	INTERLEUKIN-17 SIGNALING		18	0.4562983	1.5647451	0.03652968	0.059089124	1.0	3164	tags=50%, list=23%, signal=65%
CA-DEPENDENT EVENTS	CA-DEPENDENT EVENTS		33	0.38870907	1.5640323	0.020044543	0.059042808	1.0	1435	tags=27%, list=11%, signal=30%
CA2+ PATHWAY	CA2+ PATHWAY		34	0.38053313	1.5594146	0.023310022	0.06055455	1.0	2020	tags=26%, list=15%, signal=31%
RECOGNITION OF DNA DAMAGE BY PCNA-CONTAINING REPLICATION COMPLEX	RECOGNITION OF DNA DAMAGE BY PCNA-CONTAINING REPLICATION COMPLEX		22	0.4273871	1.557416	0.053932585	0.060995404	1.0	1744	tags=23%, list=13%, signal=26%
DAG AND IP3 SIGNALING	DAG AND IP3 SIGNALING		34	0.38075575	1.553138	0.035714287	0.0625433	1.0	1748	tags=29%, list=13%, signal=34%
MAPK TARGETS/ NUCLEAR EVENTS MEDIATED BY MAP KINASES	MAPK TARGETS/ NUCLEAR EVENTS MEDIATED BY MAP KINASES		16	0.47189724	1.5501571	0.055679288	0.06347894	1.0	1752	tags=38%, list=13%, signal=43%
IMD PATHWAY	IMD PATHWAY		22	0.43214828	1.5492471	0.036144577	0.063587815	1.0	1752	tags=36%, list=13%, signal=42%
SUMOYLATION OF CHROMATIN ORGANIZATION PROTEINS	SUMOYLATION OF CHROMATIN ORGANIZATION PROTEINS		32	0.3862135	1.5391634	0.040380046	0.06750534	1.0	3559	tags=47%, list=26%, signal=63%
CELL CYCLE, MITOTIC	CELL CYCLE, MITOTIC		245	0.25846675	1.5384747	0.0	0.067459024	1.0	4292	tags=44%, list=32%, signal=64%
CAM PATHWAY	CAM PATHWAY		33	0.38870907	1.5381505	0.03309693	0.06725968	1.0	1435	tags=27%, list=11%, signal=30%
CALMODULIN INDUCED EVENTS	CALMODULIN INDUCED EVENTS		33	0.38870907	1.5355529	0.038647342	0.06812959	1.0	1435	tags=27%, list=11%, signal=30%
CIRCADIAN CLOCK PATHWAY	CIRCADIAN CLOCK PATHWAY		61	0.3266226	1.53243	0.020930232	0.06901994	1.0	4181	tags=49%, list=31%, signal=71%
SIGNALING BY FGFR4	SIGNALING BY FGFR4		22	0.43183887	1.5253308	0.046666667	0.07185013	1.0	1645	tags=36%, list=12%, signal=41%
SIGNALING BY PDGF	SIGNALING BY PDGF		16	0.4533545	1.5133474	0.039170507	0.07719551	1.0	2351	tags=50%, list=17%, signal=60%
UBIQUITINATION AND PROTEOLYSIS OF PHOSPHORYLATED CI	UBIQUITINATION AND PROTEOLYSIS OF PHOSPHORYLATED CI		49	0.34007186	1.5096794	0.028985508	0.07840216	1.0	4253	tags=45%, list=31%, signal=65%
CONVERSION FROM APC/C:CDC20 TO APC/C:CDH1 IN LATE ANAPHASE	CONVERSION FROM APC/C:CDC20 TO APC/C:CDH1 IN LATE ANAPHASE		17	0.4459204	1.5089266	0.058426965	0.07838738	1.0	4458	tags=65%, list=33%, signal=96%
SUMOYLATION OF TRANSCRIPTION COFACTORS	SUMOYLATION OF TRANSCRIPTION COFACTORS		15	0.46738982	1.5031096	0.050438598	0.080476865	1.0	2625	tags=53%, list=19%, signal=66%
VEGFR2 MEDIATED VASCULAR PERMEABILITY	VEGFR2 MEDIATED VASCULAR PERMEABILITY		30	0.379189	1.493532	0.051344745	0.08490649	1.0	1682	tags=30%, list=12%, signal=34%
FC EPSILON RECEPTOR (FCERI) SIGNALING	FC EPSILON RECEPTOR (FCERI) SIGNALING		80	0.30020362	1.49057	0.026570048	0.08591788	1.0	2973	tags=31%, list=22%, signal=40%
NUCLEAR ENVELOPE (NE) REASSEMBLY	NUCLEAR ENVELOPE (NE) REASSEMBLY		33	0.36604726	1.4868706	0.042154565	0.08768057	1.0	3323	tags=39%, list=24%, signal=52%
SYNTHESIS OF SUBSTRATES IN N-GLYCAN BIOSYTHESIS	SYNTHESIS OF SUBSTRATES IN N-GLYCAN BIOSYTHESIS		24	0.38984317	1.4743457	0.081145585	0.09414535	1.0	3206	tags=42%, list=24%, signal=54%
WG LIGAND NOT BOUND TO FZ RECEPTORS	WG LIGAND NOT BOUND TO FZ RECEPTORS		46	0.33356607	1.4726511	0.039443154	0.09454503	1.0	4192	tags=43%, list=31%, signal=63%
COOPERATION OF PDCL (PHLP1) AND TRIC/CCT IN G-PROTEIN BETA FOLDING	COOPERATION OF PDCL (PHLP1) AND TRIC/CCT IN G-PROTEIN BETA FOLDING		19	0.41999352	1.4715512	0.067567565	0.09465935	1.0	3338	tags=42%, list=25%, signal=56%
NUCLEAR ENVELOPE BREAKDOWN	NUCLEAR ENVELOPE BREAKDOWN		35	0.35605446	1.4679015	0.046666667	0.09633046	1.0	3282	tags=40%, list=24%, signal=53%
OXIDATIVE STRESS INDUCED SENESCENCE	OXIDATIVE STRESS INDUCED SENESCENCE		17	0.44518232	1.445412	0.09287257	0.109465815	1.0	3099	tags=53%, list=23%, signal=68%
PROTEIN UBIQUITINATION	PROTEIN UBIQUITINATION		40	0.34511286	1.445141	0.059496567	0.10908245	1.0	3584	tags=45%, list=26%, signal=61%
TRANSLESION SYNTHESIS BY POLI	TRANSLESION SYNTHESIS BY POLI		17	0.43125802	1.4450958	0.07055961	0.10862442	1.0	4095	tags=47%, list=30%, signal=67%
UB-SPECIFIC PROCESSING PROTEASES	UB-SPECIFIC PROCESSING PROTEASES		92	0.2814427	1.4450347	0.029082773	0.10814682	1.0	4095	tags=43%, list=30%, signal=62%
P75 NTR RECEPTOR-MEDIATED SIGNALLING	P75 NTR RECEPTOR-MEDIATED SIGNALLING		28	0.36369404	1.4408362	0.06666667	0.11040935	1.0	2464	tags=46%, list=18%, signal=57%
ESR-MEDIATED SIGNALING	ESR-MEDIATED SIGNALING		87	0.28280756	1.438253	0.027027028	0.11159739	1.0	2834	tags=32%, list=21%, signal=40%
SENESCENCE-ASSOCIATED SECRETORY PHENOTYPE (SASP)	SENESCENCE-ASSOCIATED SECRETORY PHENOTYPE (SASP)		27	0.37241355	1.4251221	0.074324325	0.12038149	1.0	4458	tags=56%, list=33%, signal=82%
DEATH RECEPTOR SIGNALLING	DEATH RECEPTOR SIGNALLING		28	0.36369404	1.4246091	0.08577878	0.1201675	1.0	2464	tags=46%, list=18%, signal=57%
TRANSCRIPTIONAL REGULATION BY RUNX3	TRANSCRIPTIONAL REGULATION BY RUNX3		60	0.2988184	1.4211445	0.043269232	0.122205764	1.0	4178	tags=45%, list=31%, signal=65%
TRANSLESION SYNTHESIS BY Y FAMILY DNA POLYMERASES BYPASSES LESIONS ON DNA TEMPLATE	TRANSLESION SYNTHESIS BY Y FAMILY DNA POLYMERASES BYPASSES LESIONS ON DNA TEMPLATE		27	0.37085238	1.4207026	0.06896552	0.121956006	1.0	4095	tags=44%, list=30%, signal=63%
N-HH LIGAND BOUND TO PTC RECEPTOR COMPLEX	N-HH LIGAND BOUND TO PTC RECEPTOR COMPLEX		56	0.30736992	1.4153537	0.052009456	0.12505798	1.0	4253	tags=46%, list=31%, signal=67%
SYNTHESIS OF ACTIVE UBIQUITIN: ROLES OF E1 AND E2 ENZYMES	SYNTHESIS OF ACTIVE UBIQUITIN: ROLES OF E1 AND E2 ENZYMES		26	0.37637782	1.4145957	0.08444444	0.12501967	1.0	4095	tags=58%, list=30%, signal=82%
MITOTIC METAPHASE AND ANAPHASE	MITOTIC METAPHASE AND ANAPHASE		94	0.27223065	1.4085824	0.021377672	0.12897728	1.0	4178	tags=43%, list=31%, signal=61%
REGULATION OF MRNA STABILITY BY PROTEINS THAT BIND AU-RICH ELEMENTS	REGULATION OF MRNA STABILITY BY PROTEINS THAT BIND AU-RICH ELEMENTS		83	0.28186378	1.4065323	0.016203703	0.12982333	1.0	4178	tags=45%, list=31%, signal=64%
SIGNALING BY NUCLEAR RECEPTORS	SIGNALING BY NUCLEAR RECEPTORS		112	0.2645089	1.4062526	0.032745592	0.12946047	1.0	2834	tags=31%, list=21%, signal=39%
EPH-EPHRIN MEDIATED REPULSION OF CELLS	EPH-EPHRIN MEDIATED REPULSION OF CELLS		23	0.38792944	1.4022868	0.089655176	0.13164951	1.0	2562	tags=43%, list=19%, signal=53%
CELLULAR RESPONSE TO STARVATION	CELLULAR RESPONSE TO STARVATION		34	0.3453868	1.3994403	0.07783019	0.13333057	1.0	914	tags=21%, list=7%, signal=22%
DOWNSTREAM SIGNAL TRANSDUCTION	DOWNSTREAM SIGNAL TRANSDUCTION		15	0.42919925	1.3930923	0.098130845	0.13756378	1.0	2351	tags=47%, list=17%, signal=56%
AMINO ACIDS REGULATE MTORC1	AMINO ACIDS REGULATE MTORC1		34	0.3453868	1.3895681	0.058558557	0.13954109	1.0	914	tags=21%, list=7%, signal=22%
GAMMA CARBOXYLATION, HYPUSINE FORMATION AND ARYLSULFATASE ACTIVATION	GAMMA CARBOXYLATION, HYPUSINE FORMATION AND ARYLSULFATASE ACTIVATION		20	0.40201128	1.3856455	0.07852194	0.1420949	1.0	2679	tags=35%, list=20%, signal=44%
BIOSYNTHESIS OF THE N-GLYCAN PRECURSOR (DOLICHOL LIPID-LINKED OLIGOSACCHARIDE, LLO) AND TRANSFER TO A NASCENT PROTEIN	BIOSYNTHESIS OF THE N-GLYCAN PRECURSOR (DOLICHOL LIPID-LINKED OLIGOSACCHARIDE, LLO) AND TRANSFER TO A NASCENT PROTEIN		35	0.33163613	1.3818525	0.0726817	0.14452298	1.0	3641	tags=43%, list=27%, signal=58%
DNA DAMAGE RECOGNITION IN GG-NER	DNA DAMAGE RECOGNITION IN GG-NER		39	0.33053893	1.3812875	0.07635468	0.1443413	1.0	4356	tags=54%, list=32%, signal=79%
SIGNALING BY FGFR1	SIGNALING BY FGFR1		25	0.37312654	1.3802713	0.082959644	0.14443253	1.0	1645	tags=32%, list=12%, signal=36%
CLASS I PEROXISOMAL MEMBRANE PROTEIN IMPORT	CLASS I PEROXISOMAL MEMBRANE PROTEIN IMPORT		15	0.43588835	1.3777342	0.11479029	0.14596733	1.0	3278	tags=40%, list=24%, signal=53%
POTASSIUM CHANNELS	POTASSIUM CHANNELS		18	0.40200973	1.3766085	0.11235955	0.14619516	1.0	1946	tags=28%, list=14%, signal=32%
UBIQUITINATION AND DEGRADATION OF PHOSPHORYLATED ARM	UBIQUITINATION AND DEGRADATION OF PHOSPHORYLATED ARM		45	0.31765458	1.3737941	0.09767442	0.14790395	1.0	4192	tags=42%, list=31%, signal=61%
CHAPERONIN-MEDIATED PROTEIN FOLDING	CHAPERONIN-MEDIATED PROTEIN FOLDING		20	0.39591482	1.3719919	0.121212125	0.14864355	1.0	3338	tags=40%, list=25%, signal=53%
PROTEIN FOLDING	PROTEIN FOLDING		20	0.39591482	1.3686284	0.11583924	0.15048197	1.0	3338	tags=40%, list=25%, signal=53%
INHIBITION OF THE PROTEOLYTIC ACTIVITY OF APC/C REQUIRED FOR THE ONSET OF ANAPHASE BY MITOTIC SPINDLE CHECKPOINT COMPONENTS	INHIBITION OF THE PROTEOLYTIC ACTIVITY OF APC/C REQUIRED FOR THE ONSET OF ANAPHASE BY MITOTIC SPINDLE CHECKPOINT COMPONENTS		18	0.40099686	1.3661985	0.10714286	0.15184018	1.0	4458	tags=61%, list=33%, signal=91%
SIGNALING BY NON-RECEPTOR TYROSINE KINASES	SIGNALING BY NON-RECEPTOR TYROSINE KINASES		20	0.38462746	1.3638542	0.10454545	0.15313604	1.0	4591	tags=65%, list=34%, signal=98%
INACTIVATION OF APC/C VIA DIRECT INHIBITION OF THE APC/C COMPLEX	INACTIVATION OF APC/C VIA DIRECT INHIBITION OF THE APC/C COMPLEX		18	0.40099686	1.362528	0.11235955	0.15355507	1.0	4458	tags=61%, list=33%, signal=91%
BASE EXCISION REPAIR	BASE EXCISION REPAIR		22	0.3717374	1.3611267	0.122119814	0.15430652	1.0	2808	tags=32%, list=21%, signal=40%
EGFR DOWNREGULATION	EGFR DOWNREGULATION		18	0.42358428	1.3591616	0.10983982	0.15535074	1.0	4095	tags=56%, list=30%, signal=79%
MITOTIC ANAPHASE	MITOTIC ANAPHASE		92	0.26619324	1.3585135	0.044600938	0.15532015	1.0	4178	tags=42%, list=31%, signal=61%
TP53 REGULATES METABOLIC GENES	TP53 REGULATES METABOLIC GENES		49	0.3062503	1.3575113	0.07656612	0.15553573	1.0	804	tags=14%, list=6%, signal=15%
MITOTIC SPINDLE CHECKPOINT	MITOTIC SPINDLE CHECKPOINT		18	0.40099686	1.3569096	0.114349775	0.1553931	1.0	4458	tags=61%, list=33%, signal=91%
PROTEIN-PROTEIN INTERACTIONS AT SYNAPSES	PROTEIN-PROTEIN INTERACTIONS AT SYNAPSES		27	0.35846895	1.3560913	0.082959644	0.15547404	1.0	2265	tags=37%, list=17%, signal=44%
NCAM SIGNALING FOR NEURITE OUT-GROWTH	NCAM SIGNALING FOR NEURITE OUT-GROWTH		16	0.42063183	1.3540659	0.13380282	0.1564376	1.0	3793	tags=50%, list=28%, signal=69%
NEURONAL SYSTEM	NEURONAL SYSTEM		156	0.23840126	1.3505518	0.035443038	0.15883932	1.0	1987	tags=22%, list=15%, signal=26%
PKA-MEDIATED PHOSPHORYLATION OF CREB	PKA-MEDIATED PHOSPHORYLATION OF CREB		29	0.34693307	1.3479733	0.11670481	0.16059673	1.0	1435	tags=24%, list=11%, signal=27%
NEGATIVE REGULATION OF MAPK PATHWAY	NEGATIVE REGULATION OF MAPK PATHWAY		18	0.3980579	1.3471885	0.11666667	0.16059361	1.0	2988	tags=61%, list=22%, signal=78%
PKA ACTIVATION	PKA ACTIVATION		29	0.34693307	1.3434017	0.12100457	0.16298574	1.0	1435	tags=24%, list=11%, signal=27%
CELLULAR RESPONSE TO HYPOXIA	CELLULAR RESPONSE TO HYPOXIA		54	0.29376993	1.3370645	0.1014151	0.16806097	1.0	4178	tags=44%, list=31%, signal=64%
REGULATION OF APC/C ACTIVATORS BETWEEN G1/S AND EARLY ANAPHASE	REGULATION OF APC/C ACTIVATORS BETWEEN G1/S AND EARLY ANAPHASE		26	0.35615674	1.3360745	0.1069869	0.16822262	1.0	2584	tags=35%, list=19%, signal=43%
NUCLEAR PORE COMPLEX (NPC) DISASSEMBLY	NUCLEAR PORE COMPLEX (NPC) DISASSEMBLY		28	0.34982872	1.3289876	0.11699779	0.17383523	1.0	3559	tags=43%, list=26%, signal=58%
SIGNALING BY VEGF	SIGNALING BY VEGF		64	0.28057978	1.3277174	0.09009009	0.17444935	1.0	2325	tags=30%, list=17%, signal=36%
MITOTIC PROMETAPHASE	MITOTIC PROMETAPHASE		17	0.40764257	1.327052	0.13605443	0.17441034	1.0	2967	tags=53%, list=22%, signal=68%
THE PHOTOTRANSDUCTION CASCADE	THE PHOTOTRANSDUCTION CASCADE		20	0.3808744	1.3221562	0.1412037	0.17819668	1.0	709	tags=20%, list=5%, signal=21%
INTERLEUKIN-1 FAMILY SIGNALING	INTERLEUKIN-1 FAMILY SIGNALING		63	0.2822181	1.3188343	0.095022626	0.18067904	1.0	4195	tags=48%, list=31%, signal=69%
INACTIVATION, RECOVERY AND REGULATION OF THE PHOTOTRANSDUCTION CASCADE	INACTIVATION, RECOVERY AND REGULATION OF THE PHOTOTRANSDUCTION CASCADE		20	0.3808744	1.3185252	0.14065935	0.18022057	1.0	709	tags=20%, list=5%, signal=21%
REGULATION OF TP53 ACTIVITY THROUGH PHOSPHORYLATION	REGULATION OF TP53 ACTIVITY THROUGH PHOSPHORYLATION		43	0.30216274	1.3096278	0.10046729	0.18786062	1.0	3652	tags=40%, list=27%, signal=54%
VEGFA-VEGFR2 PATHWAY	VEGFA-VEGFR2 PATHWAY		64	0.28057978	1.3082782	0.095823094	0.18851635	1.0	2325	tags=30%, list=17%, signal=36%
HEPARAN SULFATE/HEPARIN (HS-GAG) METABOLISM	HEPARAN SULFATE/HEPARIN (HS-GAG) METABOLISM		27	0.3430737	1.3036436	0.14563107	0.19240668	1.0	3476	tags=44%, list=26%, signal=60%
REGULATION OF PTEN STABILITY AND ACTIVITY	REGULATION OF PTEN STABILITY AND ACTIVITY		56	0.28765947	1.3013362	0.11167513	0.19387352	1.0	4178	tags=48%, list=31%, signal=69%
SIGNALING BY PTK6	SIGNALING BY PTK6		20	0.38462746	1.2980556	0.1682243	0.19644521	1.0	4591	tags=65%, list=34%, signal=98%
TRANSCRIPTIONAL ACTIVITY OF SMAD2/SMAD3:SMAD4 HETEROTRIMER	TRANSCRIPTIONAL ACTIVITY OF SMAD2/SMAD3:SMAD4 HETEROTRIMER		33	0.31906804	1.2929987	0.13348417	0.20086771	1.0	4239	tags=58%, list=31%, signal=83%
CYCLIN A:CDK2-ASSOCIATED EVENTS AT S PHASE ENTRY	CYCLIN A:CDK2-ASSOCIATED EVENTS AT S PHASE ENTRY		58	0.27454194	1.2906821	0.11604938	0.20241447	1.0	4192	tags=47%, list=31%, signal=67%
GLOBAL GENOME NUCLEOTIDE EXCISION REPAIR (GG-NER)	GLOBAL GENOME NUCLEOTIDE EXCISION REPAIR (GG-NER)		66	0.265902	1.2839035	0.13740458	0.20883007	1.0	4372	tags=44%, list=32%, signal=64%
MYOGENESIS	MYOGENESIS		16	0.39721596	1.2809317	0.15602838	0.21112525	1.0	1385	tags=31%, list=10%, signal=35%
NEUROTRANSMITTER RELEASE CYCLE	NEUROTRANSMITTER RELEASE CYCLE		32	0.31424096	1.2769831	0.12857144	0.21441466	1.0	4124	tags=56%, list=30%, signal=81%
CYCLIN D ASSOCIATED EVENTS IN G1	CYCLIN D ASSOCIATED EVENTS IN G1		23	0.34348345	1.2591585	0.1541756	0.23450217	1.0	4372	tags=52%, list=32%, signal=77%
GABA RECEPTOR ACTIVATION	GABA RECEPTOR ACTIVATION		26	0.33289927	1.2587272	0.17937219	0.23412423	1.0	2700	tags=38%, list=20%, signal=48%
GOLGI-TO-ER RETROGRADE TRANSPORT	GOLGI-TO-ER RETROGRADE TRANSPORT		89	0.24528559	1.2555602	0.10869565	0.23726226	1.0	2204	tags=20%, list=16%, signal=24%
COPI-MEDIATED ANTEROGRADE TRANSPORT	COPI-MEDIATED ANTEROGRADE TRANSPORT		74	0.25913858	1.2531523	0.12028302	0.23921828	1.0	1943	tags=19%, list=14%, signal=22%
INTEGRATION OF ENERGY METABOLISM	INTEGRATION OF ENERGY METABOLISM		44	0.2881709	1.2519263	0.1599099	0.23986357	1.0	2134	tags=27%, list=16%, signal=32%
MITOCHONDRIAL PROTEIN IMPORT	MITOCHONDRIAL PROTEIN IMPORT		18	0.36307773	1.2452823	0.18325792	0.24692532	1.0	2619	tags=33%, list=19%, signal=41%
TRANSPORT OF VITAMINS, NUCLEOSIDES, AND RELATED MOLECULES	TRANSPORT OF VITAMINS, NUCLEOSIDES, AND RELATED MOLECULES		22	0.34379974	1.2444534	0.17685589	0.24702755	1.0	187	tags=14%, list=1%, signal=14%
RHO GTPASES ACTIVATE PAKS	RHO GTPASES ACTIVATE PAKS		15	0.37877327	1.2429907	0.20131291	0.24798582	1.0	3920	tags=53%, list=29%, signal=75%
G1 PHASE	G1 PHASE		23	0.34348345	1.2414452	0.18526785	0.24899827	1.0	4372	tags=52%, list=32%, signal=77%
FORMATION OF INCISION COMPLEX IN GG-NER	FORMATION OF INCISION COMPLEX IN GG-NER		31	0.31219774	1.2369986	0.18648018	0.25362787	1.0	4372	tags=45%, list=32%, signal=66%
TRANSLESION SYNTHESIS BY REV1	TRANSLESION SYNTHESIS BY REV1		16	0.37891868	1.2278358	0.18141593	0.26454207	1.0	4095	tags=44%, list=30%, signal=62%
HSP90 CHAPERONE CYCLE FOR STEROID HORMONE RECEPTORS (SHR)	HSP90 CHAPERONE CYCLE FOR STEROID HORMONE RECEPTORS (SHR)		40	0.28738764	1.2223699	0.18202247	0.27048576	1.0	4118	tags=48%, list=30%, signal=68%
TRANSLESION SYNTHESIS BY POLK	TRANSLESION SYNTHESIS BY POLK		16	0.37891868	1.2216582	0.21854305	0.27044722	1.0	4095	tags=44%, list=30%, signal=62%
CYCLIN E ASSOCIATED EVENTS DURING G1/S TRANSITION	CYCLIN E ASSOCIATED EVENTS DURING G1/S TRANSITION		57	0.26229444	1.2174387	0.15116279	0.27482006	1.0	4192	tags=46%, list=31%, signal=66%
CELLULAR RESPONSE TO CHEMICAL STRESS	CELLULAR RESPONSE TO CHEMICAL STRESS		91	0.2387598	1.2143042	0.15061729	0.27804682	1.0	4277	tags=43%, list=31%, signal=62%
INTRA-GOLGI AND RETROGRADE GOLGI-TO-ER TRAFFIC	INTRA-GOLGI AND RETROGRADE GOLGI-TO-ER TRAFFIC		137	0.22085321	1.214282	0.13527851	0.27711377	1.0	3496	tags=30%, list=26%, signal=40%
TCR SIGNALING	TCR SIGNALING		47	0.2719576	1.207647	0.1767442	0.28550524	1.0	3840	tags=40%, list=28%, signal=56%
AUF1 (HNRNP D0) BINDS AND DESTABILIZES MRNA	AUF1 (HNRNP D0) BINDS AND DESTABILIZES MRNA		56	0.2611754	1.2050818	0.17633928	0.28788525	1.0	4178	tags=43%, list=31%, signal=62%
RESOLUTION OF ABASIC SITES (AP SITES)	RESOLUTION OF ABASIC SITES (AP SITES)		21	0.34390184	1.2027228	0.22616407	0.290172	1.0	8939	tags=100%, list=66%, signal=291%
APC-CDC20 MEDIATED DEGRADATION OF NEK2A	APC-CDC20 MEDIATED DEGRADATION OF NEK2A		23	0.32914072	1.2011163	0.21818182	0.29144335	1.0	4458	tags=57%, list=33%, signal=84%
OXYGEN-DEPENDENT PROLINE HYDROXYLATION OF HYPOXIA-INDUCIBLE FACTOR ALPHA	OXYGEN-DEPENDENT PROLINE HYDROXYLATION OF HYPOXIA-INDUCIBLE FACTOR ALPHA		52	0.26348478	1.1951977	0.2033097	0.29839852	1.0	4178	tags=42%, list=31%, signal=61%
NEUROTRANSMITTER RECEPTORS AND POSTSYNAPTIC SIGNAL TRANSMISSION	NEUROTRANSMITTER RECEPTORS AND POSTSYNAPTIC SIGNAL TRANSMISSION		85	0.2371324	1.1940411	0.17209302	0.29909503	1.0	1987	tags=24%, list=15%, signal=27%
REGULATION OF INSULIN SECRETION	REGULATION OF INSULIN SECRETION		32	0.2999149	1.1903423	0.23929471	0.30304664	1.0	2134	tags=28%, list=16%, signal=33%
COPI-DEPENDENT GOLGI-TO-ER RETROGRADE TRAFFIC	COPI-DEPENDENT GOLGI-TO-ER RETROGRADE TRAFFIC		61	0.2507855	1.1763595	0.1882353	0.32245618	1.0	2204	tags=20%, list=16%, signal=23%
CDK-MEDIATED PHOSPHORYLATION AND REMOVAL OF CDC6	CDK-MEDIATED PHOSPHORYLATION AND REMOVAL OF CDC6		64	0.24713066	1.1727813	0.20151134	0.3266188	1.0	4178	tags=42%, list=31%, signal=61%
DEGRADATION OF NF-KAPPA-B INHIBITOR, CACT	DEGRADATION OF NF-KAPPA-B INHIBITOR, CACT		39	0.2794706	1.1680633	0.24507658	0.33244452	1.0	4178	tags=44%, list=31%, signal=63%
RHO GTPASE EFFECTORS	RHO GTPASE EFFECTORS		57	0.2544019	1.1650757	0.21198156	0.33582008	1.0	3045	tags=32%, list=22%, signal=41%
SELECTIVE AUTOPHAGY	SELECTIVE AUTOPHAGY		46	0.26428995	1.1589779	0.24886878	0.3438972	1.0	1768	tags=20%, list=13%, signal=22%
ADENYLATE CYCLASE INHIBITORY PATHWAY	ADENYLATE CYCLASE INHIBITORY PATHWAY		15	0.36300564	1.1578693	0.26303855	0.34457922	1.0	1692	tags=33%, list=12%, signal=38%
AUTODEGRADATION OF CDH1 BY CDH1:APC/C	AUTODEGRADATION OF CDH1 BY CDH1:APC/C		57	0.25369102	1.1478173	0.23394495	0.358953	1.0	4178	tags=42%, list=31%, signal=60%
RESOLUTION OF AP SITES VIA THE MULTIPLE-NUCLEOTIDE PATCH REPLACEMENT PATHWAY	RESOLUTION OF AP SITES VIA THE MULTIPLE-NUCLEOTIDE PATCH REPLACEMENT PATHWAY		17	0.3438006	1.1444947	0.27477476	0.3628715	1.0	8939	tags=100%, list=66%, signal=291%
EPHB-MEDIATED FORWARD SIGNALING	EPHB-MEDIATED FORWARD SIGNALING		27	0.3007224	1.1435398	0.27973568	0.36328423	1.0	2325	tags=33%, list=17%, signal=40%
RAF/MAP KINASE CASCADE	RAF/MAP KINASE CASCADE		109	0.21532983	1.1426342	0.1937046	0.36362508	1.0	1664	tags=18%, list=12%, signal=21%
ACTIVATION OF NMDA RECEPTORS AND POSTSYNAPTIC EVENTS	ACTIVATION OF NMDA RECEPTORS AND POSTSYNAPTIC EVENTS		31	0.28198034	1.1303982	0.28139535	0.38224363	1.0	382	tags=13%, list=3%, signal=13%
UCH PROTEINASES	UCH PROTEINASES		74	0.230849	1.1252167	0.2453271	0.3896405	1.0	4178	tags=42%, list=31%, signal=60%
SUMOYLATION OF DNA REPLICATION PROTEINS	SUMOYLATION OF DNA REPLICATION PROTEINS		35	0.27456257	1.1228846	0.27970296	0.39253363	1.0	3652	tags=40%, list=27%, signal=55%
MRNA DECAY BY 3' TO 5' EXORIBONUCLEASE	MRNA DECAY BY 3' TO 5' EXORIBONUCLEASE		15	0.34391072	1.1142031	0.3051948	0.40636757	1.0	3333	tags=33%, list=24%, signal=44%
DOWNSTREAM TCR SIGNALING	DOWNSTREAM TCR SIGNALING		46	0.25579083	1.113233	0.29424778	0.40667957	1.0	3840	tags=39%, list=28%, signal=54%
TRANSMISSION ACROSS CHEMICAL SYNAPSES	TRANSMISSION ACROSS CHEMICAL SYNAPSES		127	0.20161723	1.1112512	0.27740493	0.4089679	1.0	1987	tags=20%, list=15%, signal=24%
MAPK1/MAPK3 SIGNALING	MAPK1/MAPK3 SIGNALING		110	0.21081524	1.1107658	0.25174826	0.40864715	1.0	1664	tags=18%, list=12%, signal=21%
GABA B RECEPTOR ACTIVATION	GABA B RECEPTOR ACTIVATION		21	0.30349308	1.1068283	0.32175925	0.4142973	1.0	1946	tags=29%, list=14%, signal=33%
RNA POLYMERASE I TRANSCRIPTION	RNA POLYMERASE I TRANSCRIPTION		25	0.2907902	1.104816	0.32885906	0.41670784	1.0	5063	tags=60%, list=37%, signal=95%
E3 UBIQUITIN LIGASES UBIQUITINATE TARGET PROTEINS	E3 UBIQUITIN LIGASES UBIQUITINATE TARGET PROTEINS		21	0.31181476	1.1047765	0.3310811	0.41546792	1.0	3278	tags=33%, list=24%, signal=44%
DUAL INCISION IN GG-NER	DUAL INCISION IN GG-NER		29	0.27944487	1.1044313	0.31808278	0.41465163	1.0	8939	tags=97%, list=66%, signal=281%
TRANSPORT TO THE GOLGI AND SUBSEQUENT MODIFICATION	TRANSPORT TO THE GOLGI AND SUBSEQUENT MODIFICATION		146	0.19805539	1.1041962	0.24619289	0.41375804	1.0	2474	tags=22%, list=18%, signal=26%
DEGRADATION OF BETA-CATENIN BY THE DESTRUCTION COMPLEX	DEGRADATION OF BETA-CATENIN BY THE DESTRUCTION COMPLEX		63	0.23032747	1.0985782	0.2747253	0.42188075	1.0	4322	tags=44%, list=32%, signal=65%
PCNA-DEPENDENT LONG PATCH BASE EXCISION REPAIR	PCNA-DEPENDENT LONG PATCH BASE EXCISION REPAIR		15	0.34375012	1.0944948	0.3325359	0.4279544	1.0	8939	tags=100%, list=66%, signal=291%
GPCR DOWNSTREAM SIGNALLING	GPCR DOWNSTREAM SIGNALLING		145	0.19574268	1.0936441	0.25407925	0.42824286	1.0	2149	tags=24%, list=16%, signal=28%
POST NMDA RECEPTOR ACTIVATION EVENTS	POST NMDA RECEPTOR ACTIVATION EVENTS		21	0.3089162	1.0935886	0.33564815	0.42700148	1.0	382	tags=14%, list=3%, signal=15%
SIGNALING BY GPCR	SIGNALING BY GPCR		146	0.1952614	1.0887141	0.27532467	0.4342149	1.0	2149	tags=24%, list=16%, signal=28%
ACTIVATION OF GABAB RECEPTORS	ACTIVATION OF GABAB RECEPTORS		21	0.30349308	1.088692	0.3481153	0.4329004	1.0	1946	tags=29%, list=14%, signal=33%
SWITCHING OF ORIGINS TO A POST-REPLICATIVE STATE	SWITCHING OF ORIGINS TO A POST-REPLICATIVE STATE		81	0.21896249	1.0844288	0.31690142	0.43911657	1.0	4480	tags=46%, list=33%, signal=68%
NEGATIVE REGULATION OF THE PI3K/AKT NETWORK	NEGATIVE REGULATION OF THE PI3K/AKT NETWORK		29	0.27870515	1.0807245	0.3425926	0.44460577	1.0	1645	tags=24%, list=12%, signal=27%
RNA POLYMERASE I PROMOTER ESCAPE	RNA POLYMERASE I PROMOTER ESCAPE		25	0.2907902	1.0773075	0.3559719	0.4495472	1.0	5063	tags=60%, list=37%, signal=95%
ER TO GOLGI ANTEROGRADE TRANSPORT	ER TO GOLGI ANTEROGRADE TRANSPORT		130	0.19548045	1.0753593	0.27962086	0.4516019	1.0	2348	tags=21%, list=17%, signal=25%
MITOTIC G1 PHASE AND G1/S TRANSITION	MITOTIC G1 PHASE AND G1/S TRANSITION		105	0.20497112	1.075135	0.3043478	0.4506615	1.0	4264	tags=41%, list=31%, signal=59%
DEGRADATION OF PER	DEGRADATION OF PER		37	0.26262698	1.072296	0.34725276	0.45466593	1.0	4178	tags=41%, list=31%, signal=58%
NETRIN-1 SIGNALING	NETRIN-1 SIGNALING		18	0.31752515	1.0707334	0.33096927	0.4561795	1.0	1752	tags=33%, list=13%, signal=38%
RNA POLYMERASE I PROMOTER CLEARANCE	RNA POLYMERASE I PROMOTER CLEARANCE		25	0.2907902	1.066306	0.35585585	0.46287093	1.0	5063	tags=60%, list=37%, signal=95%
RRNA PROCESSING IN THE NUCLEUS AND CYTOSOL	RRNA PROCESSING IN THE NUCLEUS AND CYTOSOL		85	0.2102517	1.0643723	0.3501144	0.46513656	1.0	1849	tags=14%, list=14%, signal=16%
MAP2K AND MAPK ACTIVATION	MAP2K AND MAPK ACTIVATION		35	0.25775188	1.0627102	0.39030024	0.4670283	1.0	2163	tags=26%, list=16%, signal=30%
TRANSLESION SYNTHESIS BY POLH	TRANSLESION SYNTHESIS BY POLH		19	0.31211382	1.0612077	0.3638393	0.46845493	1.0	4095	tags=42%, list=30%, signal=60%
MAJOR PATHWAY OF RRNA PROCESSING IN THE NUCLEOLUS AND CYTOSOL	MAJOR PATHWAY OF RRNA PROCESSING IN THE NUCLEOLUS AND CYTOSOL		85	0.2102517	1.0557092	0.35576922	0.47813377	1.0	1849	tags=14%, list=14%, signal=16%
RHOF GTPASE CYCLE	RHOF GTPASE CYCLE		26	0.2825958	1.0550172	0.3620309	0.47785774	1.0	2084	tags=23%, list=15%, signal=27%
SYNTHESIS OF IP3 AND IP4 IN THE CYTOSOL	SYNTHESIS OF IP3 AND IP4 IN THE CYTOSOL		22	0.2926272	1.0534296	0.35746607	0.4796903	1.0	2140	tags=27%, list=16%, signal=32%
MAPK FAMILY SIGNALING CASCADES	MAPK FAMILY SIGNALING CASCADES		159	0.1848614	1.0525955	0.34108528	0.47982922	1.0	3035	tags=26%, list=22%, signal=34%
RRNA PROCESSING	RRNA PROCESSING		85	0.2102517	1.05159	0.3846154	0.48040923	1.0	1849	tags=14%, list=14%, signal=16%
APC/C:CDH1 MEDIATED DEGRADATION OF CDC20 AND OTHER APC/C:CDH1 TARGETED PROTEINS IN LATE MITOSIS/EARLY G1	APC/C:CDH1 MEDIATED DEGRADATION OF CDC20 AND OTHER APC/C:CDH1 TARGETED PROTEINS IN LATE MITOSIS/EARLY G1		63	0.22190008	1.0514022	0.35307017	0.47939005	1.0	4178	tags=41%, list=31%, signal=59%
SCF(SKP2)-MEDIATED DEGRADATION OF P27/P21	SCF(SKP2)-MEDIATED DEGRADATION OF P27/P21		50	0.23918784	1.047554	0.37727273	0.48528117	1.0	4192	tags=42%, list=31%, signal=60%
CELL CYCLE CHECKPOINTS	CELL CYCLE CHECKPOINTS		109	0.19579206	1.0430975	0.38812786	0.4928067	1.0	4181	tags=39%, list=31%, signal=56%
INTERLEUKIN-1 SIGNALING	INTERLEUKIN-1 SIGNALING		58	0.22545797	1.0423527	0.38106236	0.49270934	1.0	4195	tags=45%, list=31%, signal=65%
KERATAN SULFATE/KERATIN METABOLISM	KERATAN SULFATE/KERATIN METABOLISM		19	0.30290073	1.0421262	0.4160584	0.4916856	1.0	1736	tags=21%, list=13%, signal=24%
GLYCOSAMINOGLYCAN METABOLISM	GLYCOSAMINOGLYCAN METABOLISM		53	0.2276547	1.0406582	0.37333333	0.4931091	1.0	3506	tags=38%, list=26%, signal=51%
TRANSCRIPTIONAL REGULATION BY RUNX1	TRANSCRIPTIONAL REGULATION BY RUNX1		135	0.18787704	1.0398719	0.3910891	0.49326003	1.0	3034	tags=28%, list=22%, signal=36%
APC/C-MEDIATED DEGRADATION OF CELL CYCLE PROTEINS	APC/C-MEDIATED DEGRADATION OF CELL CYCLE PROTEINS		74	0.20955165	1.0371437	0.37192118	0.49687672	1.0	4178	tags=42%, list=31%, signal=60%
DEGRADATION OF AXIN	DEGRADATION OF AXIN		48	0.23370104	1.032404	0.40625	0.50462747	1.0	4178	tags=44%, list=31%, signal=63%
APC/C:CDC20 MEDIATED DEGRADATION OF SECURIN	APC/C:CDC20 MEDIATED DEGRADATION OF SECURIN		59	0.21772791	1.026843	0.39356434	0.5140697	1.0	4178	tags=41%, list=31%, signal=58%
REGULATION OF HMOX1 EXPRESSION AND ACTIVITY	REGULATION OF HMOX1 EXPRESSION AND ACTIVITY		49	0.2298712	1.0254412	0.40142518	0.51543784	1.0	4277	tags=45%, list=31%, signal=65%
REGULATION OF MITOTIC CELL CYCLE	REGULATION OF MITOTIC CELL CYCLE		74	0.20955165	1.0241195	0.43301436	0.5165831	1.0	4178	tags=42%, list=31%, signal=60%
SEPARATION OF SISTER CHROMATIDS	SEPARATION OF SISTER CHROMATIDS		59	0.21772791	1.0226167	0.3939394	0.5183526	1.0	4178	tags=41%, list=31%, signal=58%
RAS PROCESSING	RAS PROCESSING		29	0.2618753	1.0215324	0.43675417	0.51900357	1.0	1277	tags=17%, list=9%, signal=19%
ACTIVATION OF NF-KAPPAB IN B CELLS	ACTIVATION OF NF-KAPPAB IN B CELLS		46	0.23518842	1.020905	0.44417477	0.51877785	1.0	3840	tags=37%, list=28%, signal=51%
PHOSPHORYLATION OF THE APC/C	PHOSPHORYLATION OF THE APC/C		17	0.3122708	1.0200197	0.42117646	0.51884776	1.0	4458	tags=53%, list=33%, signal=79%
S PHASE	S PHASE		125	0.19001895	1.0192103	0.4	0.5189291	1.0	4264	tags=40%, list=31%, signal=58%
RUNX1 REGULATES TRANSCRIPTION OF GENES INVOLVED IN DIFFERENTIATION OF HSCS	RUNX1 REGULATES TRANSCRIPTION OF GENES INVOLVED IN DIFFERENTIATION OF HSCS		60	0.21915339	1.019004	0.41501105	0.5179278	1.0	4178	tags=42%, list=31%, signal=60%
PI5P, PP2A AND IER3 REGULATE PI3K/AKT SIGNALING	PI5P, PP2A AND IER3 REGULATE PI3K/AKT SIGNALING		26	0.26524034	1.018543	0.4223301	0.51741034	1.0	1645	tags=23%, list=12%, signal=26%
FACTORS INVOLVED IN MEGAKARYOCYTE DEVELOPMENT AND PLATELET PRODUCTION	FACTORS INVOLVED IN MEGAKARYOCYTE DEVELOPMENT AND PLATELET PRODUCTION		64	0.2182716	1.0164526	0.43734643	0.52019453	1.0	3855	tags=39%, list=28%, signal=54%
SMAD2/SMAD3:SMAD4 HETEROTRIMER REGULATES TRANSCRIPTION	SMAD2/SMAD3:SMAD4 HETEROTRIMER REGULATES TRANSCRIPTION		22	0.27759877	1.0148288	0.41387025	0.52197284	1.0	3500	tags=50%, list=26%, signal=67%
LINOLEIC ACID (LA) METABOLISM	LINOLEIC ACID (LA) METABOLISM		18	0.29140344	1.0060909	0.42691416	0.5373147	1.0	2004	tags=33%, list=15%, signal=39%
SIGNALING BY HEDGEHOG	SIGNALING BY HEDGEHOG		107	0.1900952	0.98946875	0.47980997	0.569522	1.0	2062	tags=16%, list=15%, signal=19%
MITOTIC G2-G2/M PHASES	MITOTIC G2-G2/M PHASES		74	0.1985947	0.97996914	0.4965035	0.58776015	1.0	4192	tags=42%, list=31%, signal=60%
INSULIN RECEPTOR SIGNALLING CASCADE	INSULIN RECEPTOR SIGNALLING CASCADE		17	0.2897939	0.9725037	0.47281325	0.60218626	1.0	1682	tags=29%, list=12%, signal=34%
VISUAL PHOTOTRANSDUCTION	VISUAL PHOTOTRANSDUCTION		37	0.2345166	0.9712703	0.50454545	0.603217	1.0	709	tags=14%, list=5%, signal=14%
REGULATION OF RUNX2 EXPRESSION AND ACTIVITY	REGULATION OF RUNX2 EXPRESSION AND ACTIVITY		48	0.21587272	0.9615525	0.51598173	0.6216847	1.0	4192	tags=42%, list=31%, signal=60%
IGF1R SIGNALING CASCADE	IGF1R SIGNALING CASCADE		17	0.2897939	0.95695776	0.48230088	0.62973803	1.0	1682	tags=29%, list=12%, signal=34%
SIGNALING BY TYPE 1 INSULIN-LIKE GROWTH FACTOR 1 RECEPTOR (IGF1R)	SIGNALING BY TYPE 1 INSULIN-LIKE GROWTH FACTOR 1 RECEPTOR (IGF1R)		17	0.2897939	0.952049	0.51918733	0.6384735	1.0	1682	tags=29%, list=12%, signal=34%
APC/C:CDC20 MEDIATED DEGRADATION OF CYCLIN B	APC/C:CDC20 MEDIATED DEGRADATION OF CYCLIN B		21	0.27047747	0.9498402	0.50663716	0.64142174	1.0	4458	tags=52%, list=33%, signal=78%
REGULATION OF RUNX3 EXPRESSION AND ACTIVITY	REGULATION OF RUNX3 EXPRESSION AND ACTIVITY		49	0.21399994	0.9477797	0.54603857	0.64398766	1.0	4178	tags=41%, list=31%, signal=59%
CELL SURFACE INTERACTIONS AT THE VASCULAR WALL	CELL SURFACE INTERACTIONS AT THE VASCULAR WALL		17	0.28650346	0.9413995	0.5166297	0.6557941	1.0	2351	tags=35%, list=17%, signal=43%
CDC20:PHOSPHO-APC/C MEDIATED DEGRADATION OF CYCLIN A	CDC20:PHOSPHO-APC/C MEDIATED DEGRADATION OF CYCLIN A		65	0.19679637	0.9364188	0.5707547	0.66433483	1.0	4178	tags=40%, list=31%, signal=57%
G1/S TRANSITION	G1/S TRANSITION		87	0.18458958	0.9263043	0.5862884	0.6836931	1.0	4264	tags=39%, list=31%, signal=57%
ACTIVATION OF ATR IN RESPONSE TO REPLICATION STRESS	ACTIVATION OF ATR IN RESPONSE TO REPLICATION STRESS		36	0.22746173	0.9210411	0.58373207	0.6925275	1.0	1967	tags=22%, list=14%, signal=26%
ROS SENSING BY NFE2L2	ROS SENSING BY NFE2L2		46	0.20862661	0.920564	0.5785536	0.69182986	1.0	4178	tags=41%, list=31%, signal=59%
FCERI MEDIATED NF-KB ACTIVATION	FCERI MEDIATED NF-KB ACTIVATION		44	0.216413	0.9204784	0.6051402	0.69016147	1.0	4178	tags=41%, list=31%, signal=59%
PROTEIN LOCALIZATION	PROTEIN LOCALIZATION		85	0.17681035	0.9140711	0.63882065	0.7015231	1.0	2701	tags=25%, list=20%, signal=31%
G2/M TRANSITION	G2/M TRANSITION		72	0.18558806	0.9096322	0.64705884	0.70904833	1.0	4192	tags=42%, list=31%, signal=60%
HEDGEHOG 'ON' STATE	HEDGEHOG 'ON' STATE		64	0.1875781	0.89385116	0.66270787	0.7397231	1.0	2062	tags=16%, list=15%, signal=18%
ORGANELLE BIOGENESIS AND MAINTENANCE	ORGANELLE BIOGENESIS AND MAINTENANCE		87	0.17826116	0.89312595	0.69158876	0.739308	1.0	2854	tags=25%, list=21%, signal=32%
ALPHA-LINOLENIC ACID (ALA) METABOLISM	ALPHA-LINOLENIC ACID (ALA) METABOLISM		20	0.25266033	0.8905806	0.6086956	0.74261546	1.0	2004	tags=30%, list=15%, signal=35%
ALPHA-LINOLENIC (OMEGA3) AND LINOLEIC (OMEGA6) ACID METABOLISM	ALPHA-LINOLENIC (OMEGA3) AND LINOLEIC (OMEGA6) ACID METABOLISM		20	0.25266033	0.88655233	0.5950783	0.74899036	1.0	2004	tags=30%, list=15%, signal=35%
CHONDROITIN SULFATE/DERMATAN SULFATE METABOLISM	CHONDROITIN SULFATE/DERMATAN SULFATE METABOLISM		25	0.23651707	0.88583493	0.6218097	0.74836755	1.0	3487	tags=44%, list=26%, signal=59%
CILIUM ASSEMBLY	CILIUM ASSEMBLY		66	0.18682876	0.8788763	0.69638556	0.75978	1.0	2854	tags=26%, list=21%, signal=32%
METABOLISM OF PORPHYRINS	METABOLISM OF PORPHYRINS		17	0.269325	0.87645924	0.6334842	0.76265544	1.0	4025	tags=41%, list=30%, signal=58%
CARDIAC CONDUCTION	CARDIAC CONDUCTION		33	0.21054013	0.87273335	0.6512141	0.76763344	1.0	1097	tags=15%, list=8%, signal=16%
G ALPHA (S) SIGNALLING EVENTS	G ALPHA (S) SIGNALLING EVENTS		21	0.2516963	0.8705183	0.6172249	0.76981956	1.0	229	tags=10%, list=2%, signal=10%
APC:CDC20 MEDIATED DEGRADATION OF CELL CYCLE PROTEINS PRIOR TO SATISFATION OF THE CELL CYCLE CHECKPOINT	APC:CDC20 MEDIATED DEGRADATION OF CELL CYCLE PROTEINS PRIOR TO SATISFATION OF THE CELL CYCLE CHECKPOINT		66	0.18371496	0.8675054	0.6911765	0.77351296	1.0	4178	tags=39%, list=31%, signal=57%
DNA REPLICATION	DNA REPLICATION		112	0.16391094	0.8621065	0.7606635	0.78167045	1.0	4264	tags=37%, list=31%, signal=53%
ASPARAGINE N-LINKED GLYCOSYLATION	ASPARAGINE N-LINKED GLYCOSYLATION		211	0.14809777	0.8610379	0.8333333	0.7817835	1.0	3310	tags=26%, list=24%, signal=33%
LAGGING STRAND SYNTHESIS	LAGGING STRAND SYNTHESIS		18	0.25998387	0.8607046	0.6443418	0.78047675	1.0	10079	tags=100%, list=74%, signal=385%
G2/M CHECKPOINTS	G2/M CHECKPOINTS		43	0.19713031	0.85322016	0.7303371	0.792723	1.0	1967	tags=21%, list=14%, signal=24%
MUSCLE CONTRACTION	MUSCLE CONTRACTION		33	0.21054013	0.8529816	0.69722813	0.7910944	1.0	1097	tags=15%, list=8%, signal=16%
DOWNSTREAM SIGNALING EVENTS OF B CELL RECEPTOR (BCR)	DOWNSTREAM SIGNALING EVENTS OF B CELL RECEPTOR (BCR)		65	0.17751502	0.84550464	0.7567568	0.8029342	1.0	2973	tags=25%, list=22%, signal=31%
TRANSCRIPTIONAL REGULATION BY RUNX2	TRANSCRIPTIONAL REGULATION BY RUNX2		59	0.18251197	0.84408677	0.72389793	0.80344903	1.0	4192	tags=41%, list=31%, signal=59%
ACTIVATION OF APC/C AND APC/C:CDC20 MEDIATED DEGRADATION OF MITOTIC PROTEINS	ACTIVATION OF APC/C AND APC/C:CDC20 MEDIATED DEGRADATION OF MITOTIC PROTEINS		68	0.17422289	0.83480024	0.74208146	0.81869096	1.0	4178	tags=38%, list=31%, signal=55%
RAF ACTIVATION	RAF ACTIVATION		26	0.21956463	0.8331764	0.7185355	0.8195026	1.0	2910	tags=27%, list=21%, signal=34%
DEGRADATION OF DVL	DEGRADATION OF DVL		46	0.19224094	0.8293428	0.75054705	0.82420415	1.0	4178	tags=41%, list=31%, signal=59%
APC/C:CDC20 MEDIATED DEGRADATION OF MITOTIC PROTEINS	APC/C:CDC20 MEDIATED DEGRADATION OF MITOTIC PROTEINS		67	0.17482208	0.82788426	0.78054297	0.82467985	1.0	4178	tags=39%, list=31%, signal=56%
G1/S DNA DAMAGE CHECKPOINTS	G1/S DNA DAMAGE CHECKPOINTS		53	0.18617463	0.8263024	0.7638554	0.8253144	1.0	4178	tags=40%, list=31%, signal=57%
FCERI MEDIATED CA+2 MOBILIZATION	FCERI MEDIATED CA+2 MOBILIZATION		24	0.22400069	0.8260228	0.7020785	0.82373613	1.0	2842	tags=29%, list=21%, signal=37%
COPII-MEDIATED VESICLE TRANSPORT	COPII-MEDIATED VESICLE TRANSPORT		68	0.17061095	0.82280827	0.775463	0.82749283	1.0	1226	tags=13%, list=9%, signal=14%
DEGRADATION OF TIM	DEGRADATION OF TIM		39	0.19153298	0.81967187	0.747807	0.8306858	1.0	4178	tags=38%, list=31%, signal=55%
SIGNALING BY THE B CELL RECEPTOR (BCR)	SIGNALING BY THE B CELL RECEPTOR (BCR)		75	0.16843456	0.8090906	0.8278867	0.84691423	1.0	2973	tags=24%, list=22%, signal=31%
COPI-INDEPENDENT GOLGI-TO-ER RETROGRADE TRAFFIC	COPI-INDEPENDENT GOLGI-TO-ER RETROGRADE TRAFFIC		38	0.19352238	0.80880976	0.78985506	0.84527034	1.0	4118	tags=42%, list=30%, signal=60%
C-TYPE LECTIN RECEPTORS (CLRS)	C-TYPE LECTIN RECEPTORS (CLRS)		95	0.15375122	0.7911836	0.8959276	0.871296	1.0	2062	tags=16%, list=15%, signal=18%
TOLL PATHWAY	TOLL PATHWAY		44	0.18439844	0.79047346	0.79764706	0.87019247	1.0	2062	tags=18%, list=15%, signal=21%
NON-INTEGRIN MEMBRANE-ECM INTERACTIONS	NON-INTEGRIN MEMBRANE-ECM INTERACTIONS		21	0.21603987	0.78728634	0.75721157	0.87304777	1.0	2163	tags=29%, list=16%, signal=34%
DEGRADATION OF GLI1 BY THE PROTEASOME	DEGRADATION OF GLI1 BY THE PROTEASOME		51	0.17192343	0.78084904	0.8372642	0.8804543	1.0	4192	tags=39%, list=31%, signal=56%
MAPK6/MAPK4 SIGNALING	MAPK6/MAPK4 SIGNALING		54	0.17203638	0.7788509	0.8247191	0.88130647	1.0	4178	tags=41%, list=31%, signal=59%
FBXL7 DOWN-REGULATES AURKA DURING MITOTIC ENTRY AND IN EARLY MITOSIS	FBXL7 DOWN-REGULATES AURKA DURING MITOTIC ENTRY AND IN EARLY MITOSIS		51	0.17327172	0.7769666	0.82978725	0.8819569	1.0	4192	tags=41%, list=31%, signal=59%
SYNTHESIS OF DNA	SYNTHESIS OF DNA		106	0.14845692	0.7766015	0.90293455	0.88037056	1.0	4264	tags=36%, list=31%, signal=52%
NOREPINEPHRINE NEUROTRANSMITTER RELEASE CYCLE	NOREPINEPHRINE NEUROTRANSMITTER RELEASE CYCLE		15	0.24902919	0.7737849	0.7803738	0.8822381	1.0	4124	tags=53%, list=30%, signal=76%
HEDGEHOG 'OFF' STATE	HEDGEHOG 'OFF' STATE		89	0.15270822	0.77295345	0.87901235	0.8814213	1.0	2062	tags=15%, list=15%, signal=17%
CYCLIN A/B1/B2 ASSOCIATED EVENTS DURING G2/M TRANSITION	CYCLIN A/B1/B2 ASSOCIATED EVENTS DURING G2/M TRANSITION		18	0.22886816	0.7710772	0.77483445	0.8820869	1.0	3797	tags=39%, list=28%, signal=54%
HEDGEHOG LIGAND BIOGENESIS	HEDGEHOG LIGAND BIOGENESIS		54	0.16679431	0.7594286	0.8817967	0.8956422	1.0	4178	tags=41%, list=31%, signal=59%
NUCLEAR CI IS DEGRADED	NUCLEAR CI IS DEGRADED		35	0.18640213	0.7572929	0.83789957	0.8962346	1.0	4178	tags=37%, list=31%, signal=53%
SYNDECAN INTERACTIONS	SYNDECAN INTERACTIONS		21	0.21603987	0.75180715	0.81489843	0.90126747	1.0	2163	tags=29%, list=16%, signal=34%
P53-INDEPENDENT G1/S DNA DAMAGE CHECKPOINT	P53-INDEPENDENT G1/S DNA DAMAGE CHECKPOINT		48	0.16391854	0.73841774	0.8869779	0.9156396	1.0	4178	tags=40%, list=31%, signal=57%
COMPLEX I BIOGENESIS	COMPLEX I BIOGENESIS		43	0.17012511	0.73047185	0.9022727	0.9225975	1.0	7557	tags=88%, list=56%, signal=198%
P53-INDEPENDENT DNA DAMAGE RESPONSE	P53-INDEPENDENT DNA DAMAGE RESPONSE		48	0.16391854	0.72405624	0.8913044	0.92750347	1.0	4178	tags=40%, list=31%, signal=57%
PYRUVATE METABOLISM	PYRUVATE METABOLISM		20	0.20050272	0.71403855	0.83175355	0.93569094	1.0	144	tags=5%, list=1%, signal=5%
UBIQUITIN MEDIATED DEGRADATION OF PHOSPHORYLATED CDC25A	UBIQUITIN MEDIATED DEGRADATION OF PHOSPHORYLATED CDC25A		48	0.16391854	0.7091115	0.93473196	0.9384495	1.0	4178	tags=40%, list=31%, signal=57%
INSERTION OF TAIL-ANCHORED PROTEINS INTO THE ENDOPLASMIC RETICULUM MEMBRANE	INSERTION OF TAIL-ANCHORED PROTEINS INTO THE ENDOPLASMIC RETICULUM MEMBRANE		16	0.21684359	0.7035352	0.8808989	0.941726	1.0	3821	tags=44%, list=28%, signal=61%
GABA SYNTHESIS, RELEASE, REUPTAKE AND DEGRADATION	GABA SYNTHESIS, RELEASE, REUPTAKE AND DEGRADATION		15	0.2168238	0.69834626	0.86191535	0.9446747	1.0	4426	tags=53%, list=33%, signal=79%
CLEC7A (DECTIN-1) SIGNALING	CLEC7A (DECTIN-1) SIGNALING		69	0.1434201	0.6917089	0.9572864	0.9481933	1.0	2973	tags=22%, list=22%, signal=28%
INTERCONVERSION OF NUCLEOTIDE DI- AND TRIPHOSPHATES	INTERCONVERSION OF NUCLEOTIDE DI- AND TRIPHOSPHATES		16	0.20015691	0.66227174	0.899061	0.9689605	1.0	988	tags=13%, list=7%, signal=13%
ORC1 REMOVAL FROM CHROMATIN	ORC1 REMOVAL FROM CHROMATIN		65	0.13737811	0.65477306	0.9784689	0.9720559	1.0	4264	tags=38%, list=31%, signal=56%
MITOCHONDRIAL BIOGENESIS	MITOCHONDRIAL BIOGENESIS		21	0.1823597	0.65285546	0.94505495	0.971118	1.0	11135	tags=100%, list=82%, signal=548%
METABOLISM OF POLYAMINES	METABOLISM OF POLYAMINES		49	0.14638595	0.6463323	0.96091956	0.97297734	1.0	4178	tags=37%, list=31%, signal=53%
CROSS-PRESENTATION OF SOLUBLE EXOGENOUS ANTIGENS (ENDOSOMES)	CROSS-PRESENTATION OF SOLUBLE EXOGENOUS ANTIGENS (ENDOSOMES)		40	0.15253516	0.64516026	0.9696262	0.97144747	1.0	4178	tags=38%, list=31%, signal=54%
DEGRADATION OF CRY	DEGRADATION OF CRY		34	0.15775089	0.6420206	0.94273126	0.9710062	1.0	4178	tags=35%, list=31%, signal=51%
ANTIGEN PROCESSING-CROSS PRESENTATION	ANTIGEN PROCESSING-CROSS PRESENTATION		40	0.15253516	0.6379698	0.9618834	0.97108066	1.0	4178	tags=38%, list=31%, signal=54%
CDT1 ASSOCIATION WITH THE CDC6:ORC:ORIGIN COMPLEX	CDT1 ASSOCIATION WITH THE CDC6:ORC:ORIGIN COMPLEX		54	0.13787499	0.6219009	0.9753363	0.97745115	1.0	4264	tags=39%, list=31%, signal=56%
GLI3 IS PROCESSED TO GLI3R BY THE PROTEASOME	GLI3 IS PROCESSED TO GLI3R BY THE PROTEASOME		58	0.1311754	0.600638	0.9873737	0.98491615	1.0	4192	tags=36%, list=31%, signal=52%
TNFR2 NON-CANONICAL NF-KB PATHWAY	TNFR2 NON-CANONICAL NF-KB PATHWAY		48	0.1317529	0.58300185	0.9908467	0.98926187	1.0	4178	tags=38%, list=31%, signal=54%
NIK-->NONCANONICAL NF-KB SIGNALING	NIK-->NONCANONICAL NF-KB SIGNALING		48	0.1317529	0.5773077	0.99101126	0.98874307	1.0	4178	tags=38%, list=31%, signal=54%
DNA REPLICATION PRE-INITIATION	DNA REPLICATION PRE-INITIATION		76	0.11916181	0.5762806	0.9906977	0.98681414	1.0	4264	tags=34%, list=31%, signal=50%
DECTIN-1 MEDIATED NONCANONICAL NF-KB SIGNALING	DECTIN-1 MEDIATED NONCANONICAL NF-KB SIGNALING		48	0.1317529	0.5730902	0.9887133	0.98555726	1.0	4178	tags=38%, list=31%, signal=54%
UBIQUITIN-DEPENDENT DEGRADATION OF CYCLIN D	UBIQUITIN-DEPENDENT DEGRADATION OF CYCLIN D		46	0.12703995	0.56076497	0.9954853	0.9866957	1.0	4178	tags=37%, list=31%, signal=53%
ACTIVATION OF THE PRE-REPLICATIVE COMPLEX	ACTIVATION OF THE PRE-REPLICATIVE COMPLEX		31	0.12804565	0.50294185	0.99266505	0.9945245	1.0	1795	tags=13%, list=13%, signal=15%
