# Supplementary material for: Pathway-targeting gene matrix for Drosophila gene set enrichment analysis
Source: PLoS One. 2021 Oct 28;16(10):e0259201. doi: 10.1371/journal.pone.0259201 (PMC8553153; doi:10.1371/journal.pone.0259201)
Supplement: S6 File — (TSV) [file pone.0259201.s006.tsv]

NAME	GS<br> follow link to MSigDB	GS DETAILS	SIZE	ES	NES	NOM p-val	FDR q-val	FWER p-val	RANK AT MAX	LEADING EDGE
METABOLISM OF ANGIOTENSINOGEN TO ANGIOTENSINS	METABOLISM OF ANGIOTENSINOGEN TO ANGIOTENSINS	Details ...	68	-0.51803887	-2.4135582	0.0	0.0	0.0	4600	tags=72%, list=34%, signal=108%
SYNTHESIS OF PA	SYNTHESIS OF PA	Details ...	57	-0.5227255	-2.308761	0.0	2.514535E-4	0.001	3789	tags=63%, list=28%, signal=87%
PEPTIDE HORMONE METABOLISM	PEPTIDE HORMONE METABOLISM	Details ...	78	-0.4793855	-2.2988713	0.0	1.6763566E-4	0.001	4600	tags=64%, list=34%, signal=96%
ASSEMBLY OF ACTIVE LPL AND LIPC LIPASE COMPLEXES	ASSEMBLY OF ACTIVE LPL AND LIPC LIPASE COMPLEXES	Details ...	27	-0.61002845	-2.2705688	0.0	5.039282E-4	0.004	2959	tags=70%, list=22%, signal=90%
MITOCHONDRIAL FATTY ACID BETA-OXIDATION	MITOCHONDRIAL FATTY ACID BETA-OXIDATION	Details ...	16	-0.6864224	-2.1715167	0.0	0.0013997951	0.014	1357	tags=50%, list=10%, signal=55%
DIGESTION AND ABSORPTION	DIGESTION AND ABSORPTION	Details ...	53	-0.47988334	-2.125708	0.0	0.002168614	0.026	4867	tags=74%, list=36%, signal=114%
SRP-DEPENDENT COTRANSLATIONAL PROTEIN TARGETING TO MEMBRANE	SRP-DEPENDENT COTRANSLATIONAL PROTEIN TARGETING TO MEMBRANE	Details ...	82	-0.43690652	-2.1239104	0.0	0.0019294241	0.027	5643	tags=62%, list=41%, signal=106%
GTP HYDROLYSIS AND JOINING OF THE 60S RIBOSOMAL SUBUNIT	GTP HYDROLYSIS AND JOINING OF THE 60S RIBOSOMAL SUBUNIT	Details ...	77	-0.4445183	-2.0944257	0.0	0.0028759257	0.045	5643	tags=65%, list=41%, signal=110%
DIGESTION	DIGESTION	Details ...	51	-0.4870038	-2.0928016	0.0	0.0025563785	0.045	2520	tags=51%, list=19%, signal=62%
NONSENSE MEDIATED DECAY (NMD) INDEPENDENT OF THE EXON JUNCTION COMPLEX (EJC)	NONSENSE MEDIATED DECAY (NMD) INDEPENDENT OF THE EXON JUNCTION COMPLEX (EJC)	Details ...	84	-0.43166354	-2.0927382	0.0	0.0023007407	0.045	5643	tags=60%, list=41%, signal=101%
EXTRACELLULAR MATRIX ORGANIZATION	EXTRACELLULAR MATRIX ORGANIZATION	Details ...	102	-0.42011487	-2.091143	0.0	0.0020915824	0.045	5057	tags=63%, list=37%, signal=99%
FORMATION OF A POOL OF FREE 40S SUBUNITS	FORMATION OF A POOL OF FREE 40S SUBUNITS	Details ...	90	-0.4151715	-2.080091	0.0	0.0021647403	0.051	5643	tags=58%, list=41%, signal=98%
ACTIVATION OF MATRIX METALLOPROTEINASES	ACTIVATION OF MATRIX METALLOPROTEINASES	Details ...	29	-0.53737277	-2.0468342	0.0017391305	0.0029133502	0.073	3477	tags=59%, list=26%, signal=79%
ORGANIC CATION/ANION/ZWITTERION TRANSPORT	ORGANIC CATION/ANION/ZWITTERION TRANSPORT	Details ...	26	-0.5474188	-2.0076509	0.0	0.0043637417	0.117	3238	tags=54%, list=24%, signal=71%
COMMON PATHWAY OF FIBRIN CLOT FORMATION	COMMON PATHWAY OF FIBRIN CLOT FORMATION	Details ...	30	-0.51991487	-1.9963673	0.0	0.004602715	0.131	6088	tags=93%, list=45%, signal=168%
RUNX1 REGULATES TRANSCRIPTION OF GENES INVOLVED IN DIFFERENTIATION OF KERATINOCYTES	RUNX1 REGULATES TRANSCRIPTION OF GENES INVOLVED IN DIFFERENTIATION OF KERATINOCYTES	Details ...	31	-0.52886885	-1.9912088	0.0	0.0047186883	0.143	4985	tags=77%, list=37%, signal=122%
DEGRADATION OF THE EXTRACELLULAR MATRIX	DEGRADATION OF THE EXTRACELLULAR MATRIX	Details ...	49	-0.46585894	-1.9908803	0.0	0.004469076	0.144	3240	tags=51%, list=24%, signal=67%
HDL REMODELING	HDL REMODELING	Details ...	37	-0.49698934	-1.984382	0.0	0.004578337	0.155	2959	tags=57%, list=22%, signal=72%
FORMATION OF FIBRIN CLOT (CLOTTING CASCADE)	FORMATION OF FIBRIN CLOT (CLOTTING CASCADE)	Details ...	30	-0.51991487	-1.9654514	0.0035460992	0.0054816375	0.195	6088	tags=93%, list=45%, signal=168%
PLASMA LIPOPROTEIN REMODELING	PLASMA LIPOPROTEIN REMODELING	Details ...	37	-0.49698934	-1.9629191	0.0	0.0054066675	0.203	2959	tags=57%, list=22%, signal=72%
INTRINSIC PATHWAY OF FIBRIN CLOT FORMATION	INTRINSIC PATHWAY OF FIBRIN CLOT FORMATION		30	-0.51991487	-1.9555386	0.0	0.005618492	0.22	6088	tags=93%, list=45%, signal=168%
MHC CLASS II ANTIGEN PRESENTATION	MHC CLASS II ANTIGEN PRESENTATION		23	-0.5494849	-1.9542127	0.0	0.005477689	0.224	4571	tags=70%, list=34%, signal=105%
GLYCEROPHOSPHOLIPID BIOSYNTHESIS	GLYCEROPHOSPHOLIPID BIOSYNTHESIS		106	-0.38789082	-1.9530226	0.0	0.0053025563	0.227	2726	tags=35%, list=20%, signal=43%
SLC-MEDIATED TRANSMEMBRANE TRANSPORT	SLC-MEDIATED TRANSMEMBRANE TRANSPORT		159	-0.35389355	-1.945541	0.0	0.005634943	0.249	5045	tags=57%, list=37%, signal=89%
GLUCOCORTICOID BIOSYNTHESIS	GLUCOCORTICOID BIOSYNTHESIS		29	-0.51756185	-1.9353304	0.0017152659	0.006063012	0.272	4985	tags=76%, list=37%, signal=119%
TRANSPORT OF BILE SALTS AND ORGANIC ACIDS, METAL IONS AND AMINE COMPOUNDS	TRANSPORT OF BILE SALTS AND ORGANIC ACIDS, METAL IONS AND AMINE COMPOUNDS		64	-0.4190536	-1.9053296	0.0	0.007740056	0.342	4101	tags=52%, list=30%, signal=73%
ANTIMICROBIAL PEPTIDES	ANTIMICROBIAL PEPTIDES		20	-0.57244015	-1.9043784	0.0017825312	0.007595984	0.345	3059	tags=60%, list=22%, signal=77%
CELLULAR HEXOSE TRANSPORT	CELLULAR HEXOSE TRANSPORT		21	-0.53676134	-1.875472	0.0036231885	0.009702436	0.419	4379	tags=71%, list=32%, signal=105%
PEPTIDE LIGAND-BINDING RECEPTORS	PEPTIDE LIGAND-BINDING RECEPTORS		33	-0.48568878	-1.867028	0.001814882	0.010204105	0.444	4985	tags=76%, list=37%, signal=119%
L13A-MEDIATED TRANSLATIONAL SILENCING OF CERULOPLASMIN EXPRESSION	L13A-MEDIATED TRANSLATIONAL SILENCING OF CERULOPLASMIN EXPRESSION		99	-0.36999407	-1.8530165	0.0	0.011217571	0.488	6666	tags=67%, list=49%, signal=130%
SURFACTANT METABOLISM	SURFACTANT METABOLISM		20	-0.54107934	-1.832061	0.0035778175	0.013093932	0.556	4627	tags=75%, list=34%, signal=113%
PLASMA LIPOPROTEIN ASSEMBLY, REMODELING, AND CLEARANCE	PLASMA LIPOPROTEIN ASSEMBLY, REMODELING, AND CLEARANCE		59	-0.4062379	-1.828141	0.0017699115	0.013302987	0.575	3386	tags=47%, list=25%, signal=63%
GLUCOSE METABOLISM	GLUCOSE METABOLISM		41	-0.44503438	-1.8262228	0.0054151625	0.013167609	0.586	3133	tags=46%, list=23%, signal=60%
TRANSPORT OF SMALL MOLECULES	TRANSPORT OF SMALL MOLECULES		443	-0.28784683	-1.7986785	0.0	0.016492495	0.67	4874	tags=45%, list=36%, signal=68%
TRANSPORT OF INORGANIC CATIONS/ANIONS AND AMINO ACIDS/OLIGOPEPTIDES	TRANSPORT OF INORGANIC CATIONS/ANIONS AND AMINO ACIDS/OLIGOPEPTIDES		67	-0.38767782	-1.7947946	0.004983389	0.016424155	0.681	1092	tags=22%, list=8%, signal=24%
AMINO ACID TRANSPORT ACROSS THE PLASMA MEMBRANE	AMINO ACID TRANSPORT ACROSS THE PLASMA MEMBRANE		42	-0.43697134	-1.76767	0.0018656716	0.020545034	0.78	3233	tags=48%, list=24%, signal=62%
METABOLISM OF AMINO ACIDS AND DERIVATIVES	METABOLISM OF AMINO ACIDS AND DERIVATIVES		167	-0.3123051	-1.7370894	0.0	0.026724039	0.877	2596	tags=28%, list=19%, signal=34%
PLATELET DEGRANULATION	PLATELET DEGRANULATION		128	-0.32414463	-1.7126738	0.0	0.032485645	0.925	3291	tags=35%, list=24%, signal=46%
METABOLISM OF STEROID HORMONES	METABOLISM OF STEROID HORMONES		62	-0.37264484	-1.7109128	0.0034722222	0.03213383	0.928	4424	tags=56%, list=32%, signal=83%
REGULATION OF INSULIN-LIKE GROWTH FACTOR (IGF) TRANSPORT AND UPTAKE BY INSULIN-LIKE GROWTH FACTOR BINDING PROTEINS (IGFBPS)	REGULATION OF INSULIN-LIKE GROWTH FACTOR (IGF) TRANSPORT AND UPTAKE BY INSULIN-LIKE GROWTH FACTOR BINDING PROTEINS (IGFBPS)		87	-0.34037396	-1.702323	0.0034482758	0.033823587	0.944	994	tags=18%, list=7%, signal=20%
VITAMIN E	VITAMIN E		17	-0.52596474	-1.6997478	0.013961606	0.03366308	0.947	4806	tags=76%, list=35%, signal=118%
ECM PROTEOGLYCANS	ECM PROTEOGLYCANS		41	-0.41160434	-1.6945288	0.005444646	0.03444887	0.952	5057	tags=71%, list=37%, signal=112%
GLYCOLYSIS	GLYCOLYSIS		28	-0.4637846	-1.6894047	0.012681159	0.035152175	0.959	4731	tags=64%, list=35%, signal=98%
ANTIGEN PRESENTATION: FOLDING, ASSEMBLY AND PEPTIDE LOADING OF CLASS I MHC	ANTIGEN PRESENTATION: FOLDING, ASSEMBLY AND PEPTIDE LOADING OF CLASS I MHC		15	-0.5495621	-1.6881287	0.012411348	0.034790706	0.962	3220	tags=53%, list=24%, signal=70%
RESPONSE TO ELEVATED PLATELET CYTOSOLIC CA2+	RESPONSE TO ELEVATED PLATELET CYTOSOLIC CA2+		130	-0.3187756	-1.671517	0.0	0.038749363	0.981	3291	tags=35%, list=24%, signal=45%
DECTIN-2 FAMILY	DECTIN-2 FAMILY		17	-0.51724595	-1.6573766	0.030797102	0.042258617	0.989	4925	tags=71%, list=36%, signal=110%
METABOLISM OF CARBOHYDRATES	METABOLISM OF CARBOHYDRATES		153	-0.30486676	-1.6544108	0.0	0.042403094	0.992	3155	tags=35%, list=23%, signal=45%
NONSENSE MEDIATED DECAY (NMD) ENHANCED BY THE EXON JUNCTION COMPLEX (EJC)	NONSENSE MEDIATED DECAY (NMD) ENHANCED BY THE EXON JUNCTION COMPLEX (EJC)		95	-0.3330634	-1.6541333	0.0035211267	0.041633226	0.992	5643	tags=53%, list=41%, signal=89%
COMPLEMENT CASCADE	COMPLEMENT CASCADE		35	-0.4166677	-1.6493582	0.008264462	0.04247425	0.993	4559	tags=60%, list=33%, signal=90%
REGULATION OF COMPLEMENT CASCADE	REGULATION OF COMPLEMENT CASCADE		35	-0.4166677	-1.6492318	0.008976661	0.041672844	0.993	4559	tags=60%, list=33%, signal=90%
POST-TRANSLATIONAL PROTEIN PHOSPHORYLATION	POST-TRANSLATIONAL PROTEIN PHOSPHORYLATION		87	-0.34037396	-1.6432842	0.005328597	0.042889725	0.993	994	tags=18%, list=7%, signal=20%
BRANCHED-CHAIN AMINO ACID CATABOLISM	BRANCHED-CHAIN AMINO ACID CATABOLISM		16	-0.5173824	-1.6193881	0.027826088	0.050739806	0.996	2596	tags=50%, list=19%, signal=62%
NONSENSE-MEDIATED DECAY (NMD)	NONSENSE-MEDIATED DECAY (NMD)		95	-0.3330634	-1.6192577	0.0053380784	0.049857102	0.996	5643	tags=53%, list=41%, signal=89%
KERATINIZATION	KERATINIZATION		25	-0.4379455	-1.5945537	0.026022306	0.058861747	0.999	5382	tags=80%, list=40%, signal=132%
FORMATION OF THE CORNIFIED ENVELOPE	FORMATION OF THE CORNIFIED ENVELOPE		25	-0.4379455	-1.5814813	0.025423728	0.06391031	0.999	5382	tags=80%, list=40%, signal=132%
RHO GTPASES ACTIVATE WASPS AND WAVES	RHO GTPASES ACTIVATE WASPS AND WAVES		21	-0.4498295	-1.550665	0.030909091	0.07826477	1.0	2530	tags=29%, list=19%, signal=35%
ION CHANNEL TRANSPORT	ION CHANNEL TRANSPORT		95	-0.31244302	-1.5454566	0.008488964	0.079706304	1.0	3174	tags=33%, list=23%, signal=42%
CARGO CONCENTRATION IN THE ER	CARGO CONCENTRATION IN THE ER		39	-0.37991044	-1.5330738	0.025641026	0.085439436	1.0	4985	tags=64%, list=37%, signal=101%
EUKARYOTIC TRANSLATION INITIATION	EUKARYOTIC TRANSLATION INITIATION		107	-0.30277112	-1.5271333	0.01584507	0.087934256	1.0	5643	tags=50%, list=41%, signal=86%
PHOSPHOLIPID METABOLISM	PHOSPHOLIPID METABOLISM		135	-0.28489673	-1.5195726	0.008680556	0.09131494	1.0	1866	tags=23%, list=14%, signal=26%
CAP-DEPENDENT TRANSLATION INITIATION	CAP-DEPENDENT TRANSLATION INITIATION		107	-0.30277112	-1.5163776	0.015517241	0.0918859	1.0	5643	tags=50%, list=41%, signal=86%
DIGESTION OF DIETARY LIPID	DIGESTION OF DIETARY LIPID		27	-0.40825006	-1.5095106	0.0502693	0.09466728	1.0	5382	tags=81%, list=40%, signal=134%
GLUTATHIONE CONJUGATION	GLUTATHIONE CONJUGATION		23	-0.42884815	-1.4844179	0.062030077	0.11058618	1.0	3567	tags=43%, list=26%, signal=59%
O-LINKED GLYCOSYLATION	O-LINKED GLYCOSYLATION		44	-0.35522425	-1.4783142	0.038869258	0.113087066	1.0	1336	tags=25%, list=10%, signal=28%
FATTY ACID METABOLISM	FATTY ACID METABOLISM		131	-0.27526203	-1.4662554	0.009966778	0.120649	1.0	1537	tags=21%, list=11%, signal=24%
METABOLISM OF LIPIDS	METABOLISM OF LIPIDS		393	-0.23492575	-1.4556699	0.0	0.12698255	1.0	1887	tags=20%, list=14%, signal=22%
NUCLEOBASE CATABOLISM	NUCLEOBASE CATABOLISM		18	-0.42527527	-1.433883	0.07815275	0.14355008	1.0	2318	tags=33%, list=17%, signal=40%
METABOLISM OF FAT-SOLUBLE VITAMINS	METABOLISM OF FAT-SOLUBLE VITAMINS		22	-0.4198681	-1.4322708	0.07509158	0.14282373	1.0	5156	tags=68%, list=38%, signal=110%
CLASS A/1 (RHODOPSIN-LIKE RECEPTORS)	CLASS A/1 (RHODOPSIN-LIKE RECEPTORS)		51	-0.3279244	-1.4296566	0.044982698	0.14286311	1.0	4600	tags=53%, list=34%, signal=80%
STIMULI-SENSING CHANNELS	STIMULI-SENSING CHANNELS		45	-0.34153664	-1.4233693	0.04797048	0.14603786	1.0	3174	tags=42%, list=23%, signal=55%
NA+/CL- DEPENDENT NEUROTRANSMITTER TRANSPORTERS	NA+/CL- DEPENDENT NEUROTRANSMITTER TRANSPORTERS		20	-0.42729548	-1.4124832	0.094017096	0.15395418	1.0	4101	tags=55%, list=30%, signal=79%
GPCR LIGAND BINDING	GPCR LIGAND BINDING		52	-0.32272387	-1.4089327	0.053859964	0.15522249	1.0	4600	tags=52%, list=34%, signal=78%
GLUCONEOGENESIS	GLUCONEOGENESIS		24	-0.40105906	-1.4022259	0.077617325	0.15920109	1.0	5912	tags=67%, list=43%, signal=118%
TRANSFERRIN ENDOCYTOSIS AND RECYCLING	TRANSFERRIN ENDOCYTOSIS AND RECYCLING		23	-0.39620873	-1.3938409	0.08029197	0.16490677	1.0	391	tags=13%, list=3%, signal=13%
GLYCOGEN BREAKDOWN (GLYCOGENOLYSIS)	GLYCOGEN BREAKDOWN (GLYCOGENOLYSIS)		18	-0.42711696	-1.3869703	0.07984791	0.16965738	1.0	3053	tags=44%, list=22%, signal=57%
FORMATION OF THE TERNARY COMPLEX, AND SUBSEQUENTLY, THE 43S COMPLEX	FORMATION OF THE TERNARY COMPLEX, AND SUBSEQUENTLY, THE 43S COMPLEX		47	-0.32238287	-1.3644953	0.07705479	0.19022717	1.0	6666	tags=66%, list=49%, signal=129%
PRESYNAPTIC FUNCTION OF KAINATE RECEPTORS	PRESYNAPTIC FUNCTION OF KAINATE RECEPTORS		18	-0.420432	-1.3528372	0.14814815	0.20118147	1.0	2488	tags=44%, list=18%, signal=54%
INSULIN RECEPTOR RECYCLING	INSULIN RECEPTOR RECYCLING		23	-0.379471	-1.3481287	0.12407407	0.20408458	1.0	1388	tags=17%, list=10%, signal=19%
NEUTROPHIL DEGRANULATION	NEUTROPHIL DEGRANULATION		405	-0.21771334	-1.347803	0.012944984	0.20187052	1.0	2428	tags=22%, list=18%, signal=27%
GLYCOGEN METABOLISM	GLYCOGEN METABOLISM		20	-0.402	-1.3392103	0.12	0.2088905	1.0	4245	tags=50%, list=31%, signal=73%
PLATELET ACTIVATION, SIGNALING AND AGGREGATION	PLATELET ACTIVATION, SIGNALING AND AGGREGATION		169	-0.241198	-1.3316107	0.03577513	0.21564464	1.0	3291	tags=30%, list=24%, signal=39%
IRON UPTAKE AND TRANSPORT	IRON UPTAKE AND TRANSPORT		47	-0.30944327	-1.3251189	0.102888085	0.22074331	1.0	391	tags=9%, list=3%, signal=9%
PHASE I - FUNCTIONALIZATION OF COMPOUNDS	PHASE I - FUNCTIONALIZATION OF COMPOUNDS		45	-0.3124403	-1.3173475	0.108391605	0.22714359	1.0	1537	tags=27%, list=11%, signal=30%
PEROXISOMAL PROTEIN IMPORT	PEROXISOMAL PROTEIN IMPORT		39	-0.31538004	-1.2947161	0.13005273	0.25366995	1.0	2705	tags=31%, list=20%, signal=38%
GLYOXYLATE METABOLISM AND GLYCINE DEGRADATION	GLYOXYLATE METABOLISM AND GLYCINE DEGRADATION		28	-0.34366643	-1.2921586	0.15180266	0.25437382	1.0	3855	tags=39%, list=28%, signal=55%
ION TRANSPORT BY P-TYPE ATPASES	ION TRANSPORT BY P-TYPE ATPASES		28	-0.33928922	-1.2764122	0.14690265	0.27292836	1.0	3053	tags=32%, list=22%, signal=41%
ROS AND RNS PRODUCTION IN PHAGOCYTES	ROS AND RNS PRODUCTION IN PHAGOCYTES		24	-0.3556218	-1.2724972	0.13227513	0.27553886	1.0	391	tags=13%, list=3%, signal=13%
METABOLISM OF STEROIDS	METABOLISM OF STEROIDS		98	-0.25515386	-1.2650617	0.091854416	0.28337216	1.0	4794	tags=47%, list=35%, signal=72%
ACTIVATION OF THE MRNA UPON BINDING OF THE CAP-BINDING COMPLEX AND EIFS, AND SUBSEQUENT BINDING TO 43S	ACTIVATION OF THE MRNA UPON BINDING OF THE CAP-BINDING COMPLEX AND EIFS, AND SUBSEQUENT BINDING TO 43S		55	-0.2809379	-1.2474823	0.15245008	0.3065686	1.0	6666	tags=62%, list=49%, signal=121%
SIGNALING BY INSULIN RECEPTOR	SIGNALING BY INSULIN RECEPTOR		40	-0.30716753	-1.2422311	0.15669014	0.31088772	1.0	763	tags=18%, list=6%, signal=18%
EICOSANOIDS	EICOSANOIDS		23	-0.35114473	-1.2381767	0.18904594	0.31358674	1.0	2444	tags=43%, list=18%, signal=53%
INTRAFLAGELLAR TRANSPORT	INTRAFLAGELLAR TRANSPORT		35	-0.31098437	-1.2371606	0.18549748	0.31188262	1.0	4555	tags=49%, list=33%, signal=73%
ENDOGENOUS STEROLS	ENDOGENOUS STEROLS		24	-0.35116684	-1.2286137	0.18114603	0.3215226	1.0	2692	tags=46%, list=20%, signal=57%
VITAMINS	VITAMINS		24	-0.33814457	-1.2142372	0.20925926	0.34200692	1.0	2444	tags=42%, list=18%, signal=51%
G ALPHA (Q) SIGNALLING EVENTS	G ALPHA (Q) SIGNALLING EVENTS		75	-0.25827333	-1.212165	0.15488215	0.34195164	1.0	3893	tags=39%, list=29%, signal=54%
PROTEIN METHYLATION	PROTEIN METHYLATION		22	-0.3503794	-1.1935979	0.24193548	0.37017608	1.0	2134	tags=32%, list=16%, signal=38%
TRANSLATION INITIATION COMPLEX FORMATION	TRANSLATION INITIATION COMPLEX FORMATION		54	-0.26904467	-1.1803781	0.20242214	0.38987193	1.0	6666	tags=61%, list=49%, signal=119%
FCGAMMA RECEPTOR (FCGR) DEPENDENT PHAGOCYTOSIS	FCGAMMA RECEPTOR (FCGR) DEPENDENT PHAGOCYTOSIS		31	-0.30786443	-1.174381	0.22827938	0.3968762	1.0	135	tags=10%, list=1%, signal=10%
METABOLISM OF VITAMINS AND COFACTORS	METABOLISM OF VITAMINS AND COFACTORS		116	-0.2256199	-1.1724294	0.18505943	0.39632136	1.0	5156	tags=43%, list=38%, signal=69%
CELL JUNCTION ORGANIZATION	CELL JUNCTION ORGANIZATION		35	-0.2988311	-1.1714959	0.24143836	0.39390242	1.0	2501	tags=29%, list=18%, signal=35%
FATTY ACIDS	FATTY ACIDS		25	-0.32159582	-1.1705458	0.23741007	0.3916322	1.0	2444	tags=40%, list=18%, signal=49%
FATTY ACYL-COA BIOSYNTHESIS	FATTY ACYL-COA BIOSYNTHESIS		38	-0.29377952	-1.1685421	0.2228164	0.3913644	1.0	4715	tags=55%, list=35%, signal=84%
CYTOCHROME P450 - ARRANGED BY SUBSTRATE TYPE	CYTOCHROME P450 - ARRANGED BY SUBSTRATE TYPE		26	-0.32172117	-1.1675615	0.2522686	0.3893871	1.0	2692	tags=42%, list=20%, signal=53%
SYNTHESIS OF (16-20)-HYDROXYEICOSATETRAENOIC ACIDS (HETE)	SYNTHESIS OF (16-20)-HYDROXYEICOSATETRAENOIC ACIDS (HETE)		25	-0.32159582	-1.1658303	0.25969645	0.3886462	1.0	2444	tags=40%, list=18%, signal=49%
RIBOSOMAL SCANNING AND START CODON RECOGNITION	RIBOSOMAL SCANNING AND START CODON RECOGNITION		54	-0.26715004	-1.1594019	0.25218913	0.39630574	1.0	6666	tags=61%, list=49%, signal=119%
METABOLISM OF FOLATE AND PTERINES	METABOLISM OF FOLATE AND PTERINES		18	-0.35069847	-1.1506054	0.27894738	0.40782174	1.0	5050	tags=61%, list=37%, signal=97%
CARNITINE METABOLISM	CARNITINE METABOLISM		17	-0.36675194	-1.1445141	0.28869566	0.41528314	1.0	1887	tags=24%, list=14%, signal=27%
MISCELLANEOUS SUBSTRATES	MISCELLANEOUS SUBSTRATES		25	-0.32159582	-1.1441517	0.27556327	0.41206294	1.0	2444	tags=40%, list=18%, signal=49%
ACTIVATION OF CA-PERMEABLE KAINATE RECEPTOR	ACTIVATION OF CA-PERMEABLE KAINATE RECEPTOR		30	-0.2982489	-1.1398441	0.27468583	0.41605797	1.0	2488	tags=37%, list=18%, signal=45%
INOSITOL PHOSPHATE METABOLISM	INOSITOL PHOSPHATE METABOLISM		37	-0.28103107	-1.1329637	0.26929983	0.42475665	1.0	2134	tags=24%, list=16%, signal=29%
IONOTROPIC ACTIVITY OF KAINATE RECEPTORS	IONOTROPIC ACTIVITY OF KAINATE RECEPTORS		30	-0.2982489	-1.1292745	0.28745645	0.4276151	1.0	2488	tags=37%, list=18%, signal=45%
VITAMIN D (CALCIFEROL) METABOLISM	VITAMIN D (CALCIFEROL) METABOLISM		28	-0.3032379	-1.1267931	0.2802768	0.4283717	1.0	2444	tags=39%, list=18%, signal=48%
NUCLEOTIDE-BINDING DOMAIN, LEUCINE RICH REPEAT CONTAINING RECEPTOR (NLR) SIGNALING PATHWAYS	NUCLEOTIDE-BINDING DOMAIN, LEUCINE RICH REPEAT CONTAINING RECEPTOR (NLR) SIGNALING PATHWAYS		18	-0.34799808	-1.1204507	0.32991454	0.43621233	1.0	5602	tags=67%, list=41%, signal=113%
BIOLOGICAL OXIDATIONS	BIOLOGICAL OXIDATIONS		85	-0.2289281	-1.1086333	0.2835314	0.45457312	1.0	1537	tags=20%, list=11%, signal=22%
ACTIVATION OF KAINATE RECEPTORS UPON GLUTAMATE BINDING	ACTIVATION OF KAINATE RECEPTORS UPON GLUTAMATE BINDING		35	-0.28122574	-1.1035699	0.32616487	0.46038976	1.0	2488	tags=34%, list=18%, signal=42%
ESTROGEN BIOSYNTHESIS	ESTROGEN BIOSYNTHESIS		31	-0.28585306	-1.0987439	0.31597847	0.4655718	1.0	1537	tags=29%, list=11%, signal=33%
CELL-CELL COMMUNICATION	CELL-CELL COMMUNICATION		42	-0.25465643	-1.0845371	0.32129964	0.48946708	1.0	1304	tags=17%, list=10%, signal=18%
SYNTHESIS OF PC	SYNTHESIS OF PC		16	-0.3387207	-1.073497	0.37749547	0.50757337	1.0	1518	tags=19%, list=11%, signal=21%
CITRIC ACID CYCLE (TCA CYCLE)	CITRIC ACID CYCLE (TCA CYCLE)		21	-0.31341445	-1.0677391	0.36842105	0.5151137	1.0	6972	tags=62%, list=51%, signal=127%
NEGATIVE REGULATION OF FGFR3 SIGNALING	NEGATIVE REGULATION OF FGFR3 SIGNALING		15	-0.3417605	-1.0651634	0.36589697	0.51604074	1.0	763	tags=20%, list=6%, signal=21%
LDL CLEARANCE	LDL CLEARANCE		22	-0.29894966	-1.0563202	0.39311594	0.5298169	1.0	933	tags=18%, list=7%, signal=19%
HEMOSTASIS	HEMOSTASIS		241	-0.18144323	-1.0477755	0.36134455	0.5426471	1.0	1872	tags=16%, list=14%, signal=18%
ARACHIDONIC ACID METABOLISM	ARACHIDONIC ACID METABOLISM		46	-0.24419092	-1.037014	0.39891696	0.5608271	1.0	1537	tags=22%, list=11%, signal=24%
INTRA-GOLGI TRAFFIC	INTRA-GOLGI TRAFFIC		40	-0.25393823	-1.0344086	0.39311594	0.56160474	1.0	1866	tags=18%, list=14%, signal=20%
PLASMA LIPOPROTEIN CLEARANCE	PLASMA LIPOPROTEIN CLEARANCE		22	-0.29894966	-1.0235684	0.4231465	0.5797008	1.0	933	tags=18%, list=7%, signal=19%
PHASE II - CONJUGATION OF COMPOUNDS	PHASE II - CONJUGATION OF COMPOUNDS		37	-0.25559667	-1.0181378	0.44599304	0.5867348	1.0	3567	tags=35%, list=26%, signal=47%
G ALPHA (I) SIGNALLING EVENTS	G ALPHA (I) SIGNALLING EVENTS		92	-0.20812763	-1.0174053	0.43661973	0.5834819	1.0	4116	tags=39%, list=30%, signal=56%
SULFUR AMINO ACID METABOLISM	SULFUR AMINO ACID METABOLISM		15	-0.32900807	-1.0138882	0.4517857	0.58619213	1.0	1446	tags=27%, list=11%, signal=30%
BILE ACID AND BILE SALT METABOLISM	BILE ACID AND BILE SALT METABOLISM		17	-0.31284925	-1.0136642	0.46582735	0.58212686	1.0	3246	tags=35%, list=24%, signal=46%
NEGATIVE REGULATION OF FGFR4 SIGNALING	NEGATIVE REGULATION OF FGFR4 SIGNALING		16	-0.32260323	-1.0101922	0.42780748	0.5848953	1.0	763	tags=19%, list=6%, signal=20%
REGULATION OF ACTIN DYNAMICS FOR PHAGOCYTIC CUP FORMATION	REGULATION OF ACTIN DYNAMICS FOR PHAGOCYTIC CUP FORMATION		26	-0.2728797	-1.0036576	0.4466912	0.5936441	1.0	117	tags=8%, list=1%, signal=8%
METABOLISM OF WATER-SOLUBLE VITAMINS AND COFACTORS	METABOLISM OF WATER-SOLUBLE VITAMINS AND COFACTORS		67	-0.21989645	-0.9913355	0.44846293	0.615196	1.0	5134	tags=40%, list=38%, signal=64%
GLYCOSPHINGOLIPID METABOLISM	GLYCOSPHINGOLIPID METABOLISM		25	-0.27306643	-0.9867817	0.4482143	0.62005967	1.0	2388	tags=28%, list=18%, signal=34%
SYNTHESIS OF LEUKOTRIENES (LT) AND EOXINS (EX)	SYNTHESIS OF LEUKOTRIENES (LT) AND EOXINS (EX)		31	-0.26146057	-0.9822945	0.47810858	0.6248593	1.0	3956	tags=48%, list=29%, signal=68%
PI3K CASCADE	PI3K CASCADE		15	-0.31235194	-0.9551493	0.5135624	0.6787108	1.0	763	tags=27%, list=6%, signal=28%
PYRUVATE METABOLISM AND CITRIC ACID (TCA) CYCLE	PYRUVATE METABOLISM AND CITRIC ACID (TCA) CYCLE		40	-0.22988826	-0.9472855	0.53419596	0.6904647	1.0	6476	tags=52%, list=48%, signal=100%
IRS-MEDIATED SIGNALLING	IRS-MEDIATED SIGNALLING		16	-0.2962989	-0.94599086	0.5292096	0.688229	1.0	763	tags=25%, list=6%, signal=26%
NEGATIVE REGULATION OF FGFR1 SIGNALING	NEGATIVE REGULATION OF FGFR1 SIGNALING		17	-0.2978172	-0.94576067	0.5209059	0.68372196	1.0	763	tags=18%, list=6%, signal=19%
SYNTHESIS OF VERY LONG-CHAIN FATTY ACYL-COAS	SYNTHESIS OF VERY LONG-CHAIN FATTY ACYL-COAS		25	-0.26129407	-0.9400921	0.52527076	0.69079226	1.0	4675	tags=56%, list=34%, signal=85%
ION HOMEOSTASIS	ION HOMEOSTASIS		25	-0.2611976	-0.93583226	0.5375	0.6946875	1.0	3053	tags=36%, list=22%, signal=46%
SENSORY PERCEPTION	SENSORY PERCEPTION		46	-0.22045289	-0.9175295	0.6081081	0.7285132	1.0	5156	tags=50%, list=38%, signal=80%
IRS-RELATED EVENTS TRIGGERED BY IGF1R	IRS-RELATED EVENTS TRIGGERED BY IGF1R		16	-0.2962989	-0.9170859	0.57793343	0.72435325	1.0	763	tags=25%, list=6%, signal=26%
METABOLISM OF NUCLEOTIDES	METABOLISM OF NUCLEOTIDES		55	-0.20323643	-0.9076776	0.61471105	0.7392003	1.0	2377	tags=18%, list=17%, signal=22%
TRANSLATION	TRANSLATION		204	-0.15824479	-0.9029375	0.6925734	0.7439517	1.0	1202	tags=10%, list=9%, signal=11%
CELL-EXTRACELLULAR MATRIX INTERACTIONS	CELL-EXTRACELLULAR MATRIX INTERACTIONS		20	-0.26588902	-0.8981464	0.5959253	0.74887276	1.0	2383	tags=25%, list=18%, signal=30%
ABC TRANSPORTERS IN LIPID HOMEOSTASIS	ABC TRANSPORTERS IN LIPID HOMEOSTASIS		18	-0.2689099	-0.89373785	0.61821365	0.75244236	1.0	218	tags=11%, list=2%, signal=11%
SPHINGOLIPID METABOLISM	SPHINGOLIPID METABOLISM		49	-0.19225122	-0.8198001	0.75174826	0.89069885	1.0	2388	tags=18%, list=18%, signal=22%
UNBLOCKING OF NMDA RECEPTORS, GLUTAMATE BINDING AND ACTIVATION	UNBLOCKING OF NMDA RECEPTORS, GLUTAMATE BINDING AND ACTIVATION		23	-0.23211855	-0.8143264	0.7366548	0.8944341	1.0	3887	tags=39%, list=29%, signal=55%
DNA STRAND ELONGATION	DNA STRAND ELONGATION		22	-0.23304379	-0.8101445	0.7209705	0.8956289	1.0	6404	tags=50%, list=47%, signal=94%
SIGNALING BY RETINOIC ACID	SIGNALING BY RETINOIC ACID		21	-0.23560235	-0.8098182	0.73214287	0.8902147	1.0	1130	tags=19%, list=8%, signal=21%
METABOLISM OF COFACTORS	METABOLISM OF COFACTORS		27	-0.21831155	-0.8096408	0.7599309	0.884607	1.0	2134	tags=22%, list=16%, signal=26%
PEROXISOMAL LIPID METABOLISM	PEROXISOMAL LIPID METABOLISM		15	-0.25304458	-0.80921316	0.73345935	0.8795481	1.0	2705	tags=27%, list=20%, signal=33%
TRISTETRAPROLIN (TTP, ZFP36) BINDS AND DESTABILIZES MRNA	TRISTETRAPROLIN (TTP, ZFP36) BINDS AND DESTABILIZES MRNA		16	-0.24856664	-0.7872825	0.75636363	0.9095104	1.0	41	tags=6%, list=0%, signal=6%
INTEGRIN CELL SURFACE INTERACTIONS	INTEGRIN CELL SURFACE INTERACTIONS		17	-0.24789123	-0.78608304	0.7611408	0.9054754	1.0	4685	tags=59%, list=34%, signal=90%
BUTYRATE RESPONSE FACTOR 1 (BRF1) BINDS AND DESTABILIZES MRNA	BUTYRATE RESPONSE FACTOR 1 (BRF1) BINDS AND DESTABILIZES MRNA		16	-0.2497617	-0.7738858	0.8057041	0.91864717	1.0	41	tags=6%, list=0%, signal=6%
N-GLYCAN TRIMMING IN THE ER AND CALNEXIN/CALRETICULIN CYCLE	N-GLYCAN TRIMMING IN THE ER AND CALNEXIN/CALRETICULIN CYCLE		17	-0.23501272	-0.759249	0.7876712	0.9337681	1.0	3164	tags=24%, list=23%, signal=31%
ENOS ACTIVATION	ENOS ACTIVATION		28	-0.19381835	-0.71872395	0.85144925	0.97797394	1.0	6017	tags=57%, list=44%, signal=102%
CLEC7A (DECTIN-1) INDUCES NFAT ACTIVATION	CLEC7A (DECTIN-1) INDUCES NFAT ACTIVATION		18	-0.22126728	-0.7171906	0.8450704	0.97337246	1.0	6017	tags=56%, list=44%, signal=99%
INSULIN RECEPTOR MEDIATED SIGNALING	INSULIN RECEPTOR MEDIATED SIGNALING		16	-0.23003662	-0.7138987	0.83421516	0.97092885	1.0	1388	tags=19%, list=10%, signal=21%
TETRAHYDROBIOPTERIN (BH4) SYNTHESIS, RECYCLING, SALVAGE AND REGULATION	TETRAHYDROBIOPTERIN (BH4) SYNTHESIS, RECYCLING, SALVAGE AND REGULATION		22	-0.1992761	-0.70026094	0.8531952	0.9790565	1.0	2134	tags=23%, list=16%, signal=27%
O-LINKED GLYCOSYLATION OF MUCINS	O-LINKED GLYCOSYLATION OF MUCINS		32	-0.1686995	-0.65157104	0.9255499	1.0	1.0	1308	tags=16%, list=10%, signal=17%
AGGREPHAGY	AGGREPHAGY		31	-0.17105953	-0.6399735	0.94482756	1.0	1.0	843	tags=10%, list=6%, signal=10%
KINESINS	KINESINS		30	-0.16824988	-0.63661075	0.9509982	1.0	1.0	1262	tags=13%, list=9%, signal=15%
SPHINGOLIPID DE NOVO BIOSYNTHESIS	SPHINGOLIPID DE NOVO BIOSYNTHESIS		24	-0.17745377	-0.6278708	0.9238938	1.0	1.0	807	tags=8%, list=6%, signal=9%
METABOLISM OF NITRIC OXIDE: NOS3 ACTIVATION AND REGULATION	METABOLISM OF NITRIC OXIDE: NOS3 ACTIVATION AND REGULATION		29	-0.16701446	-0.62650204	0.94464284	1.0	1.0	6017	tags=55%, list=44%, signal=99%
CALCINEURIN ACTIVATES NFAT	CALCINEURIN ACTIVATES NFAT		19	-0.18513726	-0.61779726	0.93950176	1.0	1.0	6017	tags=53%, list=44%, signal=94%
RESPIRATORY ELECTRON TRANSPORT	RESPIRATORY ELECTRON TRANSPORT		74	-0.119805135	-0.5596765	0.99323183	1.0	1.0	853	tags=5%, list=6%, signal=6%
EXTRA-NUCLEAR ESTROGEN SIGNALING	EXTRA-NUCLEAR ESTROGEN SIGNALING		45	-0.1306949	-0.55463207	0.9893993	1.0	1.0	2134	tags=18%, list=16%, signal=21%
ABC-FAMILY PROTEINS MEDIATED TRANSPORT	ABC-FAMILY PROTEINS MEDIATED TRANSPORT		91	-0.105913125	-0.51809716	1.0	1.0	1.0	3781	tags=21%, list=28%, signal=29%
REGULATION OF ORNITHINE DECARBOXYLASE (ODC)	REGULATION OF ORNITHINE DECARBOXYLASE (ODC)		43	-0.12076899	-0.49971193	0.9982487	1.0	1.0	3781	tags=21%, list=28%, signal=29%
ASSEMBLY OF THE PRE-REPLICATIVE COMPLEX	ASSEMBLY OF THE PRE-REPLICATIVE COMPLEX		61	-0.102902025	-0.46237573	1.0	1.0	1.0	3781	tags=20%, list=28%, signal=27%
THE CITRIC ACID (TCA) CYCLE AND RESPIRATORY ELECTRON TRANSPORT	THE CITRIC ACID (TCA) CYCLE AND RESPIRATORY ELECTRON TRANSPORT		129	-0.08677921	-0.45750293	1.0	1.0	1.0	7153	tags=48%, list=53%, signal=100%
RESPIRATORY ELECTRON TRANSPORT, ATP SYNTHESIS BY CHEMIOSMOTIC COUPLING, AND HEAT PRODUCTION BY UNCOUPLING PROTEINS.	RESPIRATORY ELECTRON TRANSPORT, ATP SYNTHESIS BY CHEMIOSMOTIC COUPLING, AND HEAT PRODUCTION BY UNCOUPLING PROTEINS.		89	-0.090624616	-0.43918127	1.0	0.9985973	1.0	458	tags=3%, list=3%, signal=3%
