# Supplementary material for: Pathway-targeting gene matrix for Drosophila gene set enrichment analysis
Source: PLoS One. 2021 Oct 28;16(10):e0259201. doi: 10.1371/journal.pone.0259201 (PMC8553153; doi:10.1371/journal.pone.0259201)
Supplement: S7 File — (TSV) [file pone.0259201.s007.tsv]

NAME	GS<br> follow link to MSigDB	GS DETAILS	SIZE	ES	NES	NOM p-val	FDR q-val	FWER p-val	RANK AT MAX	LEADING EDGE
SPLICEOSOME	SPLICEOSOME	Details ...	114	0.5436542	2.9479294	0.0	0.0	0.0	3398	tags=54%, list=25%, signal=71%
ENDOCYTOSIS	ENDOCYTOSIS	Details ...	118	0.44848713	2.4477098	0.0	0.0	0.0	3591	tags=53%, list=26%, signal=72%
UBIQUITIN MEDIATED PROTEOLYSIS	UBIQUITIN MEDIATED PROTEOLYSIS	Details ...	99	0.42607754	2.2256544	0.0	9.882672E-4	0.003	2777	tags=41%, list=20%, signal=52%
PHOSPHATIDYLINOSITOL SIGNALING SYSTEM	PHOSPHATIDYLINOSITOL SIGNALING SYSTEM	Details ...	54	0.45805237	2.085646	0.0	0.0042726733	0.017	2140	tags=33%, list=16%, signal=39%
MRNA SURVEILLANCE PATHWAY	MRNA SURVEILLANCE PATHWAY	Details ...	77	0.4171996	2.036059	0.0	0.0045634625	0.023	3628	tags=47%, list=27%, signal=63%
RNA POLYMERASE	RNA POLYMERASE	Details ...	25	0.52254707	2.0187757	0.0	0.0043398165	0.026	4243	tags=64%, list=31%, signal=93%
RNA TRANSPORT	RNA TRANSPORT	Details ...	135	0.36798993	2.016643	0.0	0.003873689	0.027	3282	tags=39%, list=24%, signal=51%
RIBOSOME BIOGENESIS IN EUKARYOTES	RIBOSOME BIOGENESIS IN EUKARYOTES	Details ...	69	0.41975117	2.0076542	0.0	0.003389478	0.027	2974	tags=38%, list=22%, signal=48%
MTOR SIGNALING PATHWAY	MTOR SIGNALING PATHWAY	Details ...	98	0.38851342	2.0061328	0.0	0.0030128693	0.027	2216	tags=32%, list=16%, signal=38%
WNT SIGNALING PATHWAY	WNT SIGNALING PATHWAY	Details ...	88	0.38827875	1.992291	0.0	0.0033452143	0.033	2512	tags=39%, list=18%, signal=47%
PROTEIN PROCESSING IN ENDOPLASMIC RETICULUM	PROTEIN PROCESSING IN ENDOPLASMIC RETICULUM	Details ...	127	0.35582846	1.9312575	0.0	0.005026123	0.055	3997	tags=47%, list=29%, signal=66%
AUTOPHAGY_ANIMAL	AUTOPHAGY_ANIMAL	Details ...	95	0.37427032	1.9137046	0.0	0.0058835265	0.068	1752	tags=27%, list=13%, signal=31%
GLYCOSYLPHOSPHATIDYLINOSITOL ANCHOR BIOSYNTHESIS	GLYCOSYLPHOSPHATIDYLINOSITOL ANCHOR BIOSYNTHESIS	Details ...	20	0.5442346	1.8924714	0.0021459227	0.006547888	0.082	2869	tags=45%, list=21%, signal=57%
RNA DEGRADATION	RNA DEGRADATION	Details ...	56	0.3960928	1.8422214	0.0	0.008568469	0.113	3561	tags=39%, list=26%, signal=53%
AUTOPHAGY_OTHER	AUTOPHAGY_OTHER	Details ...	25	0.4687328	1.7648686	0.006802721	0.015513728	0.208	708	tags=20%, list=5%, signal=21%
HIPPO SIGNALING PATHWAY_MULTIPLE SPECIES	HIPPO SIGNALING PATHWAY_MULTIPLE SPECIES	Details ...	15	0.5503896	1.759755	0.0	0.01498383	0.213	519	tags=27%, list=4%, signal=28%
MITOPHAGY	MITOPHAGY	Details ...	38	0.40912262	1.7223055	0.009195402	0.020040669	0.293	2624	tags=42%, list=19%, signal=52%
VARIOUS TYPES OF N GLYCAN BIOSYNTHESIS	VARIOUS TYPES OF N GLYCAN BIOSYNTHESIS	Details ...	28	0.44794726	1.6947165	0.006960557	0.022216339	0.339	3103	tags=39%, list=23%, signal=51%
NOTCH SIGNALING PATHWAY	NOTCH SIGNALING PATHWAY	Details ...	24	0.44339353	1.6466153	0.015384615	0.031485703	0.459	3003	tags=54%, list=22%, signal=69%
TGF BETA SIGNALING PATHWAY	TGF BETA SIGNALING PATHWAY	Details ...	38	0.39266136	1.636803	0.009756098	0.031827185	0.48	2706	tags=50%, list=20%, signal=62%
HIPPO SIGNALING PATHWAY_FLY	HIPPO SIGNALING PATHWAY_FLY		47	0.36228085	1.5989398	0.011848342	0.04085907	0.593	3717	tags=49%, list=27%, signal=67%
BASAL TRANSCRIPTION FACTORS	BASAL TRANSCRIPTION FACTORS		39	0.38121918	1.5773658	0.025229357	0.044683732	0.639	3640	tags=44%, list=27%, signal=59%
APOPTOSIS_FLY	APOPTOSIS_FLY		59	0.342624	1.5767217	0.0071090045	0.042865347	0.641	2290	tags=34%, list=17%, signal=41%
LONGEVITY REGULATING PATHWAY	LONGEVITY REGULATING PATHWAY		51	0.35319653	1.5615271	0.027713627	0.04545236	0.674	1918	tags=31%, list=14%, signal=36%
FANCONI ANEMIA PATHWAY	FANCONI ANEMIA PATHWAY		25	0.39782044	1.51955	0.038636364	0.057256076	0.755	1744	tags=28%, list=13%, signal=32%
MAPK SIGNALING PATHWAY	MAPK SIGNALING PATHWAY		88	0.2930029	1.4857304	0.031460673	0.06893335	0.83	2006	tags=28%, list=15%, signal=33%
N GLYCAN BIOSYNTHESIS	N GLYCAN BIOSYNTHESIS		34	0.36336324	1.4787477	0.050847456	0.06927473	0.846	3475	tags=44%, list=26%, signal=59%
INOSITOL PHOSPHATE METABOLISM	INOSITOL PHOSPHATE METABOLISM		42	0.3518945	1.4780208	0.05	0.06704975	0.846	2295	tags=36%, list=17%, signal=43%
PROTEIN EXPORT	PROTEIN EXPORT		23	0.3852637	1.4083095	0.08733624	0.09772828	0.946	4436	tags=57%, list=33%, signal=84%
DORSO VENTRAL AXIS FORMATION	DORSO VENTRAL AXIS FORMATION		25	0.38172725	1.3893423	0.10549451	0.10492214	0.962	4315	tags=64%, list=32%, signal=94%
FOXO SIGNALING PATHWAY	FOXO SIGNALING PATHWAY		63	0.28925622	1.3781576	0.051224943	0.10767908	0.967	2595	tags=33%, list=19%, signal=41%
APOPTOSIS_MULTIPLE SPECIES	APOPTOSIS_MULTIPLE SPECIES		23	0.37216306	1.3746423	0.1091314	0.106514566	0.968	2137	tags=35%, list=16%, signal=41%
BASE EXCISION REPAIR	BASE EXCISION REPAIR		19	0.38974693	1.3526496	0.12785389	0.11518576	0.982	8315	tags=100%, list=61%, signal=257%
NEUROACTIVE LIGAND RECEPTOR INTERACTION	NEUROACTIVE LIGAND RECEPTOR INTERACTION		51	0.28308493	1.2651892	0.12447257	0.17666559	0.999	1445	tags=20%, list=11%, signal=22%
MISMATCH REPAIR	MISMATCH REPAIR		20	0.35405016	1.2470238	0.18362832	0.18865679	1.0	2015	tags=20%, list=15%, signal=23%
NICOTINATE AND NICOTINAMIDE METABOLISM	NICOTINATE AND NICOTINAMIDE METABOLISM		18	0.3569214	1.2297294	0.19148937	0.19979629	1.0	2757	tags=39%, list=20%, signal=49%
NUCLEOTIDE EXCISION REPAIR	NUCLEOTIDE EXCISION REPAIR		36	0.2888913	1.181867	0.23318386	0.24297635	1.0	8939	tags=97%, list=66%, signal=282%
PHOTOTRANSDUCTION	PHOTOTRANSDUCTION		30	0.27895755	1.1001781	0.30957684	0.33573216	1.0	2140	tags=23%, list=16%, signal=28%
HOMOLOGOUS RECOMBINATION	HOMOLOGOUS RECOMBINATION		23	0.29512453	1.0498574	0.413242	0.4018403	1.0	2156	tags=17%, list=16%, signal=21%
HEDGEHOG SIGNALING PATHWAY	HEDGEHOG SIGNALING PATHWAY		37	0.25309798	1.0365027	0.40182647	0.41378063	1.0	1723	tags=24%, list=13%, signal=28%
AMINOACYL TRNA BIOSYNTHESIS	AMINOACYL TRNA BIOSYNTHESIS		40	0.24647526	1.0341979	0.4	0.4073629	1.0	3794	tags=28%, list=28%, signal=38%
SNARE INTERACTIONS IN VESICULAR TRANSPORT	SNARE INTERACTIONS IN VESICULAR TRANSPORT		20	0.27200416	0.958348	0.5450237	0.5212373	1.0	3124	tags=30%, list=23%, signal=39%
