# Supplementary material for: Pathway-targeting gene matrix for Drosophila gene set enrichment analysis
Source: PLoS One. 2021 Oct 28;16(10):e0259201. doi: 10.1371/journal.pone.0259201 (PMC8553153; doi:10.1371/journal.pone.0259201)
Supplement: S8 File — (TSV) [file pone.0259201.s008.tsv]

NAME	GS<br> follow link to MSigDB	GS DETAILS	SIZE	ES	NES	NOM p-val	FDR q-val	FWER p-val	RANK AT MAX	LEADING EDGE
FATTY ACID DEGRADATION	FATTY ACID DEGRADATION	Details ...	32	-0.69698304	-2.681205	0.0	0.0	0.0	1887	tags=63%, list=14%, signal=72%
VALINE, LEUCINE AND ISOLEUCINE DEGRADATION	VALINE, LEUCINE AND ISOLEUCINE DEGRADATION	Details ...	33	-0.57536525	-2.2483993	0.0	0.0	0.0	2596	tags=58%, list=19%, signal=71%
BETA ALANINE METABOLISM	BETA ALANINE METABOLISM	Details ...	24	-0.6026847	-2.1557667	0.0	7.7811547E-4	0.002	2705	tags=63%, list=20%, signal=78%
TRYPTOPHAN METABOLISM	TRYPTOPHAN METABOLISM	Details ...	21	-0.6219034	-2.1204994	0.0	8.428458E-4	0.003	1502	tags=48%, list=11%, signal=53%
GLUTATHIONE METABOLISM	GLUTATHIONE METABOLISM	Details ...	78	-0.42806733	-2.0374033	0.0	0.001267891	0.006	4323	tags=54%, list=32%, signal=78%
BUTANOATE METABOLISM	BUTANOATE METABOLISM	Details ...	16	-0.636222	-2.034621	0.0	0.0010565759	0.006	1314	tags=50%, list=10%, signal=55%
DRUG METABOLISM CYTOCHROME P450	DRUG METABOLISM CYTOCHROME P450	Details ...	66	-0.4386195	-1.9940041	0.0	0.0025386033	0.017	3436	tags=50%, list=25%, signal=67%
DRUG METABOLISM OTHER ENZYMES	DRUG METABOLISM OTHER ENZYMES	Details ...	94	-0.39707884	-1.9652699	0.0	0.0028615743	0.022	4773	tags=59%, list=35%, signal=89%
METABOLISM OF XENOBIOTICS BY CYTOCHROME P450	METABOLISM OF XENOBIOTICS BY CYTOCHROME P450	Details ...	67	-0.4275146	-1.9510124	0.0	0.0029929823	0.026	4573	tags=60%, list=34%, signal=89%
ASCORBATE AND ALDARATE METABOLISM	ASCORBATE AND ALDARATE METABOLISM	Details ...	36	-0.47464824	-1.8963271	0.0017421603	0.0061451066	0.058	3786	tags=56%, list=28%, signal=77%
LYSOSOME	LYSOSOME	Details ...	112	-0.3679882	-1.8806096	0.0	0.0067989975	0.071	4831	tags=55%, list=35%, signal=85%
PEROXISOME	PEROXISOME	Details ...	83	-0.38686004	-1.8724875	0.0	0.0067152334	0.077	3089	tags=40%, list=23%, signal=51%
PENTOSE PHOSPHATE PATHWAY	PENTOSE PHOSPHATE PATHWAY	Details ...	24	-0.5102533	-1.8266801	0.0035273368	0.010184291	0.124	3728	tags=63%, list=27%, signal=86%
GLYCINE SERINE AND THREONINE METABOLISM	GLYCINE SERINE AND THREONINE METABOLISM	Details ...	28	-0.4903644	-1.8190686	0.0034482758	0.010283488	0.135	3992	tags=64%, list=29%, signal=91%
CITRATE CYCLE	CITRATE CYCLE	Details ...	42	-0.43352517	-1.8137243	0.0017241379	0.010291834	0.144	6476	tags=74%, list=48%, signal=140%
PENTOSE AND GLUCURONATE INTERCONVERSIONS	PENTOSE AND GLUCURONATE INTERCONVERSIONS	Details ...	50	-0.42273816	-1.8110871	0.005524862	0.009708939	0.145	1316	tags=30%, list=10%, signal=33%
INSECT HORMONE BIOSYNTHESIS	INSECT HORMONE BIOSYNTHESIS	Details ...	25	-0.5012201	-1.8011569	0.0051457975	0.010047308	0.156	5760	tags=84%, list=42%, signal=145%
RETINOL METABOLISM	RETINOL METABOLISM	Details ...	33	-0.45768866	-1.7683293	0.0037037036	0.012898648	0.204	4773	tags=67%, list=35%, signal=102%
PROPANOATE METABOLISM	PROPANOATE METABOLISM	Details ...	29	-0.45344335	-1.7155913	0.0051993066	0.019211067	0.305	3606	tags=45%, list=26%, signal=61%
ABC TRANSPORTERS	ABC TRANSPORTERS	Details ...	24	-0.47481647	-1.667253	0.010989011	0.027373433	0.422	843	tags=25%, list=6%, signal=27%
THIAMINE METABOLISM	THIAMINE METABOLISM		19	-0.50320137	-1.6584644	0.016216217	0.02805943	0.453	2520	tags=47%, list=19%, signal=58%
STARCH AND SUCROSE METABOLISM	STARCH AND SUCROSE METABOLISM		30	-0.4383354	-1.6554255	0.014209592	0.027557917	0.457	4245	tags=63%, list=31%, signal=92%
GLYCOLYSIS GLUCONEOGENESIS	GLYCOLYSIS GLUCONEOGENESIS		54	-0.37746304	-1.6511499	0.010186757	0.027308073	0.468	4418	tags=52%, list=32%, signal=76%
ALANINE ASPARTATE AND GLUTAMATE METABOLISM	ALANINE ASPARTATE AND GLUTAMATE METABOLISM		27	-0.45189834	-1.629824	0.01590106	0.0319971	0.538	5630	tags=59%, list=41%, signal=101%
GALACTOSE METABOLISM	GALACTOSE METABOLISM		36	-0.411948	-1.6186002	0.012567325	0.033443764	0.569	5949	tags=75%, list=44%, signal=133%
FRUCTOSE AND MANNOSE METABOLISM	FRUCTOSE AND MANNOSE METABOLISM		29	-0.433718	-1.6038476	0.024911031	0.03592145	0.6	5156	tags=66%, list=38%, signal=105%
GLYOXYLATE AND DICARBOXYLATE METABOLISM	GLYOXYLATE AND DICARBOXYLATE METABOLISM		32	-0.403062	-1.555031	0.031932775	0.051541016	0.75	2842	tags=38%, list=21%, signal=47%
TYROSINE METABOLISM	TYROSINE METABOLISM		19	-0.45996416	-1.5422769	0.040201005	0.05444795	0.788	6345	tags=74%, list=47%, signal=138%
FOLATE BIOSYNTHESIS	FOLATE BIOSYNTHESIS		40	-0.36604905	-1.5008318	0.051056337	0.07022337	0.875	3783	tags=45%, list=28%, signal=62%
GLYCEROLIPID METABOLISM	GLYCEROLIPID METABOLISM		39	-0.36828065	-1.4890307	0.031034483	0.07346362	0.899	1752	tags=26%, list=13%, signal=29%
PORPHYRIN AND CHLOROPHYLL METABOLISM	PORPHYRIN AND CHLOROPHYLL METABOLISM		46	-0.34158576	-1.4563668	0.043557167	0.08718925	0.942	3436	tags=37%, list=25%, signal=49%
RIBOSOME	RIBOSOME		130	-0.2728929	-1.4276466	0.012367492	0.10087117	0.969	6672	tags=60%, list=49%, signal=117%
OTHER GLYCAN DEGRADATION	OTHER GLYCAN DEGRADATION		21	-0.40914047	-1.4012402	0.06779661	0.115723945	0.979	5701	tags=76%, list=42%, signal=131%
LYSINE DEGRADATION	LYSINE DEGRADATION		32	-0.36031476	-1.39302	0.07867133	0.11827797	0.982	1020	tags=25%, list=7%, signal=27%
FATTY ACID ELONGATION	FATTY ACID ELONGATION		16	-0.43339112	-1.3873453	0.10727273	0.119377494	0.983	1137	tags=31%, list=8%, signal=34%
PHAGOSOME	PHAGOSOME		78	-0.29004413	-1.3682525	0.0626087	0.12903827	0.993	937	tags=15%, list=7%, signal=16%
SPHINGOLIPID METABOLISM	SPHINGOLIPID METABOLISM		29	-0.36017895	-1.3600471	0.100175746	0.13165446	0.994	807	tags=17%, list=6%, signal=18%
PYRUVATE METABOLISM	PYRUVATE METABOLISM		45	-0.31262478	-1.323575	0.109612145	0.15742783	0.999	2842	tags=31%, list=21%, signal=39%
BIOSYNTHESIS OF UNSATURATED FATTY ACIDS	BIOSYNTHESIS OF UNSATURATED FATTY ACIDS		25	-0.36959562	-1.305063	0.12880144	0.17021479	0.999	3695	tags=44%, list=27%, signal=60%
NITROGEN METABOLISM	NITROGEN METABOLISM		18	-0.38024494	-1.2783532	0.16697589	0.19008191	1.0	5354	tags=72%, list=39%, signal=119%
CYSTEINE AND METHIONINE METABOLISM	CYSTEINE AND METHIONINE METABOLISM		36	-0.29400244	-1.1623126	0.22956522	0.3280599	1.0	3024	tags=36%, list=22%, signal=46%
ARACHIDONIC ACID METABOLISM	ARACHIDONIC ACID METABOLISM		17	-0.35512757	-1.1487302	0.29616088	0.33912894	1.0	3485	tags=29%, list=26%, signal=39%
GLYCEROPHOSPHOLIPID METABOLISM	GLYCEROPHOSPHOLIPID METABOLISM		58	-0.25138903	-1.1405522	0.25597268	0.34344783	1.0	1752	tags=16%, list=13%, signal=18%
ARGININE AND PROLINE METABOLISM	ARGININE AND PROLINE METABOLISM		51	-0.26420817	-1.1325064	0.27419356	0.34839118	1.0	5090	tags=51%, list=37%, signal=81%
OXIDATIVE PHOSPHORYLATION	OXIDATIVE PHOSPHORYLATION		126	-0.21694225	-1.13092	0.23880596	0.3428417	1.0	5007	tags=32%, list=37%, signal=50%
TOLL AND IMD SIGNALING PATHWAY	TOLL AND IMD SIGNALING PATHWAY		74	-0.24461615	-1.1263309	0.2752613	0.34239805	1.0	3948	tags=41%, list=29%, signal=57%
ETHER LIPID METABOLISM	ETHER LIPID METABOLISM		24	-0.2971177	-1.0687144	0.39783	0.42278713	1.0	1327	tags=17%, list=10%, signal=18%
PYRIMIDINE METABOLISM	PYRIMIDINE METABOLISM		38	-0.24068941	-0.9634726	0.50831795	0.6010968	1.0	4674	tags=39%, list=34%, signal=60%
DNA REPLICATION	DNA REPLICATION		34	-0.22404954	-0.8704042	0.6345178	0.76557773	1.0	6011	tags=41%, list=44%, signal=74%
PURINE METABOLISM	PURINE METABOLISM		92	-0.16627859	-0.8190756	0.8122807	0.84381926	1.0	5391	tags=40%, list=40%, signal=66%
AMINO SUGAR AND NUCLEOTIDE SUGAR METABOLISM	AMINO SUGAR AND NUCLEOTIDE SUGAR METABOLISM		46	-0.18430819	-0.7847755	0.8297491	0.88278234	1.0	2308	tags=22%, list=17%, signal=26%
MUCIN TYPE O GLYCAN BIOSYNTHESIS	MUCIN TYPE O GLYCAN BIOSYNTHESIS		20	-0.224617	-0.7493305	0.80987203	0.91648126	1.0	5055	tags=50%, list=37%, signal=79%
OTHER TYPES OF O GLYCAN BIOSYNTHESIS	OTHER TYPES OF O GLYCAN BIOSYNTHESIS		35	-0.18911801	-0.7340055	0.85918003	0.9181541	1.0	3911	tags=34%, list=29%, signal=48%
TERPENOID BACKBONE BIOSYNTHESIS	TERPENOID BACKBONE BIOSYNTHESIS		25	-0.19656333	-0.72041893	0.84734136	0.917136	1.0	1051	tags=16%, list=8%, signal=17%
ARGININE BIOSYNTHESIS	ARGININE BIOSYNTHESIS		16	-0.22621576	-0.7097422	0.83859646	0.9116025	1.0	5090	tags=50%, list=37%, signal=80%
PROTEASOME	PROTEASOME		50	-0.1483983	-0.6379821	0.95357144	0.95204276	1.0	3781	tags=26%, list=28%, signal=36%
